# Supplementary material for: Causal effects between gut microbiota and IgA nephropathy: a bidirectional Mendelian randomization study
Source: Front Cell Infect Microbiol. 2023 May 2;13:1171517. doi: 10.3389/fcimb.2023.1171517 (PMC10185820; doi:10.3389/fcimb.2023.1171517)
Supplement: Supplementary file 1 [file Table_1.xlsx]

## Sheet: Supplemental Table 1
Supplemental Table 1. Results of sensitivity analysis.
Outcome	Bacterial Taxa (exposure)	MR-Egger Regression			MR-PRESSO				Heterogeneity _IVW		Heterogeneity_MR-Egger
		Egger Intercept	SE	P_value	Raw P_value	Global P_value	Corrected P_value	Outliers	Cochran’s Q	P_value	Cochran’s Q	P_value
IgAN	class.Actinobacteria.id.419	0.0213212	0.0552959	0.7056	0.17205	0.676	NA	NA	12.3577	0.651775	12.209	0.589519
IgAN	class.Alphaproteobacteria.id.2379	-0.119359	0.110643	0.329959	0.30018	0.703	NA	NA	4.17447	0.653079	3.01072	0.698333
IgAN	class.Bacilli.id.1673	-0.0146067	0.067229	0.830746	0.768476	0.13	NA	NA	24.0265	0.118718	23.9558	0.0904749
IgAN	class.Bacteroidia.id.912	0.0794695	0.0628163	0.229847	0.442651	0.259	NA	NA	16.5064	0.222862	14.5639	0.266154
IgAN	class.Betaproteobacteria.id.2867	0.0305552	0.0800855	0.71166	0.57884	0.897	NA	NA	5.41418	0.861851	5.26861	0.810292
IgAN	class.Clostridia.id.1859	-0.00888114	0.0999942	0.930824	0.442651	0.482	NA	NA	12.0445	0.442114	12.0358	0.360954
IgAN	class.Coriobacteriia.id.809	0.0766663	0.0923277	0.422542	0.0994183	0.514	NA	NA	12.3767	0.497023	11.6872	0.471118
IgAN	class.Deltaproteobacteria.id.3087	0.0704508	0.0709822	0.342278	0.228295	0.126	NA	NA	18.1435	0.111404	16.6522	0.118592
IgAN	class.Erysipelotrichia.id.2147	0.0808189	0.0926056	0.401464	0.495625	0.88	NA	NA	6.27308	0.901695	5.51144	0.903897
IgAN	class.Gammaproteobacteria.id.3303	-0.0484235	0.10635	0.667966	0.323962	0.847	NA	NA	2.72725	0.842218	2.51993	0.77349
IgAN	class.Lentisphaeria.id.225	-0.0570532	0.113623	0.63347	0.787488	0.988	NA	NA	1.21002	0.990694	0.957892	0.987158
IgAN	class.Melainabacteria.id.1589	0.0428	0.0750126	0.583957	0.549173	0.809	NA	NA	5.55464	0.78353	5.22909	0.732833
IgAN	class.Methanobacteria.id.1	0.115671	0.140955	0.435628	0.271427	0.234	NA	NA	11.6078	0.236333	10.7065	0.218888
IgAN	class.Mollicutes.id.3920	-0.178106	0.131218	0.207734	0.387821	0.005	0.739145	rs4885016	25.7366	0.00411105	21.3634	0.011131
IgAN	class.Negativicutes.id.216	-0.150757	0.0777975	0.0846055	0.936523	0.519	NA	NA	8.95519	0.536361	5.20007	0.816531
IgAN	class.Verrucomicrobiae.id.4029	0.0229608	0.0778737	0.774799	0.168471	0.926	NA	NA	4.44832	0.924865	4.36138	0.88606
IgAN	family.Acidaminococcaceae.id.2166	-0.0710988	0.109686	0.545439	0.567421	0.459	NA	NA	6.22407	0.398564	5.74158	0.332182
IgAN	family.Actinomycetaceae.id.421	-0.0688417	0.131665	0.637235	0.528258	0.175	NA	NA	8.30813	0.0809212	7.61428	0.0546937
IgAN	family.Alcaligenaceae.id.2875	-0.056601	0.107224	0.610349	0.381925	0.612	NA	NA	8.49503	0.5806	8.21638	0.512497
IgAN	family.Bacteroidaceae.id.917	0.0828007	0.167976	0.639579	0.300579	0.267	NA	NA	9.14108	0.242685	8.7853	0.186018
IgAN	family.BacteroidalesS24.7group.id.11173	0.0303472	0.101324	0.774657	0.817283	0.865	NA	NA	3.26641	0.859312	3.17671	0.786364
IgAN	family.Bifidobacteriaceae.id.433	0.00368659	0.0844793	0.966145	0.694284	0.276	NA	NA	13.0847	0.218974	13.0819	0.158933
IgAN	family.Christensenellaceae.id.1866	0.020195	0.0458204	0.669796	0.477882	0.514	NA	NA	8.16035	0.613178	7.9661	0.537567
IgAN	family.Clostridiaceae1.id.1869	0.0805166	0.0718181	0.29476	0.052021	0.962	NA	NA	3.07608	0.961202	1.81917	0.986062
IgAN	family.ClostridialesvadinBB60group.id.11286	0.0210657	0.0586379	0.725176	0.19975	0.736	NA	NA	10.1303	0.752595	10.0013	0.693832
IgAN	family.Coriobacteriaceae.id.811	0.0766663	0.0923277	0.422542	0.0994183	0.529	NA	NA	12.3767	0.497023	11.6872	0.471118
IgAN	family.Defluviitaleaceae.id.1924	-0.0330309	0.111003	0.772787	0.781567	0.21	NA	NA	12.7626	0.237248	12.6383	0.179668
IgAN	family.Desulfovibrionaceae.id.3169	0.0855733	0.0832119	0.333858	0.350436	0.067	NA	NA	16.9482	0.0495333	14.9693	0.0597446
IgAN	family.Enterobacteriaceae.id.3469	-0.137198	0.246175	0.607024	0.0479019	0.917	NA	NA	1.37053	0.92751	1.05992	0.900578
IgAN	family.Erysipelotrichaceae.id.2149	0.0808189	0.0926056	0.401464	0.495625	0.901	NA	NA	6.27308	0.901695	5.51144	0.903897
IgAN	family.FamilyXI.id.1936	-0.0520262	0.229282	0.828028	0.819654	0.069	NA	NA	13.7819	0.0551987	13.6647	0.0336148
IgAN	family.FamilyXIII.id.1957	-0.0924814	0.148076	0.55207	0.475553	0.059	NA	NA	16.643	0.0340488	15.7645	0.0273568
IgAN	family.Lachnospiraceae.id.1987	-0.022594	0.0713341	0.756119	0.602044	0.397	NA	NA	15.9412	0.385972	15.8277	0.324006
IgAN	family.Lactobacillaceae.id.1836	-0.0636855	0.0891741	0.498238	0.13007	0.276	NA	NA	10.5931	0.225836	9.87369	0.195845
IgAN	family.Methanobacteriaceae.id.121	0.109887	0.149744	0.486897	0.402889	0.199	NA	NA	11.2778	0.186452	10.4721	0.163358
IgAN	family.Oxalobacteraceae.id.2966	0.114656	0.0889572	0.221729	0.488951	0.858	NA	NA	7.94463	0.847189	6.28338	0.901128
IgAN	family.Pasteurellaceae.id.3689	0.040367	0.053951	0.468741	0.752948	0.539	NA	NA	12.3342	0.500448	11.7744	0.463965
IgAN	family.Peptococcaceae.id.2024	-0.0968596	0.0735317	0.229233	0.04596	0.64	NA	NA	6.17988	0.62709	4.44473	0.727362
IgAN	family.Peptostreptococcaceae.id.2042	0.00861289	0.0478133	0.860052	0.759958	0.867	NA	NA	8.08742	0.837859	8.05497	0.78082
IgAN	family.Porphyromonadaceae.id.943	-0.138537	0.125334	0.305549	0.646531	0.304	NA	NA	9.96357	0.267592	8.48296	0.291937
IgAN	family.Prevotellaceae.id.960	0.0520883	0.0688892	0.462113	0.00383826	0.937	NA	NA	8.22968	0.914245	7.65796	0.906374
IgAN	family.Rhodospirillaceae.id.2717	0.0353886	0.0933652	0.711284	0.971661	0.895	NA	NA	7.01842	0.9012	6.87476	0.865778
IgAN	family.Rikenellaceae.id.967	0.0530497	0.0600444	0.390904	0.567496	0.544	NA	NA	14.6647	0.549322	13.8841	0.534337
IgAN	family.Ruminococcaceae.id.2050	0.0775047	0.0652511	0.268982	0.616621	0.592	NA	NA	7.88124	0.546158	6.47039	0.594694
IgAN	family.Streptococcaceae.id.1850	-0.261435	0.104012	0.0288057	0.964502	0.098	NA	NA	19.8404	0.0701651	12.6024	0.320107
IgAN	family.Veillonellaceae.id.2172	0.0277211	0.0393307	0.491055	0.747457	0.448	NA	NA	17.4927	0.421496	16.966	0.387802
IgAN	family.Verrucomicrobiaceae.id.4036	0.0227964	0.07785	0.776295	0.168742	0.933	NA	NA	4.44945	0.924803	4.3637	0.885887
IgAN	family.Victivallaceae.id.2255	0.0089628	0.118124	0.941381	0.855524	0.66	NA	NA	7.07962	0.62883	7.07387	0.528684
IgAN	genus..Ruminococcustorquesgroup.id.14377	-0.180244	0.114102	0.158191	0.569634	0.897	NA	NA	3.78491	0.87599	1.28953	0.988718
IgAN	genus.Actinomyces.id.423	-0.086166	0.0912222	0.388249	0.218086	0.314	NA	NA	7.91767	0.244197	6.71875	0.242411
IgAN	genus.Adlercreutzia.id.812	0.0889373	0.119484	0.48479	0.187328	0.595	NA	NA	6.01126	0.538435	5.45722	0.486643
IgAN	genus.Akkermansia.id.4037	0.0228363	0.0778306	0.775862	0.168634	0.941	NA	NA	4.449	0.924828	4.36291	0.885946
IgAN	genus.Alistipes.id.968	0.0422341	0.106873	0.701008	0.935806	0.516	NA	NA	10.1439	0.517494	9.98771	0.441572
IgAN	genus.Allisonella.id.2174	-0.140245	0.214557	0.537566	0.37893	0.228	NA	NA	9.89231	0.194759	9.2347	0.160802
IgAN	genus.Alloprevotella.id.961	0.0526179	0.274851	0.860404	0.0479919	0.861	NA	NA	1.28929	0.86319	1.25264	0.740408
IgAN	genus.Anaerofilum.id.2053	-0.102588	0.14465	0.498333	0.845439	0.262	NA	NA	11.5718	0.238539	10.8873	0.208169
IgAN	genus.Anaerostipes.id.1991	0.0652418	0.0784898	0.423529	0.32296	0.769	NA	NA	8.04142	0.781885	7.3505	0.77003
IgAN	genus.Anaerotruncus.id.2054	-0.0418149	0.0648073	0.532012	0.0889775	0.796	NA	NA	7.85053	0.7967	7.43422	0.762909
IgAN	genus.Bacteroides.id.918	0.0828007	0.167976	0.639579	0.300579	0.321	NA	NA	9.14108	0.242685	8.7853	0.186018
IgAN	genus.Barnesiella.id.944	0.0250901	0.111137	0.825528	0.256642	0.193	NA	NA	15.6556	0.207524	15.5834	0.157315
IgAN	genus.Bifidobacterium.id.436	-0.0543091	0.0824838	0.525136	0.504152	0.022	0.867321	rs56108664	23.7445	0.0138545	22.7579	0.0116764
IgAN	genus.Bilophila.id.3170	-0.196791	0.108699	0.0976018	0.310251	0.465	NA	NA	11.9492	0.449766	8.67159	0.652177
IgAN	genus.Blautia.id.1992	0.015901	0.064378	0.809462	0.682448	0.973	NA	NA	4.41292	0.974782	4.35191	0.95847
IgAN	genus.Butyricicoccus.id.2055	0.00779176	0.0626304	0.905055	0.00277517	0.83	NA	NA	3.83637	0.798419	3.8209	0.700899
IgAN	genus.Butyricimonas.id.945	0.0568214	0.0855441	0.52022	0.575855	0.602	NA	NA	10.2596	0.593199	9.81838	0.546794
IgAN	genus.Butyrivibrio.id.1993	0.121731	0.0864657	0.182635	0.232698	0.412	NA	NA	14.9304	0.382929	12.9483	0.451809
IgAN	genus.CandidatusSoleaferrea.id.11350	-0.164039	0.231459	0.498629	0.920796	0.525	NA	NA	8.20589	0.513538	7.70361	0.462945
IgAN	genus.Catenibacterium.id.2153	-0.074363	0.302571	0.821715	0.289062	0.861	NA	NA	1.26003	0.868119	1.19963	0.753093
IgAN	genus.ChristensenellaceaeR.7group.id.11283	-0.151901	0.103793	0.186739	0.720362	0.369	NA	NA	8.72625	0.365913	6.58444	0.47339
IgAN	genus.Clostridiuminnocuumgroup.id.14397	-0.0292763	0.120717	0.81533	0.227718	0.904	NA	NA	3.46941	0.901551	3.41059	0.844603
IgAN	genus.Clostridiumsensustricto1.id.1873	0.0524093	0.0896057	0.584021	0.618284	0.64	NA	NA	4.29964	0.636198	3.95754	0.555545
IgAN	genus.Collinsella.id.815	0.162905	0.210382	0.468143	0.458605	0.004	0.850224	rs59414781	22.2978	0.00225678	20.272	0.0024769
IgAN	genus.Coprobacter.id.949	-0.089297	0.0940296	0.364667	0.252186	0.914	NA	NA	5.31093	0.915179	4.40905	0.927013
IgAN	genus.Coprococcus1.id.11301	0.0571507	0.0833153	0.508331	0.135613	0.05	NA	NA	21.7464	0.0264128	20.7692	0.0227618
IgAN	genus.Coprococcus2.id.11302	-0.123248	0.156058	0.459733	0.0658711	0.905	NA	NA	2.80113	0.90277	2.17741	0.90268
IgAN	genus.Coprococcus3.id.11303	0.127863	0.136647	0.380568	0.241963	0.38	NA	NA	8.60407	0.376789	7.64751	0.3647
IgAN	genus.DefluviitaleaceaeUCG011.id.11287	-0.0382977	0.14271	0.796158	0.469094	0.147	NA	NA	11.9108	0.155227	11.7895	0.107696
IgAN	genus.Desulfovibrio.id.3173	-0.0572207	0.0829287	0.509712	0.84468	0.702	NA	NA	6.54014	0.684875	6.06405	0.640058
IgAN	genus.Dialister.id.2183	-0.015441	0.1269	0.905827	0.799607	0.1	NA	NA	17.0599	0.0730486	17.0319	0.0482187
IgAN	genus.Dorea.id.1997	0.0356531	0.0729969	0.638359	0.723909	0.511	NA	NA	8.448	0.489703	8.20338	0.41386
IgAN	genus.Eggerthella.id.819	-0.236744	0.158927	0.174649	0.703913	0.022	0.18904	rs112205261	19.9156	0.0184402	15.591	0.0486219
IgAN	genus.Eisenbergiella.id.11304	-0.109729	0.216868	0.625035	0.290571	0.101	NA	NA	16.3956	0.0888547	15.9421	0.0681007
IgAN	genus.Enterorhabdus.id.820	0.0556154	0.114149	0.651599	0.0184068	0.823	NA	NA	2.35759	0.797773	2.1202	0.713661
IgAN	genus.Erysipelatoclostridium.id.11381	-0.0269407	0.0731294	0.718506	0.932298	0.677	NA	NA	11.3614	0.65744	11.2257	0.591917
IgAN	genus.ErysipelotrichaceaeUCG003.id.11384	0.0560647	0.0607875	0.37317	0.251365	0.875	NA	NA	8.62342	0.854392	7.77278	0.858082
IgAN	genus.Escherichia.Shigella.id.3504	-0.101859	0.0861968	0.271256	0.287071	0.26	NA	NA	11.4056	0.248926	9.71062	0.285927
IgAN	genus.Eubacteriumbrachygroup.id.11296	0.0810252	0.0958482	0.422477	0.739795	0.992	NA	NA	2.08835	0.989992	1.37374	0.994611
IgAN	genus.Eubacteriumcoprostanoligenesgroup.id.11375	0.195139	0.0818633	0.0362618	0.452688	0.263	NA	NA	14.7686	0.254338	9.08644	0.613913
IgAN	genus.Eubacteriumeligensgroup.id.14372	0.0871286	0.1327	0.547303	0.214777	0.945	NA	NA	1.27507	0.937476	0.843967	0.932458
IgAN	genus.Eubacteriumfissicatenagroup.id.14373	-0.14482	0.160438	0.396705	0.406323	0.226	NA	NA	11.0603	0.198305	9.90713	0.193898
IgAN	genus.Eubacteriumhalliigroup.id.11338	-0.000821559	0.0453516	0.985822	0.622361	0.488	NA	NA	13.3307	0.500663	13.3304	0.422627
IgAN	genus.Eubacteriumnodatumgroup.id.11297	-0.094763	0.12808	0.478232	0.89021	0.194	NA	NA	13.8689	0.179056	13.0737	0.159299
IgAN	genus.Eubacteriumoxidoreducensgroup.id.11339	0.0501596	0.120108	0.704313	0.516383	0.64	NA	NA	2.59695	0.627364	2.42254	0.489452
IgAN	genus.Eubacteriumrectalegroup.id.14374	0.0543727	0.096252	0.592619	0.624847	0.615	NA	NA	5.61259	0.585641	5.29347	0.506761
IgAN	genus.Eubacteriumruminantiumgroup.id.11340	-0.00220945	0.0585881	0.970384	0.119277	0.852	NA	NA	11.3191	0.839503	11.3177	0.789465
IgAN	genus.Eubacteriumventriosumgroup.id.11341	-0.152	0.0975516	0.143201	0.768165	0.351	NA	NA	15.3258	0.356254	12.8979	0.455725
IgAN	genus.Eubacteriumxylanophilumgroup.id.14375	-0.0394648	0.0788957	0.632263	0.153784	0.742	NA	NA	5.03038	0.754325	4.78016	0.686771
IgAN	genus.Faecalibacterium.id.2057	-0.118367	0.0637902	0.100612	0.631513	0.235	NA	NA	12.7495	0.174275	8.91325	0.349667
IgAN	genus.FamilyXIIIAD3011group.id.11293	-0.0274535	0.166898	0.872327	0.90679	0.039	NA	NA	22.4632	0.0326447	22.4081	0.0213957
IgAN	genus.FamilyXIIIUCG001.id.11294	-0.0151073	0.0974458	0.881879	0.61487	0.48	NA	NA	6.72468	0.458097	6.69785	0.349695
IgAN	genus.Flavonifractor.id.2059	0.149688	0.245851	0.585628	0.873742	0.056	NA	NA	10.9683	0.0269226	9.76202	0.0207012
IgAN	genus.Fusicatenibacter.id.11305	-0.0697294	0.0832601	0.414653	0.294164	0.194	NA	NA	21.7188	0.195775	20.8067	0.18606
IgAN	genus.Gordonibacter.id.821	0.122923	0.117954	0.321893	0.743275	0.284	NA	NA	13.37	0.269829	12.0603	0.281044
IgAN	genus.Haemophilus.id.3698	0.0340355	0.0665205	0.624634	0.633657	0.823	NA	NA	4.46441	0.812983	4.20262	0.756166
IgAN	genus.Holdemanella.id.11393	-0.0440735	0.0698906	0.543975	0.625879	0.429	NA	NA	9.93526	0.446192	9.51484	0.391168
IgAN	genus.Holdemania.id.2157	0.0133427	0.0667569	0.84493	0.43891	0.688	NA	NA	10.2648	0.672147	10.2249	0.596238
IgAN	genus.Howardella.id.2000	-0.115727	0.109211	0.324488	0.736101	0.616	NA	NA	6.51286	0.589981	5.38998	0.612485
IgAN	genus.Hungatella.id.11306	0.170155	0.198054	0.453437	0.501127	0.468	NA	NA	4.01489	0.403994	3.22213	0.358629
IgAN	genus.Intestinibacter.id.11345	0.0804747	0.0701567	0.273709	0.54528	0.323	NA	NA	14.8291	0.318142	13.3638	0.343162
IgAN	genus.Intestinimonas.id.2062	-0.109325	0.0586553	0.0834486	0.533678	0.732	NA	NA	11.418	0.722441	7.94402	0.892222
IgAN	genus.Lachnoclostridium.id.11308	0.0132032	0.0756117	0.864552	0.789257	0.888	NA	NA	6.79882	0.870617	6.76833	0.817522
IgAN	genus.Lachnospira.id.2004	0.0139592	0.166273	0.937127	0.0111138	0.95	NA	NA	1.23859	0.941122	1.23155	0.872878
IgAN	genus.LachnospiraceaeFCS020group.id.11314	-0.0673615	0.0642772	0.319314	0.731368	0.232	NA	NA	13.9744	0.234414	12.5915	0.247416
IgAN	genus.LachnospiraceaeNC2004group.id.11316	0.0532412	0.17042	0.763828	0.841704	0.045	0.712908	rs117467633	16.31	0.0381517	16.0857	0.0243445
IgAN	genus.LachnospiraceaeND3007group.id.11317	0.520466	0.683795	0.585819	NA	NA	NA	NA	0.730651	0.693971	0.151312	0.697285
IgAN	genus.LachnospiraceaeNK4A136group.id.11319	-0.000379945	0.0431315	0.993105	0.557656	0.334	NA	NA	16.0709	0.309064	16.0708	0.245328
IgAN	genus.LachnospiraceaeUCG001.id.11321	0.214556	0.131282	0.13046	0.78496	0.009	0.803832	rs437876	27.5804	0.00636885	22.1919	0.022928
IgAN	genus.LachnospiraceaeUCG004.id.11324	0.0197634	0.134204	0.88585	0.882632	0.013	0.345923	rs2444793	23.6217	0.014426	23.5706	0.00882559
IgAN	genus.LachnospiraceaeUCG008.id.11328	-0.000596925	0.156031	0.997031	0.563817	0.145	NA	NA	15.6473	0.110184	15.6473	0.0746229
IgAN	genus.LachnospiraceaeUCG010.id.11330	-0.074874	0.0804015	0.378969	0.734877	0.613	NA	NA	7.09607	0.627117	6.22884	0.621615
IgAN	genus.Lactobacillus.id.1837	-0.00752079	0.0982784	0.941142	0.291253	0.097	NA	NA	13.8352	0.0861622	13.8237	0.0544079
IgAN	genus.Lactococcus.id.1851	-0.053108	0.142496	0.720402	0.784008	0.225	NA	NA	10.2411	0.248511	10.0418	0.186216
IgAN	genus.Marvinbryantia.id.2005	0.0270447	0.120901	0.828602	0.117708	0.41	NA	NA	9.59428	0.384317	9.53464	0.299218
IgAN	genus.Methanobrevibacter.id.123	-0.0222087	0.133129	0.875605	0.741709	0.994	NA	NA	0.544848	0.990389	0.517018	0.971823
IgAN	genus.Odoribacter.id.952	0.0736577	0.0949095	0.472794	0.406688	0.977	NA	NA	1.23167	0.975292	0.629361	0.986619
IgAN	genus.Olsenella.id.822	0.0282268	0.0746478	0.714097	0.284213	0.915	NA	NA	4.83476	0.901939	4.69178	0.860307
IgAN	genus.Oscillibacter.id.2063	0.134022	0.0835352	0.136934	0.549379	0.365	NA	NA	12.7991	0.383808	10.2251	0.510259
IgAN	genus.Oscillospira.id.2064	0.106696	0.157933	0.529285	0.242388	0.372	NA	NA	6.78963	0.340741	6.2217	0.28524
IgAN	genus.Oxalobacter.id.2978	0.0750806	0.126753	0.568207	0.14348	0.989	NA	NA	2.92393	0.983158	2.57307	0.978853
IgAN	genus.Parabacteroides.id.954	0.276659	0.312894	0.441709	0.701106	0.332	NA	NA	4.89498	0.298244	3.88306	0.274372
IgAN	genus.Paraprevotella.id.962	-0.192217	0.0947496	0.0674027	0.96644	0.076	NA	NA	20.2525	0.0624579	14.7383	0.194796
IgAN	genus.Parasutterella.id.2892	0.0604813	0.0580049	0.317642	0.536381	0.326	NA	NA	15.0419	0.304748	13.7923	0.314171
IgAN	genus.Peptococcus.id.2037	0.0336681	0.10928	0.764336	0.15176	0.343	NA	NA	12.9517	0.296494	12.8299	0.233337
IgAN	genus.Phascolarctobacterium.id.2168	-0.109464	0.121043	0.395873	0.537563	0.715	NA	NA	5.7526	0.674922	4.93478	0.667923
IgAN	genus.Prevotella7.id.11182	-0.182269	0.138045	0.219305	0.893964	0.727	NA	NA	7.13102	0.713021	5.38767	0.799291
IgAN	genus.Prevotella9.id.11183	0.0834418	0.0629415	0.207763	0.422034	0.738	NA	NA	10.5328	0.722282	8.77535	0.789691
IgAN	genus.RikenellaceaeRC9gutgroup.id.11191	-0.17028	0.141993	0.261061	0.548588	0.418	NA	NA	10.3261	0.412366	8.88795	0.447682
IgAN	genus.Romboutsia.id.11347	-0.0441898	0.0703059	0.542484	0.710371	0.956	NA	NA	4.72559	0.966522	4.33053	0.959232
IgAN	genus.Roseburia.id.2012	-0.0806844	0.0718439	0.283382	0.559688	0.512	NA	NA	12.4503	0.49111	11.189	0.51279
IgAN	genus.Ruminiclostridium5.id.11355	-0.127453	0.0956998	0.215667	0.951192	0.832	NA	NA	5.70226	0.839627	3.92855	0.916052
IgAN	genus.Ruminiclostridium6.id.11356	-0.043015	0.0636302	0.510879	0.928637	0.371	NA	NA	15.2404	0.361919	14.7229	0.324971
IgAN	genus.Ruminiclostridium9.id.11357	0.097137	0.123509	0.457381	0.842961	0.893	NA	NA	3.44695	0.903268	2.8284	0.90041
IgAN	genus.RuminococcaceaeNK4A214group.id.11358	0.06888	0.0741026	0.372568	0.766218	0.86	NA	NA	6.87624	0.865682	6.01223	0.872547
IgAN	genus.RuminococcaceaeUCG002.id.11360	0.0023197	0.0518038	0.964777	0.117374	0.402	NA	NA	20.6253	0.357868	20.623	0.298856
IgAN	genus.RuminococcaceaeUCG003.id.11361	0.0218958	0.0721664	0.767798	0.419434	0.645	NA	NA	8.7051	0.649092	8.61304	0.569178
IgAN	genus.RuminococcaceaeUCG004.id.11362	0.31795	0.136114	0.0443168	0.356353	0.097	NA	NA	16.7876	0.079197	10.4513	0.315198
IgAN	genus.RuminococcaceaeUCG005.id.11363	0.0466547	0.0633636	0.475696	0.580108	0.566	NA	NA	11.6757	0.554396	11.1336	0.517506
IgAN	genus.RuminococcaceaeUCG009.id.11366	0.134833	0.0883084	0.157788	0.495134	0.522	NA	NA	10.1384	0.517983	7.80715	0.647667
IgAN	genus.RuminococcaceaeUCG010.id.11367	0.0291113	0.0761272	0.721612	0.534285	0.669	NA	NA	3.50246	0.623016	3.35623	0.500073
IgAN	genus.RuminococcaceaeUCG011.id.11368	0.0366291	0.125415	0.780074	0.909188	0.793	NA	NA	3.94954	0.785571	3.86423	0.695043
IgAN	genus.RuminococcaceaeUCG013.id.11370	0.186848	0.0939037	0.0778236	0.938981	0.029	NA	NA	20.6933	0.023337	14.3712	0.109721
IgAN	genus.RuminococcaceaeUCG014.id.11371	-0.0243951	0.060214	0.694835	0.122805	0.641	NA	NA	7.41957	0.68533	7.25543	0.610545
IgAN	genus.Ruminococcus1.id.11373	0.0430439	0.0717728	0.565284	0.998928	0.535	NA	NA	7.83941	0.550407	7.47975	0.485863
IgAN	genus.Ruminococcus2.id.11374	-0.0179972	0.0658486	0.789261	0.599914	0.067	NA	NA	20.8271	0.076419	20.6983	0.0549771
IgAN	genus.Ruminococcusgauvreauiigroup.id.11342	0.058838	0.0963734	0.553921	0.377889	0.325	NA	NA	13.3847	0.341709	12.946	0.296867
IgAN	genus.Ruminococcusgnavusgroup.id.14376	-0.0692236	0.12434	0.591286	0.554267	0.336	NA	NA	11.0063	0.35703	10.6398	0.301206
IgAN	genus.Sellimonas.id.14369	0.0340137	0.157684	0.835366	0.183444	0.38	NA	NA	8.82304	0.357443	8.76478	0.269988
IgAN	genus.Senegalimassilia.id.11160	-0.213409	0.139712	0.201355	0.459587	0.188	NA	NA	8.05457	0.153254	5.08719	0.278468
IgAN	genus.Slackia.id.825	-0.0234819	0.280268	0.937254	0.261449	0.198	NA	NA	7.95151	0.158929	7.93757	0.0938918
IgAN	genus.Streptococcus.id.1853	-0.164195	0.0867492	0.0849857	0.876107	0.276	NA	NA	14.3895	0.276533	10.8069	0.459577
IgAN	genus.Subdoligranulum.id.2070	0.064213	0.0625662	0.331533	0.0485655	0.656	NA	NA	7.54911	0.672786	6.49577	0.689455
IgAN	genus.Sutterella.id.2896	-0.0474131	0.095215	0.629282	0.871735	0.354	NA	NA	12.1126	0.355241	11.8195	0.297318
IgAN	genus.Terrisporobacter.id.11348	0.0170121	0.104232	0.880725	0.44981	0.734	NA	NA	2.19227	0.700445	2.16563	0.53875
IgAN	genus.Turicibacter.id.2162	0.190122	0.147179	0.237448	0.927949	0.138	NA	NA	12.7081	0.122295	10.2619	0.174214
IgAN	genus.Tyzzerella3.id.11335	-0.0494981	0.164338	0.768881	0.686295	0.397	NA	NA	12.6755	0.393057	12.5719	0.322226
IgAN	genus.Veillonella.id.2198	0.0101071	0.237431	0.968086	0.77976	0.495	NA	NA	4.59037	0.467884	4.58829	0.332207
IgAN	genus.Victivallis.id.2256	0.116369	0.175533	0.526001	0.883898	0.954	NA	NA	3.06212	0.961781	2.62262	0.955767
IgAN	order.Actinomycetales.id.420	-0.0678761	0.131731	0.641931	0.525758	0.195	NA	NA	8.29679	0.081292	7.62222	0.0544998
IgAN	order.Bacillales.id.1674	0.0772865	0.111877	0.51193	0.92613	0.794	NA	NA	4.61202	0.798124	4.13479	0.764128
IgAN	order.Bacteroidales.id.913	0.0794695	0.0628163	0.229847	0.442651	0.256	NA	NA	16.5064	0.222862	14.5639	0.266154
IgAN	order.Bifidobacteriales.id.432	0.00368659	0.0844793	0.966145	0.694284	0.253	NA	NA	13.0847	0.218974	13.0819	0.158933
IgAN	order.Burkholderiales.id.2874	0.029579	0.0809148	0.724172	0.472361	0.91	NA	NA	4.34304	0.88742	4.2094	0.837753
IgAN	order.Clostridiales.id.1863	-0.0166505	0.0990326	0.869281	0.679634	0.433	NA	NA	14.0953	0.367168	14.0622	0.296756
IgAN	order.Coriobacteriales.id.810	0.0766663	0.0923277	0.422542	0.0994183	0.487	NA	NA	12.3767	0.497023	11.6872	0.471118
IgAN	order.Desulfovibrionales.id.3156	0.0723077	0.0699373	0.325542	0.280512	0.126	NA	NA	16.9815	0.108423	15.3416	0.120095
IgAN	order.Enterobacteriales.id.3468	-0.137198	0.246175	0.607024	0.0479019	0.938	NA	NA	1.37053	0.92751	1.05992	0.900578
IgAN	order.Erysipelotrichales.id.2148	0.0808189	0.0926056	0.401464	0.495625	0.907	NA	NA	6.27308	0.901695	5.51144	0.903897
IgAN	order.Gastranaerophilales.id.1591	0.0396295	0.0806735	0.638288	0.477758	0.895	NA	NA	3.50291	0.898964	3.2616	0.859794
IgAN	order.Lactobacillales.id.1800	-0.00519695	0.0817751	0.950294	0.911732	0.021	NA	NA	26.8913	0.0198898	26.8829	0.0129084
IgAN	order.Methanobacteriales.id.120	0.115671	0.140955	0.435628	0.271427	0.241	NA	NA	11.6078	0.236333	10.7065	0.218888
IgAN	order.MollicutesRF9.id.11579	-0.077934	0.0672911	0.271325	0.813012	0.311	NA	NA	12.7861	0.307536	12.4159	0.333207
IgAN	order.NB1n.id.3953	-0.0525991	0.0916649	0.577634	0.824002	0.928	NA	NA	6.20066	0.905631	5.87139	0.881806
IgAN	order.Pasteurellales.id.3688	0.040367	0.053951	0.468741	0.752948	0.551	NA	NA	12.3342	0.500448	11.7744	0.463965
IgAN	order.Rhodospirillales.id.2667	0.0378788	0.0853192	0.664967	0.761131	0.907	NA	NA	6.9888	0.902728	6.79169	0.871067
IgAN	order.Selenomonadales.id.2165	-0.150757	0.0777975	0.0846055	0.936523	0.51	NA	NA	8.95519	0.536361	5.20007	0.816531
IgAN	order.Verrucomicrobiales.id.4030	0.0229608	0.0778737	0.774799	0.168471	0.947	NA	NA	4.44832	0.924865	4.36138	0.88606
IgAN	order.Victivallales.id.2254	-0.0570532	0.113623	0.63347	0.787488	0.994	NA	NA	1.21002	0.990694	0.957892	0.987158
IgAN	phylum.Actinobacteria.id.400	0.0984514	0.0789257	0.234257	0.152909	0.646	NA	NA	11.4376	0.651368	9.88162	0.703585
IgAN	phylum.Bacteroidetes.id.905	0.0684399	0.0586759	0.268117	0.609311	0.584	NA	NA	11.0666	0.523222	9.70607	0.557004
IgAN	phylum.Cyanobacteria.id.1500	-0.0686381	0.148888	0.661034	0.264722	0.175	NA	NA	10.8843	0.143748	10.5119	0.104684
IgAN	phylum.Euryarchaeota.id.55	-0.0750046	0.10178	0.478099	0.275746	0.798	NA	NA	7.1466	0.787091	6.60353	0.762268
IgAN	phylum.Firmicutes.id.1672	0.0624359	0.0552255	0.278666	0.718086	0.521	NA	NA	13.3364	0.500219	12.0583	0.522871
IgAN	phylum.Lentisphaerae.id.2238	-0.0735321	0.115661	0.545153	0.59478	0.961	NA	NA	2.63214	0.955284	2.22795	0.946154
IgAN	phylum.Proteobacteria.id.2375	0.0934338	0.0747845	0.23998	0.719828	0.12	NA	NA	16.9687	0.108804	14.6776	0.144263
IgAN	phylum.Tenericutes.id.3919	-0.178106	0.131218	0.207734	0.387821	0.004	0.739145	rs4885016	25.7366	0.00411105	21.3634	0.011131
IgAN	phylum.Verrucomicrobia.id.3982	-0.0302725	0.0680261	0.665789	0.182115	0.469	NA	NA	11.3323	0.415862	11.1122	0.348844
Abbreviations: IgAN, IgA nephropathy; IVW, inverse variance weighted method; MR-PRESSO, Mendelian Randomization Pleiotropy RESidual Sum and Outlier; SE, standard error.
