# Supplementary material for: Causal effects between gut microbiota and IgA nephropathy: a bidirectional Mendelian randomization study
Source: Front Cell Infect Microbiol. 2023 May 2;13:1171517. doi: 10.3389/fcimb.2023.1171517 (PMC10185820; doi:10.3389/fcimb.2023.1171517)
Supplement: Supplementary file 2 [file Table_2.xlsx]

## Sheet: Supplementary Table 2
Supplementary Table 2. Detailed information of instrumental variables of gut microbiota on IgAN.
Outcome	Exposure	SNP	effect_allele.exposure	other_allele.exposure	beta.exposure	beta.outcome	eaf.exposure	eaf.outcome	palindromic	id.outcome	se.outcome	pval.outcome	outcome	mr_keep.outcome	pval_origin.outcome	data_source.outcome	chr.exposure	se.exposure	exposure	mr_keep.exposure	pval.exposure	pval_origin.exposure	id.exposure	data_source.exposure	action	F
IgAN	class.Actinobacteria.id.419	rs8047955	G	A	0.057582	-0.03444	NA	0.61414	FALSE	E05ili	0.584724	0.063021	outcome	TRUE	rs10871420	16	0.011676	exposure	TRUE	8.16e-07	inferred	1pZCXy	textfile	2	24.3212
IgAN	class.Actinobacteria.id.419	rs10841473	C	G	-0.05838	0.00667555	NA	NA	TRUE	K9mVZo	0.926875	0.072736	outcome	TRUE	NA	12	0.012335	exposure	TRUE	2.22e-06	inferred	s9ukAu	textfile	2	22.4001
IgAN	class.Actinobacteria.id.419	rs11655079	C	T	-0.05607	0.0887262	NA	NA	FALSE	K9mVZo	0.256586	0.078208	outcome	TRUE	NA	17	0.012429	exposure	TRUE	6.45e-06	inferred	s9ukAu	textfile	2	20.3511
IgAN	class.Actinobacteria.id.419	rs11745923	T	G	0.056376	-0.012914	NA	NA	FALSE	K9mVZo	0.836859	0.062716	outcome	TRUE	NA	5	0.011553	exposure	TRUE	1.06e-06	inferred	s9ukAu	textfile	2	23.8122
IgAN	class.Actinobacteria.id.419	rs12049045	G	A	0.051045	0.019002	NA	NA	FALSE	K9mVZo	0.762895	0.062987	outcome	TRUE	NA	1	0.011432	exposure	TRUE	8.01e-06	inferred	s9ukAu	textfile	2	19.9371
IgAN	class.Actinobacteria.id.419	rs12899991	T	A	0.071992	-0.0803252	NA	NA	TRUE	K9mVZo	0.264281	0.071955	outcome	TRUE	NA	15	0.015466	exposure	TRUE	3.24e-06	inferred	s9ukAu	textfile	2	21.6677
IgAN	class.Actinobacteria.id.419	rs134366	A	G	0.111877	-0.164376	NA	NA	FALSE	K9mVZo	0.169286	0.11959	outcome	TRUE	NA	22	0.023501	exposure	TRUE	1.93e-06	inferred	s9ukAu	textfile	2	22.6626
IgAN	class.Actinobacteria.id.419	rs1376754	A	G	0.050924	0.0498193	NA	NA	FALSE	K9mVZo	0.416874	0.061365	outcome	TRUE	NA	2	0.01125	exposure	TRUE	6e-06	inferred	s9ukAu	textfile	2	20.4899
IgAN	class.Actinobacteria.id.419	rs1515761	C	T	0.076232	-0.0779933	NA	NA	FALSE	K9mVZo	0.503744	0.11665	outcome	TRUE	NA	10	0.016988	exposure	TRUE	7.21e-06	inferred	s9ukAu	textfile	2	20.1368
IgAN	class.Actinobacteria.id.419	rs182549	T	C	0.111489	-0.0317517	NA	NA	FALSE	K9mVZo	0.614098	0.06297	outcome	TRUE	NA	2	0.012066	exposure	TRUE	2.47e-20	inferred	s9ukAu	textfile	2	85.3763
IgAN	class.Actinobacteria.id.419	rs4945008	G	A	0.054074	0.0207277	NA	NA	FALSE	K9mVZo	0.741134	0.062744	outcome	TRUE	NA	11	0.012139	exposure	TRUE	8.41e-06	inferred	s9ukAu	textfile	2	19.8432
IgAN	class.Actinobacteria.id.419	rs6660520	G	A	0.071148	-0.0613735	NA	NA	FALSE	K9mVZo	0.372628	0.068838	outcome	TRUE	NA	1	0.01345	exposure	TRUE	1.22e-07	inferred	s9ukAu	textfile	2	27.9821
IgAN	class.Actinobacteria.id.419	rs6893855	A	C	-0.07714	0.0623541	NA	NA	FALSE	K9mVZo	0.527595	0.098711	outcome	TRUE	NA	5	0.017357	exposure	TRUE	8.81e-06	inferred	s9ukAu	textfile	2	19.7519
IgAN	class.Actinobacteria.id.419	rs72767435	C	T	-0.12635	0.166414	NA	NA	FALSE	K9mVZo	0.215505	0.13436	outcome	TRUE	NA	15	0.027363	exposure	TRUE	3.88e-06	inferred	s9ukAu	textfile	2	21.3218
IgAN	class.Actinobacteria.id.419	rs7322849	C	T	0.094447	0.109781	NA	NA	FALSE	K9mVZo	0.302466	0.106464	outcome	TRUE	NA	13	0.019298	exposure	TRUE	9.87e-07	inferred	s9ukAu	textfile	2	23.9525
IgAN	class.Actinobacteria.id.419	rs80083040	G	T	0.155784	0.0349083	NA	NA	FALSE	K9mVZo	0.813766	0.148187	outcome	TRUE	NA	8	0.034802	exposure	TRUE	7.59e-06	inferred	s9ukAu	textfile	2	20.0372
IgAN	class.Actinobacteria.id.419	rs857444	T	C	0.050955	0.0732388	NA	NA	FALSE	K9mVZo	0.248661	0.063487	outcome	TRUE	NA	6	0.011539	exposure	TRUE	1.01e-05	inferred	s9ukAu	textfile	2	19.5001
IgAN	class.Actinobacteria.id.419	rs961091	A	G	0.050126	-0.123695	NA	NA	FALSE	K9mVZo	0.051352	0.063482	outcome	TRUE	NA	7	0.011255	exposure	TRUE	8.44e-06	inferred	s9ukAu	textfile	2	19.8351
IgAN	class.Alphaproteobacteria.id.2379	rs10803434	T	A	-0.06927	-0.10612	NA	NA	TRUE	0zHPSq	0.08342	0.061297	outcome	TRUE	NA	1	0.014887	exposure	TRUE	3.26e-06	inferred	4YbdFt	textfile	2	21.6509
IgAN	class.Alphaproteobacteria.id.2379	rs12977163	C	G	0.069023	-0.04045	NA	NA	TRUE	0zHPSq	0.52109	0.063046	outcome	TRUE	NA	19	0.015383	exposure	TRUE	7.22e-06	inferred	4YbdFt	textfile	2	20.1329
IgAN	class.Alphaproteobacteria.id.2379	rs140912403	T	C	-0.16068	-0.25083	NA	NA	FALSE	0zHPSq	0.055099	0.130772	outcome	TRUE	NA	9	0.031771	exposure	TRUE	4.25e-07	inferred	4YbdFt	textfile	2	25.5777
IgAN	class.Alphaproteobacteria.id.2379	rs17061716	C	G	0.092734	-0.06064	NA	NA	TRUE	0zHPSq	0.46995	0.083927	outcome	TRUE	NA	3	0.020757	exposure	TRUE	7.91e-06	inferred	4YbdFt	textfile	2	19.9595
IgAN	class.Alphaproteobacteria.id.2379	rs34569731	G	A	0.070514	0.039443	NA	NA	FALSE	0zHPSq	0.535752	0.063694	outcome	TRUE	NA	2	0.015756	exposure	TRUE	7.63e-06	inferred	4YbdFt	textfile	2	20.029
IgAN	class.Alphaproteobacteria.id.2379	rs62285697	T	C	0.080526	-0.05096	NA	NA	FALSE	0zHPSq	0.474492	0.071252	outcome	TRUE	NA	3	0.018091	exposure	TRUE	8.54e-06	inferred	4YbdFt	textfile	2	19.8129
IgAN	class.Alphaproteobacteria.id.2379	rs76784716	G	A	0.133271	0.036877	NA	NA	FALSE	0zHPSq	0.704429	0.097212	outcome	TRUE	NA	2	0.026774	exposure	TRUE	6.43e-07	inferred	4YbdFt	textfile	2	24.7768
IgAN	class.Alphaproteobacteria.id.2379	rs7960664	A	G	0.096949	-0.05076	NA	NA	FALSE	0zHPSq	0.641732	0.109103	outcome	TRUE	NA	12	0.021515	exposure	TRUE	6.6e-06	inferred	4YbdFt	textfile	2	20.305
IgAN	class.Alphaproteobacteria.id.2379	rs55876211	T	C	-0.08081	-0.02297	NA	0.272866	FALSE	TtycHz	0.737733	0.06861	outcome	TRUE	rs11719875	3	0.018416	exposure	TRUE	1.14e-05	inferred	sKx5WL	textfile	2	19.2548
IgAN	class.Alphaproteobacteria.id.2379	rs9813022	G	A	-0.07513	-0.0094	NA	NA	FALSE	0zHPSq	0.881711	0.063185	outcome	TRUE	NA	3	0.015387	exposure	TRUE	1.05e-06	inferred	4YbdFt	textfile	2	23.8407
IgAN	class.Bacilli.id.1673	rs10034695	T	C	-0.104434	0.102831	NA	NA	FALSE	QUDXGE	0.280752	0.095335	outcome	TRUE	NA	4	0.0247882	exposure	TRUE	2.51938e-05	inferred	L7g3on	textfile	2	17.7498
IgAN	class.Bacilli.id.1673	rs11110282	G	A	-0.101189	-0.166439	NA	NA	FALSE	QUDXGE	0.237725	0.140968	outcome	TRUE	NA	12	0.0217379	exposure	TRUE	3.24019e-06	inferred	L7g3on	textfile	2	21.6688
IgAN	class.Bacilli.id.1673	rs111552159	G	C	0.128032	-0.132436	NA	NA	TRUE	QUDXGE	0.368875	0.147383	outcome	TRUE	NA	4	0.0286921	exposure	TRUE	8.10996e-06	inferred	L7g3on	textfile	2	19.9118
IgAN	class.Bacilli.id.1673	rs11730038	A	G	-0.0630747	-0.00586545	NA	NA	FALSE	QUDXGE	0.93072	0.0674663	outcome	TRUE	NA	4	0.0128717	exposure	TRUE	9.57165e-07	inferred	L7g3on	textfile	2	24.0124
IgAN	class.Bacilli.id.1673	rs12797734	C	T	0.0572158	-0.0651104	NA	NA	FALSE	QUDXGE	0.362776	0.0715429	outcome	TRUE	NA	11	0.0126793	exposure	TRUE	6.40571e-06	inferred	L7g3on	textfile	2	20.363
IgAN	class.Bacilli.id.1673	rs13068444	G	A	0.0601035	0.0597534	NA	NA	FALSE	QUDXGE	0.454275	0.0798515	outcome	TRUE	NA	3	0.0136407	exposure	TRUE	1.05213e-05	inferred	L7g3on	textfile	2	19.4144
IgAN	class.Bacilli.id.1673	rs1595463	A	C	0.0476864	0.0904281	NA	NA	FALSE	QUDXGE	0.142214	0.0616165	outcome	TRUE	NA	2	0.0108547	exposure	TRUE	1.1172e-05	inferred	L7g3on	textfile	2	19.2998
IgAN	class.Bacilli.id.1673	rs1962325	G	C	0.0554219	0.0253022	NA	NA	TRUE	QUDXGE	0.696081	0.0647753	outcome	TRUE	NA	3	0.0114789	exposure	TRUE	1.37814e-06	inferred	L7g3on	textfile	2	23.3109
IgAN	class.Bacilli.id.1673	rs28564647	G	T	-0.0613034	0.00903965	NA	NA	FALSE	QUDXGE	0.912606	0.082364	outcome	TRUE	NA	9	0.0137579	exposure	TRUE	8.35523e-06	inferred	L7g3on	textfile	2	19.8548
IgAN	class.Bacilli.id.1673	rs2952251	G	A	-0.0598868	0.18362	NA	NA	FALSE	QUDXGE	0.0119989	0.0730922	outcome	TRUE	NA	8	0.0123903	exposure	TRUE	1.3424e-06	inferred	L7g3on	textfile	2	23.3615
IgAN	class.Bacilli.id.1673	rs34989881	G	A	0.111056	-0.0963669	NA	NA	FALSE	QUDXGE	0.503937	0.144195	outcome	TRUE	NA	19	0.0246039	exposure	TRUE	6.36907e-06	inferred	L7g3on	textfile	2	20.374
IgAN	class.Bacilli.id.1673	rs35344081	A	G	0.0619529	0.0384752	NA	NA	FALSE	QUDXGE	0.579531	0.0694411	outcome	TRUE	NA	16	0.0127066	exposure	TRUE	1.08462e-06	inferred	L7g3on	textfile	2	23.7718
IgAN	class.Bacilli.id.1673	rs4028634	C	T	0.0520614	-0.115671	NA	NA	FALSE	QUDXGE	0.0685504	0.0635076	outcome	TRUE	NA	17	0.0109842	exposure	TRUE	2.14056e-06	inferred	L7g3on	textfile	2	22.4646
IgAN	class.Bacilli.id.1673	rs4459992	C	T	0.0535854	0.0447739	NA	NA	FALSE	QUDXGE	0.492284	0.0652035	outcome	TRUE	NA	4	0.0116362	exposure	TRUE	4.12332e-06	inferred	L7g3on	textfile	2	21.2066
IgAN	class.Bacilli.id.1673	rs57872228	T	C	-0.0714773	0.00194948	NA	NA	FALSE	QUDXGE	0.983562	0.094621	outcome	TRUE	NA	1	0.0146647	exposure	TRUE	1.093e-06	inferred	L7g3on	textfile	2	23.7569
IgAN	class.Bacilli.id.1673	rs694949	G	A	-0.081146	0.0162633	NA	NA	FALSE	QUDXGE	0.875433	0.103745	outcome	TRUE	NA	15	0.0180042	exposure	TRUE	6.57345e-06	inferred	L7g3on	textfile	2	20.3135
IgAN	class.Bacilli.id.1673	rs74352383	A	T	-0.104496	-0.0268609	NA	NA	TRUE	QUDXGE	0.809244	0.111271	outcome	TRUE	NA	6	0.0217083	exposure	TRUE	1.48219e-06	inferred	L7g3on	textfile	2	23.171
IgAN	class.Bacilli.id.1673	rs74663707	T	C	0.0979154	0.293419	NA	NA	FALSE	QUDXGE	0.0182675	0.124322	outcome	TRUE	NA	3	0.0224074	exposure	TRUE	1.24368e-05	inferred	L7g3on	textfile	2	19.095
IgAN	class.Bacilli.id.1673	rs76717940	A	T	0.156331	0.0577083	NA	NA	TRUE	QUDXGE	0.666603	0.133951	outcome	TRUE	NA	3	0.0325945	exposure	TRUE	1.61666e-06	inferred	L7g3on	textfile	2	23.004
IgAN	class.Bacilli.id.1673	rs77558518	G	A	-0.107255	0.117533	NA	NA	FALSE	QUDXGE	0.261048	0.104574	outcome	TRUE	NA	5	0.0222879	exposure	TRUE	1.49242e-06	inferred	L7g3on	textfile	2	23.1577
IgAN	class.Bacilli.id.1673	rs78938557	C	T	0.108007	0.100812	NA	NA	FALSE	QUDXGE	0.579123	0.181752	outcome	TRUE	NA	7	0.0232858	exposure	TRUE	3.51224e-06	inferred	L7g3on	textfile	2	21.5142
IgAN	class.Bacilli.id.1673	rs9581006	T	C	0.225309	0.0190985	NA	NA	FALSE	QUDXGE	0.905659	0.161147	outcome	TRUE	NA	13	0.0467697	exposure	TRUE	1.4543e-06	inferred	L7g3on	textfile	2	23.2075
IgAN	class.Bacteroidia.id.912	rs11146701	G	A	0.0473596	-0.063237	NA	NA	FALSE	Jlam13	0.32734	0.0645615	outcome	TRUE	NA	10	0.010541	exposure	TRUE	7.02616e-06	inferred	QUDXGE	textfile	2	20.1861
IgAN	class.Bacteroidia.id.912	rs12938514	G	A	-0.199979	0.788305	NA	NA	FALSE	Jlam13	0.0277939	0.35829	outcome	TRUE	NA	17	0.0416024	exposure	TRUE	1.53276e-06	inferred	QUDXGE	textfile	2	23.1064
IgAN	class.Bacteroidia.id.912	rs13291434	C	T	0.0694656	-0.0504764	NA	NA	FALSE	Jlam13	0.567322	0.0882457	outcome	TRUE	NA	9	0.0149789	exposure	TRUE	3.52569e-06	inferred	QUDXGE	textfile	2	21.5068
IgAN	class.Bacteroidia.id.912	rs17343978	C	A	-0.0552057	-0.0517417	NA	NA	FALSE	Jlam13	0.493754	0.075607	outcome	TRUE	NA	22	0.0120278	exposure	TRUE	4.43558e-06	inferred	QUDXGE	textfile	2	21.0668
IgAN	class.Bacteroidia.id.912	rs2032750	C	T	-0.0508393	-0.053579	NA	NA	FALSE	Jlam13	0.383601	0.0614945	outcome	TRUE	NA	2	0.0106807	exposure	TRUE	1.93683e-06	inferred	QUDXGE	textfile	2	22.6567
IgAN	class.Bacteroidia.id.912	rs4916508	A	G	-0.0466729	-0.136531	NA	NA	FALSE	Jlam13	0.027609	0.0619809	outcome	TRUE	NA	3	0.0105312	exposure	TRUE	9.34266e-06	inferred	QUDXGE	textfile	2	19.6413
IgAN	class.Bacteroidia.id.912	rs55773148	A	G	-0.121514	0.0257902	NA	NA	FALSE	Jlam13	0.849577	0.135982	outcome	TRUE	NA	13	0.0236759	exposure	TRUE	2.8611e-07	inferred	QUDXGE	textfile	2	26.3413
IgAN	class.Bacteroidia.id.912	rs62531359	G	T	0.0655728	0.140879	NA	NA	FALSE	Jlam13	0.07942	0.0803157	outcome	TRUE	NA	8	0.0149891	exposure	TRUE	1.21593e-05	inferred	QUDXGE	textfile	2	19.1381
IgAN	class.Bacteroidia.id.912	rs62575403	T	C	0.140055	-0.0207727	NA	NA	FALSE	Jlam13	0.892024	0.153029	outcome	TRUE	NA	9	0.0311128	exposure	TRUE	6.74706e-06	inferred	QUDXGE	textfile	2	20.2636
IgAN	class.Bacteroidia.id.912	rs72706335	C	T	-0.22241	-0.0637359	NA	NA	FALSE	Jlam13	0.749287	0.199436	outcome	TRUE	NA	1	0.0493458	exposure	TRUE	6.56994e-06	inferred	QUDXGE	textfile	2	20.3145
IgAN	class.Bacteroidia.id.912	rs73846128	G	A	-0.0648523	-0.00144916	NA	NA	FALSE	Jlam13	0.98661	0.0863469	outcome	TRUE	NA	3	0.013349	exposure	TRUE	1.18451e-06	inferred	QUDXGE	textfile	2	23.6022
IgAN	class.Bacteroidia.id.912	rs7546249	A	T	-0.0567113	0.0337357	NA	NA	TRUE	Jlam13	0.614867	0.0670507	outcome	TRUE	NA	1	0.0118386	exposure	TRUE	1.66472e-06	inferred	QUDXGE	textfile	2	22.9477
IgAN	class.Bacteroidia.id.912	rs79585701	C	A	0.0646823	0.0944451	NA	NA	FALSE	Jlam13	0.281704	0.0877335	outcome	TRUE	NA	8	0.0149628	exposure	TRUE	1.54014e-05	inferred	QUDXGE	textfile	2	18.6872
IgAN	class.Bacteroidia.id.912	rs111845179	C	T	0.102648	0.078244	NA	0.043172	FALSE	bTj60W	0.600323	0.149338	outcome	TRUE	rs11626174	14	0.021384	exposure	TRUE	1.59e-06	inferred	gV8RuD	textfile	2	23.0422
IgAN	class.Bacteroidia.id.912	rs929878	T	C	-0.0548532	0.0490746	NA	NA	FALSE	Jlam13	0.512729	0.0749695	outcome	TRUE	NA	16	0.012153	exposure	TRUE	6.37455e-06	inferred	QUDXGE	textfile	2	20.3723
IgAN	class.Betaproteobacteria.id.2867	rs56386628	T	C	-0.06223	-0.0651	NA	0.241002	FALSE	9j2jMd	0.365847	0.071992	outcome	TRUE	rs10090698	8	0.013569	exposure	TRUE	4.52e-06	inferred	pAr2e7	textfile	2	21.0331
IgAN	class.Betaproteobacteria.id.2867	rs10841473	C	G	-0.0583765	0.00667555	NA	NA	TRUE	FWmxGQ	0.926875	0.0727363	outcome	TRUE	NA	12	0.0123353	exposure	TRUE	2.21814e-06	inferred	8q2150	textfile	2	22.3962
IgAN	class.Betaproteobacteria.id.2867	rs11655079	C	T	-0.0560674	0.0887262	NA	NA	FALSE	FWmxGQ	0.256586	0.0782075	outcome	TRUE	NA	17	0.0124286	exposure	TRUE	6.44687e-06	inferred	8q2150	textfile	2	20.3507
IgAN	class.Betaproteobacteria.id.2867	rs11745923	T	G	0.0563759	-0.012914	NA	NA	FALSE	FWmxGQ	0.836859	0.0627161	outcome	TRUE	NA	5	0.0115529	exposure	TRUE	1.06194e-06	inferred	8q2150	textfile	2	23.8124
IgAN	class.Betaproteobacteria.id.2867	rs12049045	G	A	0.0510452	0.019002	NA	NA	FALSE	FWmxGQ	0.762895	0.0629873	outcome	TRUE	NA	1	0.0114325	exposure	TRUE	8.00968e-06	inferred	8q2150	textfile	2	19.9356
IgAN	class.Betaproteobacteria.id.2867	rs12899991	T	A	0.0719923	-0.0803252	NA	NA	TRUE	FWmxGQ	0.264281	0.0719548	outcome	TRUE	NA	15	0.0154661	exposure	TRUE	3.24226e-06	inferred	8q2150	textfile	2	21.6676
IgAN	class.Betaproteobacteria.id.2867	rs134366	A	G	0.111877	-0.164376	NA	NA	FALSE	FWmxGQ	0.169286	0.11959	outcome	TRUE	NA	22	0.023501	exposure	TRUE	1.93106e-06	inferred	8q2150	textfile	2	22.6624
IgAN	class.Betaproteobacteria.id.2867	rs1376754	A	G	0.0509242	0.0498193	NA	NA	FALSE	FWmxGQ	0.416874	0.0613647	outcome	TRUE	NA	2	0.0112503	exposure	TRUE	5.9976e-06	inferred	8q2150	textfile	2	20.489
IgAN	class.Betaproteobacteria.id.2867	rs1515761	C	T	0.0762317	-0.0779933	NA	NA	FALSE	FWmxGQ	0.503744	0.11665	outcome	TRUE	NA	10	0.0169884	exposure	TRUE	7.2138e-06	inferred	8q2150	textfile	2	20.1357
IgAN	class.Betaproteobacteria.id.2867	rs182549	T	C	0.111489	-0.0317517	NA	NA	FALSE	FWmxGQ	0.614098	0.0629703	outcome	TRUE	NA	2	0.012066	exposure	TRUE	2.46551e-20	inferred	8q2150	textfile	2	85.3772
IgAN	class.Betaproteobacteria.id.2867	rs4945008	G	A	0.0540741	0.0207277	NA	NA	FALSE	FWmxGQ	0.741134	0.0627443	outcome	TRUE	NA	11	0.0121393	exposure	TRUE	8.41098e-06	inferred	8q2150	textfile	2	19.8421
IgAN	class.Betaproteobacteria.id.2867	rs6660520	G	A	0.0711483	-0.0613735	NA	NA	FALSE	FWmxGQ	0.372628	0.0688381	outcome	TRUE	NA	1	0.0134495	exposure	TRUE	1.22306e-07	inferred	8q2150	textfile	2	27.9843
IgAN	class.Betaproteobacteria.id.2867	rs6893855	A	C	-0.0771441	0.0623541	NA	NA	FALSE	FWmxGQ	0.527595	0.0987114	outcome	TRUE	NA	5	0.0173568	exposure	TRUE	8.80558e-06	inferred	8q2150	textfile	2	19.7545
IgAN	class.Betaproteobacteria.id.2867	rs72767435	C	T	-0.126352	0.166414	NA	NA	FALSE	FWmxGQ	0.215505	0.13436	outcome	TRUE	NA	15	0.0273626	exposure	TRUE	3.88024e-06	inferred	8q2150	textfile	2	21.3231
IgAN	class.Betaproteobacteria.id.2867	rs7322849	C	T	0.0944467	0.109781	NA	NA	FALSE	FWmxGQ	0.302466	0.106464	outcome	TRUE	NA	13	0.0192976	exposure	TRUE	9.86966e-07	inferred	8q2150	textfile	2	23.9534
IgAN	class.Betaproteobacteria.id.2867	rs80083040	G	T	0.155784	0.0349083	NA	NA	FALSE	FWmxGQ	0.813766	0.148187	outcome	TRUE	NA	8	0.0348017	exposure	TRUE	7.59363e-06	inferred	8q2150	textfile	2	20.0376
IgAN	class.Betaproteobacteria.id.2867	rs857444	T	C	0.0509553	0.0732388	NA	NA	FALSE	FWmxGQ	0.248661	0.0634867	outcome	TRUE	NA	6	0.011539	exposure	TRUE	1.00591e-05	inferred	8q2150	textfile	2	19.5002
IgAN	class.Betaproteobacteria.id.2867	rs961091	A	G	0.0501255	-0.123695	NA	NA	FALSE	FWmxGQ	0.0513523	0.0634817	outcome	TRUE	NA	7	0.011255	exposure	TRUE	8.443e-06	inferred	8q2150	textfile	2	19.8348
IgAN	class.Clostridia.id.1859	rs10774377	G	A	0.052659	0.0483049	NA	NA	FALSE	ZT3UrF	0.436243	0.0620443	outcome	TRUE	NA	12	0.0113858	exposure	TRUE	3.74674e-06	inferred	wiigpj	textfile	2	21.3902
IgAN	class.Clostridia.id.1859	rs112334273	A	G	0.0641008	-0.0146331	NA	NA	FALSE	ZT3UrF	0.830623	0.06841	outcome	TRUE	NA	21	0.0127404	exposure	TRUE	4.87124e-07	inferred	wiigpj	textfile	2	25.3141
IgAN	class.Clostridia.id.1859	rs13105690	C	T	-0.0529097	0.0711061	NA	NA	FALSE	ZT3UrF	0.297763	0.0682897	outcome	TRUE	NA	4	0.011818	exposure	TRUE	7.56812e-06	inferred	wiigpj	textfile	2	20.044
IgAN	class.Clostridia.id.1859	rs13179700	C	T	0.0511937	0.0210633	NA	NA	FALSE	ZT3UrF	0.74418	0.0645475	outcome	TRUE	NA	5	0.0109569	exposure	TRUE	2.97858e-06	inferred	wiigpj	textfile	2	21.8303
IgAN	class.Clostridia.id.1859	rs13421739	G	C	0.0888472	-0.00463591	NA	NA	TRUE	ZT3UrF	0.969652	0.121853	outcome	TRUE	NA	2	0.0179655	exposure	TRUE	7.59717e-07	inferred	wiigpj	textfile	2	24.4574
IgAN	class.Clostridia.id.1859	rs1842454	A	G	-0.0547202	-0.090721	NA	NA	FALSE	ZT3UrF	0.247464	0.0784423	outcome	TRUE	NA	5	0.0127338	exposure	TRUE	1.72944e-05	inferred	wiigpj	textfile	2	18.4662
IgAN	class.Clostridia.id.1859	rs2273429	G	A	-0.0724037	-0.227822	NA	NA	FALSE	ZT3UrF	0.0220425	0.0995016	outcome	TRUE	NA	14	0.0153105	exposure	TRUE	2.256e-06	inferred	wiigpj	textfile	2	22.3637
IgAN	class.Clostridia.id.1859	rs3792064	A	G	0.0795651	0.173156	NA	NA	FALSE	ZT3UrF	0.20842	0.137652	outcome	TRUE	NA	2	0.0182521	exposure	TRUE	1.30522e-05	inferred	wiigpj	textfile	2	19.0029
IgAN	class.Clostridia.id.1859	rs6126494	T	G	-0.0969353	-0.120486	NA	NA	FALSE	ZT3UrF	0.352183	0.129505	outcome	TRUE	NA	20	0.0211699	exposure	TRUE	4.67378e-06	inferred	wiigpj	textfile	2	20.9665
IgAN	class.Clostridia.id.1859	rs6797343	T	G	0.0592279	-0.0313567	NA	NA	FALSE	ZT3UrF	0.687223	0.0778803	outcome	TRUE	NA	3	0.0134556	exposure	TRUE	1.07397e-05	inferred	wiigpj	textfile	2	19.3751
IgAN	class.Clostridia.id.1859	rs6814436	C	T	0.0739995	0.00448584	NA	NA	FALSE	ZT3UrF	0.959364	0.088042	outcome	TRUE	NA	4	0.0150815	exposure	TRUE	9.26523e-07	inferred	wiigpj	textfile	2	24.0751
IgAN	class.Clostridia.id.1859	rs6815608	C	T	0.103803	-0.00235756	NA	NA	FALSE	ZT3UrF	0.977902	0.0851112	outcome	TRUE	NA	4	0.0210883	exposure	TRUE	8.55279e-07	inferred	wiigpj	textfile	2	24.2292
IgAN	class.Clostridia.id.1859	rs6934062	C	G	0.0524406	-0.0370025	NA	NA	TRUE	ZT3UrF	0.573287	0.0656984	outcome	TRUE	NA	6	0.0116115	exposure	TRUE	6.29454e-06	inferred	wiigpj	textfile	2	20.3965
IgAN	class.Clostridia.id.1859	rs72738886	C	T	0.086617	-0.144246	NA	NA	FALSE	ZT3UrF	0.214304	0.116157	outcome	TRUE	NA	5	0.0190393	exposure	TRUE	5.38028e-06	inferred	wiigpj	textfile	2	20.6969
IgAN	class.Clostridia.id.1859	rs72915163	C	T	-0.0581025	0.023598	NA	NA	FALSE	ZT3UrF	0.752943	0.0749711	outcome	TRUE	NA	18	0.0120557	exposure	TRUE	1.43928e-06	inferred	wiigpj	textfile	2	23.2275
IgAN	class.Clostridia.id.1859	rs76860606	G	C	0.0947036	0.0111473	NA	NA	TRUE	ZT3UrF	0.91935	0.110094	outcome	TRUE	NA	6	0.0225117	exposure	TRUE	2.58937e-05	inferred	wiigpj	textfile	2	17.6977
IgAN	class.Coriobacteriia.id.809	rs11073596	G	T	0.0510212	0.107169	NA	NA	FALSE	nw2kwL	0.091241	0.0634556	outcome	TRUE	NA	15	0.0114339	exposure	TRUE	8.10966e-06	inferred	ckJzwg	textfile	2	19.9118
IgAN	class.Coriobacteriia.id.809	rs11250875	C	T	0.06075	-0.0416063	NA	NA	FALSE	nw2kwL	0.575256	0.0742534	outcome	TRUE	NA	10	0.0130939	exposure	TRUE	3.49138e-06	inferred	ckJzwg	textfile	2	21.5256
IgAN	class.Coriobacteriia.id.809	rs11656361	C	A	0.0773006	-0.0725891	NA	NA	FALSE	nw2kwL	0.361225	0.0795033	outcome	TRUE	NA	17	0.017553	exposure	TRUE	1.06348e-05	inferred	ckJzwg	textfile	2	19.3939
IgAN	class.Coriobacteriia.id.809	rs12974142	A	G	0.0789796	0.182732	NA	NA	FALSE	nw2kwL	0.126646	0.119631	outcome	TRUE	NA	19	0.0177205	exposure	TRUE	8.3127e-06	inferred	ckJzwg	textfile	2	19.8646
IgAN	class.Coriobacteriia.id.809	rs13307134	T	C	0.0565686	0.0852259	NA	NA	FALSE	nw2kwL	0.298796	0.0820254	outcome	TRUE	NA	7	0.0126265	exposure	TRUE	7.45877e-06	inferred	ckJzwg	textfile	2	20.0718
IgAN	class.Coriobacteriia.id.809	rs1397793	A	G	-0.0498855	0.0153164	NA	NA	FALSE	nw2kwL	0.819677	0.0671888	outcome	TRUE	NA	5	0.0112446	exposure	TRUE	9.1485e-06	inferred	ckJzwg	textfile	2	19.6815
IgAN	class.Coriobacteriia.id.809	rs1816223	G	A	-0.0586265	-0.109962	NA	NA	FALSE	nw2kwL	0.151442	0.0766577	outcome	TRUE	NA	12	0.0129006	exposure	TRUE	5.50697e-06	inferred	ckJzwg	textfile	2	20.6523
IgAN	class.Coriobacteriia.id.809	rs240104	C	T	-0.0603429	-0.0820289	NA	NA	FALSE	nw2kwL	0.228449	0.0681098	outcome	TRUE	NA	1	0.0126849	exposure	TRUE	1.96432e-06	inferred	ckJzwg	textfile	2	22.6296
IgAN	class.Coriobacteriia.id.809	rs2442778	A	G	-0.116408	-0.137084	NA	NA	FALSE	nw2kwL	0.322329	0.138513	outcome	TRUE	NA	3	0.0258545	exposure	TRUE	6.71785e-06	inferred	ckJzwg	textfile	2	20.2719
IgAN	class.Coriobacteriia.id.809	rs3025411	G	A	0.0926543	-0.0101289	NA	NA	FALSE	nw2kwL	0.919138	0.0997725	outcome	TRUE	NA	9	0.0209468	exposure	TRUE	9.71963e-06	inferred	ckJzwg	textfile	2	19.5657
IgAN	class.Coriobacteriia.id.809	rs34739816	T	G	0.0965017	0.187725	NA	NA	FALSE	nw2kwL	0.15046	0.130555	outcome	TRUE	NA	17	0.0207666	exposure	TRUE	3.36847e-06	inferred	ckJzwg	textfile	2	21.5943
IgAN	class.Coriobacteriia.id.809	rs62448869	A	T	-0.0486059	0.0676188	NA	NA	TRUE	nw2kwL	0.275977	0.0620697	outcome	TRUE	NA	7	0.0108982	exposure	TRUE	8.19672e-06	inferred	ckJzwg	textfile	2	19.8914
IgAN	class.Coriobacteriia.id.809	rs67561917	G	A	-0.0714367	-0.00827907	NA	NA	FALSE	nw2kwL	0.916922	0.0793689	outcome	TRUE	NA	20	0.0154113	exposure	TRUE	3.56362e-06	inferred	ckJzwg	textfile	2	21.4863
IgAN	class.Coriobacteriia.id.809	rs719099	G	A	0.0778402	0.0746443	NA	NA	FALSE	nw2kwL	0.470627	0.103463	outcome	TRUE	NA	10	0.0155815	exposure	TRUE	5.86301e-07	inferred	ckJzwg	textfile	2	24.9568
IgAN	class.Coriobacteriia.id.809	rs76779974	G	C	0.0774888	-0.083828	NA	NA	TRUE	nw2kwL	0.427255	0.10559	outcome	TRUE	NA	5	0.0171877	exposure	TRUE	6.53222e-06	inferred	ckJzwg	textfile	2	20.3256
IgAN	class.Coriobacteriia.id.809	rs80046645	G	C	0.25584	-0.0130049	NA	NA	TRUE	nw2kwL	0.933464	0.155772	outcome	TRUE	NA	5	0.0561995	exposure	TRUE	5.30506e-06	inferred	ckJzwg	textfile	2	20.7239
IgAN	class.Coriobacteriia.id.809	rs8010111	A	G	-0.103377	0.099575	NA	NA	FALSE	nw2kwL	0.367386	0.110469	outcome	TRUE	NA	14	0.0229286	exposure	TRUE	6.52454e-06	inferred	ckJzwg	textfile	2	20.3278
IgAN	class.Deltaproteobacteria.id.3087	rs11599763	C	T	-0.0544219	-0.135584	NA	NA	FALSE	yAEKr2	0.0308106	0.0627848	outcome	TRUE	NA	10	0.0117397	exposure	TRUE	3.55681e-06	inferred	zEEdDq	textfile	2	21.49
IgAN	class.Deltaproteobacteria.id.3087	rs16851319	C	G	-0.0705516	0.102246	NA	NA	TRUE	yAEKr2	0.205752	0.0808057	outcome	TRUE	NA	1	0.0150849	exposure	TRUE	2.91169e-06	inferred	zEEdDq	textfile	2	21.8739
IgAN	class.Deltaproteobacteria.id.3087	rs17084793	A	G	-0.0710762	-0.110661	NA	NA	FALSE	yAEKr2	0.203855	0.0870907	outcome	TRUE	NA	18	0.015953	exposure	TRUE	8.37582e-06	inferred	zEEdDq	textfile	2	19.8501
IgAN	class.Deltaproteobacteria.id.3087	rs17791387	G	A	-0.0735881	-0.0494209	NA	NA	FALSE	yAEKr2	0.63602	0.104424	outcome	TRUE	NA	9	0.0154246	exposure	TRUE	1.83476e-06	inferred	zEEdDq	textfile	2	22.7607
IgAN	class.Deltaproteobacteria.id.3087	rs2692012	G	A	0.110335	-0.185981	NA	NA	FALSE	yAEKr2	0.166631	0.134466	outcome	TRUE	NA	1	0.0253336	exposure	TRUE	1.32895e-05	inferred	zEEdDq	textfile	2	18.9685
IgAN	class.Deltaproteobacteria.id.3087	rs2838334	A	G	0.0561722	0.0846803	NA	NA	FALSE	yAEKr2	0.187732	0.0642824	outcome	TRUE	NA	21	0.0124124	exposure	TRUE	6.02556e-06	inferred	zEEdDq	textfile	2	20.4801
IgAN	class.Deltaproteobacteria.id.3087	rs3935584	T	C	-0.0523485	-0.0391652	NA	NA	FALSE	yAEKr2	0.523679	0.0614177	outcome	TRUE	NA	2	0.011566	exposure	TRUE	6.00971e-06	inferred	zEEdDq	textfile	2	20.4851
IgAN	class.Deltaproteobacteria.id.3087	rs4506934	T	C	-0.0936514	0.230297	NA	NA	FALSE	yAEKr2	0.0149238	0.094608	outcome	TRUE	NA	17	0.02012	exposure	TRUE	3.24559e-06	inferred	zEEdDq	textfile	2	21.6656
IgAN	class.Deltaproteobacteria.id.3087	rs55744759	G	A	-0.0779693	-0.112093	NA	NA	FALSE	yAEKr2	0.24456	0.0963274	outcome	TRUE	NA	8	0.0170738	exposure	TRUE	4.95709e-06	inferred	zEEdDq	textfile	2	20.8538
IgAN	class.Deltaproteobacteria.id.3087	rs6058181	T	C	0.0825716	0.00113563	NA	NA	FALSE	yAEKr2	0.989092	0.0830656	outcome	TRUE	NA	20	0.0165958	exposure	TRUE	6.50983e-07	inferred	zEEdDq	textfile	2	24.755
IgAN	class.Deltaproteobacteria.id.3087	rs62020470	G	A	-0.0585411	-0.02908	NA	NA	FALSE	yAEKr2	0.715086	0.0796635	outcome	TRUE	NA	15	0.0129358	exposure	TRUE	6.02539e-06	inferred	zEEdDq	textfile	2	20.4801
IgAN	class.Deltaproteobacteria.id.3087	rs7936267	G	A	-0.0560975	0.0146822	NA	NA	FALSE	yAEKr2	0.818447	0.0639629	outcome	TRUE	NA	11	0.0123206	exposure	TRUE	5.28527e-06	inferred	zEEdDq	textfile	2	20.731
IgAN	class.Deltaproteobacteria.id.3087	rs9928243	A	C	-0.0538457	-0.0645905	NA	NA	FALSE	yAEKr2	0.293798	0.061525	outcome	TRUE	NA	16	0.0117718	exposure	TRUE	4.78201e-06	inferred	zEEdDq	textfile	2	20.9227
IgAN	class.Deltaproteobacteria.id.3087	rs112381107	T	C	0.206594	0.15751	NA	0.059485	FALSE	kD6HLC	0.227596	0.130543	outcome	TRUE	rs151296363	9	0.045691	exposure	TRUE	6.14e-06	inferred	uEPRa6	textfile	2	20.4444
IgAN	class.Erysipelotrichia.id.2147	rs10781552	T	C	-0.0552212	0.027757	NA	NA	FALSE	MLTUHr	0.68363	0.0681126	outcome	TRUE	NA	10	0.0116074	exposure	TRUE	1.96096e-06	inferred	CtFVTW	textfile	2	22.6329
IgAN	class.Erysipelotrichia.id.2147	rs17530232	G	A	0.10305	-0.0459612	NA	NA	FALSE	MLTUHr	0.735201	0.135893	outcome	TRUE	NA	13	0.0224648	exposure	TRUE	4.49263e-06	inferred	CtFVTW	textfile	2	21.0423
IgAN	class.Erysipelotrichia.id.2147	rs1884466	T	C	-0.0475363	-0.0152759	NA	NA	FALSE	MLTUHr	0.803744	0.0614713	outcome	TRUE	NA	1	0.0106939	exposure	TRUE	8.78102e-06	inferred	CtFVTW	textfile	2	19.7598
IgAN	class.Erysipelotrichia.id.2147	rs2300774	A	G	0.0524152	0.0026237	NA	NA	FALSE	MLTUHr	0.965971	0.0615005	outcome	TRUE	NA	3	0.0106784	exposure	TRUE	9.17591e-07	inferred	CtFVTW	textfile	2	24.0937
IgAN	class.Erysipelotrichia.id.2147	rs290833	G	T	-0.0497374	-0.139288	NA	NA	FALSE	MLTUHr	0.0234925	0.0614869	outcome	TRUE	NA	1	0.0111376	exposure	TRUE	7.9808e-06	inferred	CtFVTW	textfile	2	19.9425
IgAN	class.Erysipelotrichia.id.2147	rs35161940	C	T	-0.0806041	0.0227612	NA	NA	FALSE	MLTUHr	0.819727	0.0998754	outcome	TRUE	NA	17	0.0167641	exposure	TRUE	1.52343e-06	inferred	CtFVTW	textfile	2	23.1182
IgAN	class.Erysipelotrichia.id.2147	rs4078432	T	C	-0.0608929	-0.0197182	NA	NA	FALSE	MLTUHr	0.808068	0.0811716	outcome	TRUE	NA	14	0.0133764	exposure	TRUE	5.30679e-06	inferred	CtFVTW	textfile	2	20.7232
IgAN	class.Erysipelotrichia.id.2147	rs56970041	G	T	0.0724144	-0.0501878	NA	NA	FALSE	MLTUHr	0.69456	0.12781	outcome	TRUE	NA	14	0.0164471	exposure	TRUE	1.06823e-05	inferred	CtFVTW	textfile	2	19.3854
IgAN	class.Erysipelotrichia.id.2147	rs62504403	T	C	0.0681159	-0.0277316	NA	NA	FALSE	MLTUHr	0.719673	0.0772689	outcome	TRUE	NA	8	0.0127883	exposure	TRUE	1.00175e-07	inferred	CtFVTW	textfile	2	28.3706
IgAN	class.Erysipelotrichia.id.2147	rs7234058	C	T	-0.0945759	-0.072541	NA	NA	FALSE	MLTUHr	0.495785	0.1065	outcome	TRUE	NA	18	0.0194091	exposure	TRUE	1.10047e-06	inferred	CtFVTW	textfile	2	23.7438
IgAN	class.Erysipelotrichia.id.2147	rs7826267	G	T	-0.0839071	0.0505358	NA	NA	FALSE	MLTUHr	0.687363	0.125575	outcome	TRUE	NA	8	0.0199131	exposure	TRUE	2.51256e-05	inferred	CtFVTW	textfile	2	17.755
IgAN	class.Erysipelotrichia.id.2147	rs8003149	T	C	0.0538798	0.0121819	NA	NA	FALSE	MLTUHr	0.851383	0.0650204	outcome	TRUE	NA	14	0.0116888	exposure	TRUE	4.03592e-06	inferred	CtFVTW	textfile	2	21.2477
IgAN	class.Erysipelotrichia.id.2147	rs921306	C	T	0.0493866	0.00146021	NA	NA	FALSE	MLTUHr	0.981381	0.0625698	outcome	TRUE	NA	5	0.0109127	exposure	TRUE	6.02189e-06	inferred	CtFVTW	textfile	2	20.4812
IgAN	class.Gammaproteobacteria.id.3303	rs11181912	A	G	-0.0579153	0.0402714	NA	NA	FALSE	uEDz3a	0.537743	0.0653513	outcome	TRUE	NA	12	0.0118796	exposure	TRUE	1.08714e-06	inferred	6h3byl	textfile	2	23.7673
IgAN	class.Gammaproteobacteria.id.3303	rs12404135	G	A	-0.0788843	0.091982	NA	NA	FALSE	uEDz3a	0.422989	0.114799	outcome	TRUE	NA	1	0.0172415	exposure	TRUE	4.75643e-06	inferred	6h3byl	textfile	2	20.9329
IgAN	class.Gammaproteobacteria.id.3303	rs2234691	C	T	0.0762905	0.00214699	NA	NA	FALSE	uEDz3a	0.981399	0.0920868	outcome	TRUE	NA	10	0.0171962	exposure	TRUE	9.14426e-06	inferred	6h3byl	textfile	2	19.6823
IgAN	class.Gammaproteobacteria.id.3303	rs6469506	A	T	0.0541424	0.0160877	NA	NA	TRUE	uEDz3a	0.80407	0.0648482	outcome	TRUE	NA	8	0.0116333	exposure	TRUE	3.2542e-06	inferred	6h3byl	textfile	2	21.6605
IgAN	class.Gammaproteobacteria.id.3303	rs6706173	C	A	0.074251	-0.0950788	NA	NA	FALSE	uEDz3a	0.283026	0.0885652	outcome	TRUE	NA	2	0.0146392	exposure	TRUE	3.93548e-07	inferred	6h3byl	textfile	2	25.7257
IgAN	class.Gammaproteobacteria.id.3303	rs75101789	T	C	0.0729012	-0.086925	NA	NA	FALSE	uEDz3a	0.422302	0.108327	outcome	TRUE	NA	3	0.0163003	exposure	TRUE	7.73476e-06	inferred	6h3byl	textfile	2	20.0023
IgAN	class.Gammaproteobacteria.id.3303	rs79795896	G	A	-0.15921	-0.0636589	NA	NA	FALSE	uEDz3a	0.659529	0.144494	outcome	TRUE	NA	18	0.0351373	exposure	TRUE	5.86833e-06	inferred	6h3byl	textfile	2	20.5307
IgAN	class.Gammaproteobacteria.id.3303	rs9494710	T	C	-0.0549673	-0.0320764	NA	NA	FALSE	uEDz3a	0.624837	0.0655951	outcome	TRUE	NA	6	0.0120924	exposure	TRUE	5.47778e-06	inferred	6h3byl	textfile	2	20.6625
IgAN	class.Gammaproteobacteria.id.3303	rs9973122	A	T	0.0740614	-0.0408678	NA	NA	TRUE	uEDz3a	0.711336	0.110435	outcome	TRUE	NA	18	0.0162596	exposure	TRUE	5.24048e-06	inferred	6h3byl	textfile	2	20.7473
IgAN	class.Lentisphaeria.id.225	rs1002941	A	G	0.105025	0.00174109	NA	NA	FALSE	7qQKC8	0.98051	0.0712707	outcome	TRUE	NA	15	0.0233484	exposure	TRUE	6.85439e-06	inferred	f4D7LN	textfile	2	20.2334
IgAN	class.Lentisphaeria.id.225	rs11770843	T	C	0.109431	-0.00721295	NA	NA	FALSE	7qQKC8	0.912285	0.0654789	outcome	TRUE	NA	7	0.0234879	exposure	TRUE	3.17698e-06	inferred	f4D7LN	textfile	2	21.7066
IgAN	class.Lentisphaeria.id.225	rs17114848	A	G	0.152377	-0.0255938	NA	NA	FALSE	7qQKC8	0.804048	0.103154	outcome	TRUE	NA	15	0.0324332	exposure	TRUE	2.62487e-06	inferred	f4D7LN	textfile	2	22.0729
IgAN	class.Lentisphaeria.id.225	rs2031282	G	A	0.122369	-0.0581623	NA	NA	FALSE	7qQKC8	0.471024	0.0806898	outcome	TRUE	NA	13	0.0270329	exposure	TRUE	5.99274e-06	inferred	f4D7LN	textfile	2	20.4905
IgAN	class.Lentisphaeria.id.225	rs2731834	G	C	0.109438	-0.161444	NA	NA	TRUE	7qQKC8	0.0241324	0.0715934	outcome	TRUE	NA	5	0.023693	exposure	TRUE	3.85603e-06	inferred	f4D7LN	textfile	2	21.3351
IgAN	class.Lentisphaeria.id.225	rs2825714	G	A	-0.13741	-0.000345404	NA	NA	FALSE	7qQKC8	0.996622	0.0815851	outcome	TRUE	NA	21	0.0289246	exposure	TRUE	2.02778e-06	inferred	f4D7LN	textfile	2	22.5685
IgAN	class.Lentisphaeria.id.225	rs62570196	T	C	-0.21635	-0.0406545	NA	NA	FALSE	7qQKC8	0.789236	0.152092	outcome	TRUE	NA	9	0.0439866	exposure	TRUE	8.71847e-07	inferred	f4D7LN	textfile	2	24.1922
IgAN	class.Lentisphaeria.id.225	rs72640280	G	A	0.220207	-0.0384157	NA	NA	FALSE	7qQKC8	0.773284	0.13335	outcome	TRUE	NA	1	0.0486196	exposure	TRUE	5.92141e-06	inferred	f4D7LN	textfile	2	20.5134
IgAN	class.Lentisphaeria.id.225	rs73113483	A	T	-0.131217	0.0433176	NA	NA	TRUE	7qQKC8	0.642953	0.0934426	outcome	TRUE	NA	3	0.0288713	exposure	TRUE	5.4963e-06	inferred	f4D7LN	textfile	2	20.6561
IgAN	class.Lentisphaeria.id.225	rs77599476	G	A	0.230292	0.0930688	NA	NA	FALSE	7qQKC8	0.490577	0.135001	outcome	TRUE	NA	20	0.0480168	exposure	TRUE	1.61812e-06	inferred	f4D7LN	textfile	2	23.0022
IgAN	class.Melainabacteria.id.1589	rs10148250	A	G	0.0861928	-0.0668926	NA	NA	FALSE	L4k7jR	0.291113	0.0633642	outcome	TRUE	NA	14	0.0193381	exposure	TRUE	8.30537e-06	inferred	phRWpp	textfile	2	19.8662
IgAN	class.Melainabacteria.id.1589	rs10738747	A	G	0.0814624	0.0599752	NA	NA	FALSE	L4k7jR	0.332778	0.0619238	outcome	TRUE	NA	9	0.0184409	exposure	TRUE	9.98586e-06	inferred	phRWpp	textfile	2	19.5141
IgAN	class.Melainabacteria.id.1589	rs11150282	C	T	0.0989488	-0.0198695	NA	NA	FALSE	L4k7jR	0.75618	0.0639915	outcome	TRUE	NA	16	0.0196972	exposure	TRUE	5.07376e-07	inferred	phRWpp	textfile	2	25.2356
IgAN	class.Melainabacteria.id.1589	rs113884518	C	T	-0.205352	0.0826012	NA	NA	FALSE	L4k7jR	0.673266	0.195891	outcome	TRUE	NA	9	0.0454982	exposure	TRUE	6.37947e-06	inferred	phRWpp	textfile	2	20.3708
IgAN	class.Melainabacteria.id.1589	rs1221147	A	T	0.123968	0.0553036	NA	NA	TRUE	L4k7jR	0.520236	0.086011	outcome	TRUE	NA	9	0.0278958	exposure	TRUE	8.83169e-06	inferred	phRWpp	textfile	2	19.7488
IgAN	class.Melainabacteria.id.1589	rs16851659	C	G	-0.0896103	0.00100802	NA	NA	TRUE	L4k7jR	0.987493	0.0643038	outcome	TRUE	NA	1	0.0186432	exposure	TRUE	1.53527e-06	inferred	phRWpp	textfile	2	23.1033
IgAN	class.Melainabacteria.id.1589	rs28678345	C	T	0.214848	-0.107314	NA	NA	FALSE	L4k7jR	0.453998	0.143322	outcome	TRUE	NA	17	0.0470878	exposure	TRUE	5.04954e-06	inferred	phRWpp	textfile	2	20.8184
IgAN	class.Melainabacteria.id.1589	rs367480	A	G	-0.083758	-0.0116656	NA	NA	FALSE	L4k7jR	0.85553	0.0640731	outcome	TRUE	NA	11	0.0185796	exposure	TRUE	6.54217e-06	inferred	phRWpp	textfile	2	20.3226
IgAN	class.Melainabacteria.id.1589	rs4129395	A	G	0.0896187	0.0561259	NA	NA	FALSE	L4k7jR	0.359455	0.0612459	outcome	TRUE	NA	9	0.0185106	exposure	TRUE	1.28873e-06	inferred	phRWpp	textfile	2	23.44
IgAN	class.Melainabacteria.id.1589	rs73074665	T	A	0.166216	0.0339715	NA	NA	TRUE	L4k7jR	0.784303	0.124113	outcome	TRUE	NA	7	0.0355728	exposure	TRUE	2.97475e-06	inferred	phRWpp	textfile	2	21.8328
IgAN	class.Melainabacteria.id.1589	rs789069	C	A	-0.103539	0.12476	NA	NA	FALSE	L4k7jR	0.155471	0.0878302	outcome	TRUE	NA	18	0.0234287	exposure	TRUE	9.90038e-06	inferred	phRWpp	textfile	2	19.5305
IgAN	class.Melainabacteria.id.1589	rs79790072	C	T	0.226722	0.0220204	NA	NA	FALSE	L4k7jR	0.900995	0.177006	outcome	TRUE	NA	15	0.0487841	exposure	TRUE	3.36052e-06	inferred	phRWpp	textfile	2	21.5989
IgAN	class.Melainabacteria.id.1589	rs9864379	C	T	-0.159735	0.000992217	NA	NA	FALSE	L4k7jR	0.990875	0.0867594	outcome	TRUE	NA	3	0.0292553	exposure	TRUE	4.76077e-08	inferred	phRWpp	textfile	2	29.8118
IgAN	class.Methanobacteria.id.1	rs10202904	G	T	-0.121754	0.0112944	NA	NA	FALSE	3bzRsx	0.856464	0.0624426	outcome	TRUE	NA	2	0.0235357	exposure	TRUE	2.30182e-07	inferred	wWkFLK	textfile	2	26.7615
IgAN	class.Methanobacteria.id.1	rs10424197	A	G	-0.111274	-0.0459197	NA	NA	FALSE	3bzRsx	0.516714	0.0708179	outcome	TRUE	NA	19	0.0247517	exposure	TRUE	6.9367e-06	inferred	wWkFLK	textfile	2	20.2106
IgAN	class.Methanobacteria.id.1	rs11018665	T	A	0.111465	-0.0249556	NA	NA	TRUE	3bzRsx	0.726917	0.0714592	outcome	TRUE	NA	11	0.0250516	exposure	TRUE	8.60961e-06	inferred	wWkFLK	textfile	2	19.7975
IgAN	class.Methanobacteria.id.1	rs12825290	G	C	-0.216781	0.0648007	NA	NA	TRUE	3bzRsx	0.617839	0.129883	outcome	TRUE	NA	12	0.0493496	exposure	TRUE	1.11921e-05	inferred	wWkFLK	textfile	2	19.2963
IgAN	class.Methanobacteria.id.1	rs4257531	A	G	0.164498	0.16039	NA	NA	FALSE	3bzRsx	0.109789	0.100298	outcome	TRUE	NA	3	0.0364959	exposure	TRUE	6.56556e-06	inferred	wWkFLK	textfile	2	20.3158
IgAN	class.Methanobacteria.id.1	rs62241835	T	G	-0.203385	-0.0160443	NA	NA	FALSE	3bzRsx	0.941774	0.219665	outcome	TRUE	NA	3	0.0417931	exposure	TRUE	1.13601e-06	inferred	wWkFLK	textfile	2	23.6827
IgAN	class.Methanobacteria.id.1	rs6508769	C	T	0.153519	-0.165643	NA	NA	FALSE	3bzRsx	0.0548264	0.086261	outcome	TRUE	NA	19	0.0344519	exposure	TRUE	8.34848e-06	inferred	wWkFLK	textfile	2	19.8564
IgAN	class.Methanobacteria.id.1	rs73068003	T	G	-0.15814	0.0781987	NA	NA	FALSE	3bzRsx	0.447638	0.10298	outcome	TRUE	NA	7	0.0351803	exposure	TRUE	6.95248e-06	inferred	wWkFLK	textfile	2	20.2063
IgAN	class.Methanobacteria.id.1	rs73457410	G	A	0.21534	0.0375702	NA	NA	FALSE	3bzRsx	0.764397	0.125355	outcome	TRUE	NA	13	0.0436695	exposure	TRUE	8.17584e-07	inferred	wWkFLK	textfile	2	24.316
IgAN	class.Methanobacteria.id.1	rs75208022	T	C	-0.227245	0.233365	NA	NA	FALSE	3bzRsx	0.0253945	0.104398	outcome	TRUE	NA	12	0.048763	exposure	TRUE	3.15922e-06	inferred	wWkFLK	textfile	2	21.7173
IgAN	class.Methanobacteria.id.1	rs894996	A	C	0.216999	0.0125092	NA	NA	FALSE	3bzRsx	0.916081	0.118716	outcome	TRUE	NA	4	0.0449076	exposure	TRUE	1.35081e-06	inferred	wWkFLK	textfile	2	23.3495
IgAN	class.Methanobacteria.id.1	rs56131665	A	G	0.178661	-0.09409	NA	0.87756	FALSE	0aM2ny	0.317101	0.094046	outcome	TRUE	rs56027323	5	0.039298	exposure	TRUE	5.46e-06	inferred	nvVtEd	textfile	2	20.669
IgAN	class.Mollicutes.id.3920	rs10108398	A	G	0.0769142	0.0563379	NA	NA	FALSE	eeL7AO	0.41095	0.068519	outcome	TRUE	NA	8	0.0153953	exposure	TRUE	5.85431e-07	inferred	mJqEve	textfile	2	24.9596
IgAN	class.Mollicutes.id.3920	rs12566890	G	T	-0.101147	-0.161074	NA	NA	FALSE	eeL7AO	0.0775193	0.0912463	outcome	TRUE	NA	1	0.0230978	exposure	TRUE	1.19186e-05	inferred	mJqEve	textfile	2	19.1763
IgAN	class.Mollicutes.id.3920	rs17214486	A	C	0.06099	-0.0346874	NA	NA	FALSE	eeL7AO	0.596473	0.0655123	outcome	TRUE	NA	14	0.0135623	exposure	TRUE	6.8908e-06	inferred	mJqEve	textfile	2	20.2233
IgAN	class.Mollicutes.id.3920	rs2464826	C	A	0.0944239	0.0266784	NA	NA	FALSE	eeL7AO	0.783996	0.0973253	outcome	TRUE	NA	7	0.0211806	exposure	TRUE	8.27141e-06	inferred	mJqEve	textfile	2	19.8741
IgAN	class.Mollicutes.id.3920	rs28537087	A	G	0.0820873	-0.0787797	NA	NA	FALSE	eeL7AO	0.269158	0.0712937	outcome	TRUE	NA	15	0.0188312	exposure	TRUE	1.30588e-05	inferred	mJqEve	textfile	2	19.0019
IgAN	class.Mollicutes.id.3920	rs3768491	G	A	-0.0681052	0.125972	NA	NA	FALSE	eeL7AO	0.0616993	0.0674208	outcome	TRUE	NA	1	0.0149061	exposure	TRUE	4.90185e-06	inferred	mJqEve	textfile	2	20.8753
IgAN	class.Mollicutes.id.3920	rs4885016	C	T	-0.0819606	0.290554	NA	NA	FALSE	eeL7AO	0.000413143	0.0822738	outcome	TRUE	NA	13	0.0181628	exposure	TRUE	6.40509e-06	inferred	mJqEve	textfile	2	20.3632
IgAN	class.Mollicutes.id.3920	rs6043847	C	T	-0.114937	0.242241	NA	NA	FALSE	eeL7AO	0.063231	0.130408	outcome	TRUE	NA	20	0.0248606	exposure	TRUE	3.77745e-06	inferred	mJqEve	textfile	2	21.3746
IgAN	class.Mollicutes.id.3920	rs67374027	T	A	0.0752392	-0.0658334	NA	NA	TRUE	eeL7AO	0.359622	0.0718638	outcome	TRUE	NA	2	0.0154766	exposure	TRUE	1.16517e-06	inferred	mJqEve	textfile	2	23.6339
IgAN	class.Mollicutes.id.3920	rs72901605	C	T	-0.0841852	0.127435	NA	NA	FALSE	eeL7AO	0.184451	0.0960195	outcome	TRUE	NA	11	0.0178119	exposure	TRUE	2.286e-06	inferred	mJqEve	textfile	2	22.3383
IgAN	class.Mollicutes.id.3920	rs74603314	C	T	0.221639	0.165951	NA	NA	FALSE	eeL7AO	0.294005	0.158143	outcome	TRUE	NA	14	0.0462918	exposure	TRUE	1.68555e-06	inferred	mJqEve	textfile	2	22.9238
IgAN	class.Mollicutes.id.3920	rs78169027	G	A	-0.108283	-0.0559318	NA	NA	FALSE	eeL7AO	0.663033	0.128364	outcome	TRUE	NA	11	0.0237289	exposure	TRUE	5.03478e-06	inferred	mJqEve	textfile	2	20.824
IgAN	class.Negativicutes.id.216	rs10787507	C	G	-0.0545098	-0.0470832	NA	NA	TRUE	oMEchn	0.54793	0.0783591	outcome	TRUE	NA	10	0.0127038	exposure	TRUE	1.78006e-05	inferred	DnnVvg	textfile	2	18.4112
IgAN	class.Negativicutes.id.216	rs1135612	A	G	0.0529785	-0.0264598	NA	NA	FALSE	oMEchn	0.725386	0.075326	outcome	TRUE	NA	7	0.0119177	exposure	TRUE	8.77389e-06	inferred	DnnVvg	textfile	2	19.7614
IgAN	class.Negativicutes.id.216	rs13086907	A	G	0.0625312	0.112224	NA	NA	FALSE	oMEchn	0.128909	0.0739088	outcome	TRUE	NA	3	0.0131735	exposure	TRUE	2.06721e-06	inferred	DnnVvg	textfile	2	22.5315
IgAN	class.Negativicutes.id.216	rs1447205	C	G	-0.0502053	0.0641101	NA	NA	TRUE	oMEchn	0.315045	0.0638107	outcome	TRUE	NA	8	0.0108382	exposure	TRUE	3.61703e-06	inferred	DnnVvg	textfile	2	21.4578
IgAN	class.Negativicutes.id.216	rs1643968	C	T	-0.0565284	0.0206752	NA	NA	FALSE	oMEchn	0.746212	0.0638835	outcome	TRUE	NA	5	0.0112298	exposure	TRUE	4.80887e-07	inferred	DnnVvg	textfile	2	25.339
IgAN	class.Negativicutes.id.216	rs1649999	G	A	0.0748989	-0.0451463	NA	NA	FALSE	oMEchn	0.663176	0.103658	outcome	TRUE	NA	10	0.0166458	exposure	TRUE	6.809e-06	inferred	DnnVvg	textfile	2	20.2462
IgAN	class.Negativicutes.id.216	rs2834062	G	A	0.0489057	-0.0180607	NA	NA	FALSE	oMEchn	0.787802	0.0670988	outcome	TRUE	NA	21	0.0108842	exposure	TRUE	7.01313e-06	inferred	DnnVvg	textfile	2	20.1897
IgAN	class.Negativicutes.id.216	rs4722181	G	T	0.0501306	-0.0937467	NA	NA	FALSE	oMEchn	0.126448	0.0613421	outcome	TRUE	NA	7	0.0105798	exposure	TRUE	2.15486e-06	inferred	DnnVvg	textfile	2	22.4518
IgAN	class.Negativicutes.id.216	rs60274479	C	T	-0.0659623	0.0715764	NA	NA	FALSE	oMEchn	0.354534	0.0773105	outcome	TRUE	NA	16	0.0134137	exposure	TRUE	8.76408e-07	inferred	DnnVvg	textfile	2	24.1822
IgAN	class.Negativicutes.id.216	rs61249479	C	A	0.0777075	0.0377377	NA	NA	FALSE	oMEchn	0.656192	0.0847704	outcome	TRUE	NA	9	0.0168628	exposure	TRUE	4.06137e-06	inferred	DnnVvg	textfile	2	21.2357
IgAN	class.Negativicutes.id.216	rs71405394	A	G	-0.114178	-0.161931	NA	NA	FALSE	oMEchn	0.183708	0.121806	outcome	TRUE	NA	15	0.02405	exposure	TRUE	2.05919e-06	inferred	DnnVvg	textfile	2	22.539
IgAN	class.Negativicutes.id.216	rs73232831	A	G	-0.151829	-0.141436	NA	NA	FALSE	oMEchn	0.396052	0.166651	outcome	TRUE	NA	4	0.0314932	exposure	TRUE	1.42835e-06	inferred	DnnVvg	textfile	2	23.2421
IgAN	class.Negativicutes.id.216	rs9423647	A	G	0.047817	-0.0329655	NA	NA	FALSE	oMEchn	0.592302	0.0615599	outcome	TRUE	NA	10	0.0105282	exposure	TRUE	5.57748e-06	inferred	DnnVvg	textfile	2	20.628
IgAN	class.Verrucomicrobiae.id.4029	rs11184341	C	G	0.0655342	0.0840516	NA	NA	TRUE	GxV67X	0.220852	0.0686547	outcome	TRUE	NA	1	0.0142231	exposure	TRUE	4.07352e-06	inferred	p20IYm	textfile	2	21.2299
IgAN	class.Verrucomicrobiae.id.4029	rs111862613	C	T	0.090699	-0.0776355	NA	NA	FALSE	GxV67X	0.343469	0.0819515	outcome	TRUE	NA	12	0.0196746	exposure	TRUE	4.02761e-06	inferred	p20IYm	textfile	2	21.2517
IgAN	class.Verrucomicrobiae.id.4029	rs117107102	G	A	0.204683	-0.0657119	NA	NA	FALSE	GxV67X	0.650374	0.144982	outcome	TRUE	NA	18	0.0431573	exposure	TRUE	2.10865e-06	inferred	p20IYm	textfile	2	22.4934
IgAN	class.Verrucomicrobiae.id.4029	rs11729256	C	T	0.0749798	-0.121744	NA	NA	FALSE	GxV67X	0.133385	0.0811147	outcome	TRUE	NA	4	0.0150177	exposure	TRUE	5.95195e-07	inferred	p20IYm	textfile	2	24.9277
IgAN	class.Verrucomicrobiae.id.4029	rs12908520	A	G	0.0618926	-0.0119197	NA	NA	FALSE	GxV67X	0.847188	0.0618541	outcome	TRUE	NA	15	0.0130946	exposure	TRUE	2.28353e-06	inferred	p20IYm	textfile	2	22.3404
IgAN	class.Verrucomicrobiae.id.4029	rs2602429	T	C	0.0746844	-0.0585638	NA	NA	FALSE	GxV67X	0.402907	0.0700156	outcome	TRUE	NA	16	0.0156194	exposure	TRUE	1.73987e-06	inferred	p20IYm	textfile	2	22.8628
IgAN	class.Verrucomicrobiae.id.4029	rs4242783	A	G	0.0689292	-0.0184159	NA	NA	FALSE	GxV67X	0.787671	0.0683755	outcome	TRUE	NA	10	0.0147693	exposure	TRUE	3.05538e-06	inferred	p20IYm	textfile	2	21.7815
IgAN	class.Verrucomicrobiae.id.4029	rs4936098	G	A	0.0648843	0.00759218	NA	NA	FALSE	GxV67X	0.905661	0.064062	outcome	TRUE	NA	11	0.0135928	exposure	TRUE	1.81119e-06	inferred	p20IYm	textfile	2	22.7856
IgAN	class.Verrucomicrobiae.id.4029	rs61779207	A	G	-0.0758309	-0.0803378	NA	NA	FALSE	GxV67X	0.277911	0.0740424	outcome	TRUE	NA	1	0.0167762	exposure	TRUE	6.1794e-06	inferred	p20IYm	textfile	2	20.4318
IgAN	class.Verrucomicrobiae.id.4029	rs74542928	C	T	0.112164	-0.0337719	NA	NA	FALSE	GxV67X	0.812436	0.142326	outcome	TRUE	NA	4	0.0236422	exposure	TRUE	2.09314e-06	inferred	p20IYm	textfile	2	22.5076
IgAN	class.Verrucomicrobiae.id.4029	rs9349825	G	A	-0.0704036	-0.00781657	NA	NA	FALSE	GxV67X	0.920177	0.0780011	outcome	TRUE	NA	6	0.0147128	exposure	TRUE	1.70821e-06	inferred	p20IYm	textfile	2	22.8981
IgAN	class.Verrucomicrobiae.id.4029	rs941682	A	G	-0.0631436	0.00542236	NA	NA	FALSE	GxV67X	0.936996	0.0685972	outcome	TRUE	NA	20	0.0143767	exposure	TRUE	1.12279e-05	inferred	p20IYm	textfile	2	19.2902
IgAN	family.Acidaminococcaceae.id.2166	rs262812	C	T	-0.065675	0.0777621	NA	NA	FALSE	Cw89Yc	0.244727	0.0668489	outcome	TRUE	NA	6	0.0142257	exposure	TRUE	3.89968e-06	inferred	g3NPbb	textfile	2	21.3135
IgAN	family.Acidaminococcaceae.id.2166	rs2933324	G	A	-0.0662557	-0.0847265	NA	NA	FALSE	Cw89Yc	0.247586	0.0732781	outcome	TRUE	NA	9	0.0140257	exposure	TRUE	2.3137e-06	inferred	g3NPbb	textfile	2	22.3152
IgAN	family.Acidaminococcaceae.id.2166	rs45497800	C	T	-0.117863	0.0779692	NA	NA	FALSE	Cw89Yc	0.373725	0.0876534	outcome	TRUE	NA	20	0.0257351	exposure	TRUE	4.65311e-06	inferred	g3NPbb	textfile	2	20.975
IgAN	family.Acidaminococcaceae.id.2166	rs6427992	C	G	-0.0595857	-0.128796	NA	NA	TRUE	Cw89Yc	0.0424952	0.0634891	outcome	TRUE	NA	1	0.01296	exposure	TRUE	4.27288e-06	inferred	g3NPbb	textfile	2	21.1384
IgAN	family.Acidaminococcaceae.id.2166	rs6589457	G	A	0.165911	0.118296	NA	NA	FALSE	Cw89Yc	0.402808	0.141398	outcome	TRUE	NA	11	0.0349516	exposure	TRUE	2.06581e-06	inferred	g3NPbb	textfile	2	22.5328
IgAN	family.Acidaminococcaceae.id.2166	rs6923842	C	T	-0.0796106	0.122692	NA	NA	FALSE	Cw89Yc	0.203296	0.0964398	outcome	TRUE	NA	6	0.0169192	exposure	TRUE	2.53457e-06	inferred	g3NPbb	textfile	2	22.1401
IgAN	family.Acidaminococcaceae.id.2166	rs74540770	A	G	-0.108969	0.0972982	NA	NA	FALSE	Cw89Yc	0.391297	0.113498	outcome	TRUE	NA	3	0.0243533	exposure	TRUE	7.65843e-06	inferred	g3NPbb	textfile	2	20.0213
IgAN	family.Acidaminococcaceae.id.2166	rs78702810	C	T	-0.143755	-0.0263599	NA	NA	FALSE	Cw89Yc	0.792843	0.100372	outcome	TRUE	NA	3	0.0323244	exposure	TRUE	8.69686e-06	inferred	g3NPbb	textfile	2	19.7782
IgAN	family.Actinomycetaceae.id.421	rs2889192	T	G	0.0887537	0.106972	NA	NA	FALSE	jwozHm	0.215297	0.0863279	outcome	TRUE	NA	9	0.0195009	exposure	TRUE	5.33223e-06	inferred	mXIP6v	textfile	2	20.7141
IgAN	family.Actinomycetaceae.id.421	rs34583783	T	G	0.123756	-0.156522	NA	NA	FALSE	jwozHm	0.225998	0.129279	outcome	TRUE	NA	6	0.026427	exposure	TRUE	2.828e-06	inferred	mXIP6v	textfile	2	21.9299
IgAN	family.Actinomycetaceae.id.421	rs35011108	G	A	0.241826	-0.00717962	NA	NA	FALSE	jwozHm	0.953384	0.122817	outcome	TRUE	NA	6	0.0503796	exposure	TRUE	1.58599e-06	inferred	mXIP6v	textfile	2	23.0408
IgAN	family.Actinomycetaceae.id.421	rs4073240	A	G	0.0747546	-0.158422	NA	NA	FALSE	jwozHm	0.012137	0.0631633	outcome	TRUE	NA	6	0.0164684	exposure	TRUE	5.64447e-06	inferred	mXIP6v	textfile	2	20.6051
IgAN	family.Actinomycetaceae.id.421	rs58484246	C	T	0.076141	0.001934	NA	0.62241	FALSE	XG0ihc	0.975634	0.063308	outcome	TRUE	rs56268007	15	0.016901	exposure	TRUE	6.63e-06	inferred	WUKqs0	textfile	2	20.2961
IgAN	family.Alcaligenaceae.id.2875	rs112135816	G	T	-0.0775052	0.0424663	NA	NA	FALSE	oWhOku	0.74006	0.127998	outcome	TRUE	NA	9	0.0171554	exposure	TRUE	6.24735e-06	inferred	kE8dbb	textfile	2	20.4109
IgAN	family.Alcaligenaceae.id.2875	rs112159068	T	A	0.131484	-0.165069	NA	NA	TRUE	oWhOku	0.369675	0.184007	outcome	TRUE	NA	6	0.0281089	exposure	TRUE	2.90154e-06	inferred	kE8dbb	textfile	2	21.8806
IgAN	family.Alcaligenaceae.id.2875	rs1153990	G	A	-0.058727	-0.0742209	NA	NA	FALSE	oWhOku	0.260182	0.0659179	outcome	TRUE	NA	5	0.0128306	exposure	TRUE	4.71434e-06	inferred	kE8dbb	textfile	2	20.95
IgAN	family.Alcaligenaceae.id.2875	rs147968	T	C	0.0489475	-0.108653	NA	NA	FALSE	oWhOku	0.0759696	0.0612279	outcome	TRUE	NA	16	0.0110321	exposure	TRUE	9.12925e-06	inferred	kE8dbb	textfile	2	19.6855
IgAN	family.Alcaligenaceae.id.2875	rs17000015	T	A	-0.0609257	0.027397	NA	NA	TRUE	oWhOku	0.688663	0.068378	outcome	TRUE	NA	4	0.0125363	exposure	TRUE	1.17421e-06	inferred	kE8dbb	textfile	2	23.619
IgAN	family.Alcaligenaceae.id.2875	rs2367850	C	G	0.0629104	-0.0333322	NA	NA	TRUE	oWhOku	0.657323	0.0751381	outcome	TRUE	NA	3	0.0131712	exposure	TRUE	1.78495e-06	inferred	kE8dbb	textfile	2	22.8136
IgAN	family.Alcaligenaceae.id.2875	rs28480294	C	T	-0.0516967	1.35413e-05	NA	NA	FALSE	oWhOku	0.999831	0.0639704	outcome	TRUE	NA	15	0.0115503	exposure	TRUE	7.61345e-06	inferred	kE8dbb	textfile	2	20.0326
IgAN	family.Alcaligenaceae.id.2875	rs4033856	T	C	0.081834	0.146703	NA	NA	FALSE	oWhOku	0.17761	0.108818	outcome	TRUE	NA	4	0.0168931	exposure	TRUE	1.27108e-06	inferred	kE8dbb	textfile	2	23.4665
IgAN	family.Alcaligenaceae.id.2875	rs62191117	G	A	0.0684302	0.0681769	NA	NA	FALSE	oWhOku	0.367985	0.0757308	outcome	TRUE	NA	2	0.0133636	exposure	TRUE	3.04497e-07	inferred	kE8dbb	textfile	2	26.221
IgAN	family.Alcaligenaceae.id.2875	rs62395635	C	T	0.110583	-0.00127324	NA	NA	FALSE	oWhOku	0.992106	0.128685	outcome	TRUE	NA	5	0.0238514	exposure	TRUE	3.54666e-06	inferred	kE8dbb	textfile	2	21.4955
IgAN	family.Alcaligenaceae.id.2875	rs67737557	G	C	0.0738409	-0.00798193	NA	NA	TRUE	oWhOku	0.916877	0.0764782	outcome	TRUE	NA	20	0.0151678	exposure	TRUE	1.12577e-06	inferred	kE8dbb	textfile	2	23.7001
IgAN	family.Alcaligenaceae.id.2875	rs6969323	C	A	-0.0593564	-0.0952839	NA	NA	FALSE	oWhOku	0.195669	0.0736357	outcome	TRUE	NA	7	0.0129137	exposure	TRUE	4.29839e-06	inferred	kE8dbb	textfile	2	21.127
IgAN	family.Alcaligenaceae.id.2875	rs7302582	C	G	-0.106817	-0.151517	NA	NA	TRUE	oWhOku	0.266044	0.136229	outcome	TRUE	NA	12	0.023298	exposure	TRUE	4.54445e-06	inferred	kE8dbb	textfile	2	21.0203
IgAN	family.Alcaligenaceae.id.2875	rs74776516	G	T	-0.0944052	0.0475405	NA	NA	FALSE	oWhOku	0.694839	0.121185	outcome	TRUE	NA	11	0.0213287	exposure	TRUE	9.59014e-06	inferred	kE8dbb	textfile	2	19.5914
IgAN	family.Alcaligenaceae.id.2875	rs7638039	C	T	0.0603335	-0.00623308	NA	NA	FALSE	oWhOku	0.930182	0.0711408	outcome	TRUE	NA	3	0.0127779	exposure	TRUE	2.33867e-06	inferred	kE8dbb	textfile	2	22.2946
IgAN	family.Alcaligenaceae.id.2875	rs9537886	C	A	-0.0570888	-0.0286086	NA	NA	FALSE	oWhOku	0.643151	0.0617501	outcome	TRUE	NA	13	0.0110683	exposure	TRUE	2.49749e-07	inferred	kE8dbb	textfile	2	26.6038
IgAN	family.Bacteroidaceae.id.917	rs11585893	G	A	-0.0740746	-0.091156	NA	NA	FALSE	2I0xuN	0.202095	0.071461	outcome	TRUE	NA	1	0.0147633	exposure	TRUE	5.2356e-07	inferred	pxYS0Y	textfile	2	25.175
IgAN	family.Bacteroidaceae.id.917	rs13207588	G	A	-0.059205	0.0125358	NA	NA	FALSE	2I0xuN	0.872057	0.0778401	outcome	TRUE	NA	6	0.0131195	exposure	TRUE	6.39901e-06	inferred	pxYS0Y	textfile	2	20.365
IgAN	family.Bacteroidaceae.id.917	rs1340391	C	T	-0.0592004	-0.151715	NA	NA	FALSE	2I0xuN	0.0894891	0.0893436	outcome	TRUE	NA	1	0.0132244	exposure	TRUE	7.58422e-06	inferred	pxYS0Y	textfile	2	20.0399
IgAN	family.Bacteroidaceae.id.917	rs17619981	G	T	0.0880978	0.0566908	NA	NA	FALSE	2I0xuN	0.526998	0.0896163	outcome	TRUE	NA	19	0.0187002	exposure	TRUE	2.46434e-06	inferred	pxYS0Y	textfile	2	22.1941
IgAN	family.Bacteroidaceae.id.917	rs2023437	C	T	-0.0782324	0.180752	NA	NA	FALSE	2I0xuN	0.0525581	0.0932417	outcome	TRUE	NA	14	0.0167634	exposure	TRUE	3.05836e-06	inferred	pxYS0Y	textfile	2	21.7796
IgAN	family.Bacteroidaceae.id.917	rs2366421	A	T	-0.0528153	-0.0443123	NA	NA	TRUE	2I0xuN	0.575525	0.0791384	outcome	TRUE	NA	3	0.0117124	exposure	TRUE	6.5032e-06	inferred	pxYS0Y	textfile	2	20.3341
IgAN	family.Bacteroidaceae.id.917	rs28757219	A	T	0.0818398	0.0300549	NA	NA	TRUE	2I0xuN	0.748207	0.0936277	outcome	TRUE	NA	6	0.0170319	exposure	TRUE	1.54674e-06	inferred	pxYS0Y	textfile	2	23.089
IgAN	family.Bacteroidaceae.id.917	rs495004	G	C	-0.0607475	-0.0333659	NA	NA	TRUE	2I0xuN	0.647287	0.0729257	outcome	TRUE	NA	9	0.0129865	exposure	TRUE	2.9007e-06	inferred	pxYS0Y	textfile	2	21.8811
IgAN	family.Bacteroidaceae.id.917	rs66710942	T	C	0.0488038	0.00585086	NA	NA	FALSE	2I0xuN	0.923961	0.0613003	outcome	TRUE	NA	3	0.0107412	exposure	TRUE	5.53011e-06	inferred	pxYS0Y	textfile	2	20.6443
IgAN	family.Bacteroidaceae.id.917	rs6795673	T	C	0.0538565	0.0466297	NA	NA	FALSE	2I0xuN	0.447357	0.0613688	outcome	TRUE	NA	3	0.0105251	exposure	TRUE	3.1052e-07	inferred	pxYS0Y	textfile	2	26.1832
IgAN	family.Bacteroidaceae.id.917	rs9507307	T	C	0.0604456	0.0870546	NA	NA	FALSE	2I0xuN	0.222021	0.0712877	outcome	TRUE	NA	13	0.0129128	exposure	TRUE	2.85389e-06	inferred	pxYS0Y	textfile	2	21.9124
IgAN	family.BacteroidalesS24.7group.id.11173	rs10872669	G	A	-0.123071	-0.00819324	NA	NA	FALSE	SEzMFj	0.939129	0.107292	outcome	TRUE	NA	6	0.0275665	exposure	TRUE	8.02584e-06	inferred	BcG4zF	textfile	2	19.9317
IgAN	family.BacteroidalesS24.7group.id.11173	rs11135366	G	C	0.0842142	-0.11125	NA	NA	TRUE	SEzMFj	0.121602	0.0718632	outcome	TRUE	NA	5	0.0183739	exposure	TRUE	4.57556e-06	inferred	BcG4zF	textfile	2	21.0072
IgAN	family.BacteroidalesS24.7group.id.11173	rs12748533	T	G	-0.0821108	-0.0872123	NA	NA	FALSE	SEzMFj	0.199206	0.0679321	outcome	TRUE	NA	1	0.0172701	exposure	TRUE	1.9892e-06	inferred	BcG4zF	textfile	2	22.6054
IgAN	family.BacteroidalesS24.7group.id.11173	rs17043770	A	G	-0.176886	0.0137034	NA	NA	FALSE	SEzMFj	0.890663	0.0996862	outcome	TRUE	NA	2	0.0344092	exposure	TRUE	2.73797e-07	inferred	BcG4zF	textfile	2	26.4262
IgAN	family.BacteroidalesS24.7group.id.11173	rs61508842	C	T	0.122574	-0.069989	NA	NA	FALSE	SEzMFj	0.52083	0.109006	outcome	TRUE	NA	3	0.0272389	exposure	TRUE	6.79595e-06	inferred	BcG4zF	textfile	2	20.2498
IgAN	family.BacteroidalesS24.7group.id.11173	rs6831034	A	T	-0.0956546	0.186773	NA	NA	TRUE	SEzMFj	0.079919	0.106657	outcome	TRUE	NA	4	0.0205228	exposure	TRUE	3.1484e-06	inferred	BcG4zF	textfile	2	21.7239
IgAN	family.BacteroidalesS24.7group.id.11173	rs689695	A	C	0.0814578	-0.0165432	NA	NA	FALSE	SEzMFj	0.805522	0.0671923	outcome	TRUE	NA	15	0.0167057	exposure	TRUE	1.08229e-06	inferred	BcG4zF	textfile	2	23.7759
IgAN	family.BacteroidalesS24.7group.id.11173	rs738193	C	T	0.0847328	-0.0673121	NA	NA	FALSE	SEzMFj	0.294026	0.0641476	outcome	TRUE	NA	22	0.0165856	exposure	TRUE	3.24178e-07	inferred	BcG4zF	textfile	2	26.1
IgAN	family.BacteroidalesS24.7group.id.11173	rs78609301	G	A	-0.0867065	-0.0098343	NA	NA	FALSE	SEzMFj	0.883029	0.0668405	outcome	TRUE	NA	6	0.0195709	exposure	TRUE	9.40632e-06	inferred	BcG4zF	textfile	2	19.6283
IgAN	family.BacteroidalesS24.7group.id.11173	rs941000	T	C	0.0850266	0.0100216	NA	NA	FALSE	SEzMFj	0.875003	0.0637071	outcome	TRUE	NA	7	0.0163382	exposure	TRUE	1.94891e-07	inferred	BcG4zF	textfile	2	27.0831
IgAN	family.Bifidobacteriaceae.id.433	rs10496759	C	G	0.0637133	0.0885241	NA	NA	TRUE	tBZw1Q	0.231526	0.0739898	outcome	TRUE	NA	2	0.0144305	exposure	TRUE	1.00926e-05	inferred	jppZJM	textfile	2	19.4938
IgAN	family.Bifidobacteriaceae.id.433	rs10831953	A	G	0.0537537	-0.0761356	NA	NA	FALSE	tBZw1Q	0.254988	0.0668843	outcome	TRUE	NA	11	0.0123746	exposure	TRUE	1.39989e-05	inferred	jppZJM	textfile	2	18.8693
IgAN	family.Bifidobacteriaceae.id.433	rs10841473	C	G	-0.0613031	0.00667555	NA	NA	TRUE	tBZw1Q	0.926875	0.0727363	outcome	TRUE	NA	12	0.0128844	exposure	TRUE	1.95601e-06	inferred	jppZJM	textfile	2	22.6378
IgAN	family.Bifidobacteriaceae.id.433	rs10857328	A	T	0.0562	0.0251018	NA	NA	TRUE	tBZw1Q	0.710824	0.0677055	outcome	TRUE	NA	4	0.0126395	exposure	TRUE	8.73314e-06	inferred	jppZJM	textfile	2	19.7703
IgAN	family.Bifidobacteriaceae.id.433	rs12446429	C	T	0.0810099	0.0101977	NA	NA	FALSE	tBZw1Q	0.897099	0.0788518	outcome	TRUE	NA	16	0.019073	exposure	TRUE	2.1631e-05	inferred	jppZJM	textfile	2	18.04
IgAN	family.Bifidobacteriaceae.id.433	rs13020688	A	G	0.0584045	-0.0165968	NA	NA	FALSE	tBZw1Q	0.803979	0.0668684	outcome	TRUE	NA	2	0.0122081	exposure	TRUE	1.71788e-06	inferred	jppZJM	textfile	2	22.8872
IgAN	family.Bifidobacteriaceae.id.433	rs182549	T	C	0.11707	-0.0317517	NA	NA	FALSE	tBZw1Q	0.614098	0.0629703	outcome	TRUE	NA	2	0.0126703	exposure	TRUE	2.47237e-20	inferred	jppZJM	textfile	2	85.3717
IgAN	family.Bifidobacteriaceae.id.433	rs4567981	A	T	0.0577763	-0.105512	NA	NA	TRUE	tBZw1Q	0.0864928	0.0615519	outcome	TRUE	NA	2	0.0117388	exposure	TRUE	8.57486e-07	inferred	jppZJM	textfile	2	24.2242
IgAN	family.Bifidobacteriaceae.id.433	rs4957061	C	T	0.0569873	-0.00781389	NA	NA	FALSE	tBZw1Q	0.900301	0.0623708	outcome	TRUE	NA	5	0.0116907	exposure	TRUE	1.09047e-06	inferred	jppZJM	textfile	2	23.7614
IgAN	family.Bifidobacteriaceae.id.433	rs540489	G	T	-0.0632518	0.142052	NA	NA	FALSE	tBZw1Q	0.0763853	0.0801625	outcome	TRUE	NA	17	0.013817	exposure	TRUE	4.69794e-06	inferred	jppZJM	textfile	2	20.9567
IgAN	family.Bifidobacteriaceae.id.433	rs55888705	G	A	0.053673	0.136402	NA	NA	FALSE	tBZw1Q	0.0445041	0.0678852	outcome	TRUE	NA	4	0.0120586	exposure	TRUE	8.54695e-06	inferred	jppZJM	textfile	2	19.8114
IgAN	family.Bifidobacteriaceae.id.433	rs677208	C	G	0.0728589	-0.0830168	NA	NA	TRUE	tBZw1Q	0.309813	0.0817406	outcome	TRUE	NA	18	0.0164821	exposure	TRUE	9.84748e-06	inferred	jppZJM	textfile	2	19.5408
IgAN	family.Bifidobacteriaceae.id.433	rs6899771	G	A	-0.0914312	-0.146279	NA	NA	FALSE	tBZw1Q	0.149169	0.101409	outcome	TRUE	NA	6	0.0202604	exposure	TRUE	6.39735e-06	inferred	jppZJM	textfile	2	20.3655
IgAN	family.Bifidobacteriaceae.id.433	rs7174549	T	C	0.0551726	0.00326265	NA	NA	FALSE	tBZw1Q	0.959277	0.0638979	outcome	TRUE	NA	15	0.0124655	exposure	TRUE	9.59801e-06	inferred	jppZJM	textfile	2	19.5898
IgAN	family.Bifidobacteriaceae.id.433	rs7322849	C	T	0.110676	0.109781	NA	NA	FALSE	tBZw1Q	0.302466	0.106464	outcome	TRUE	NA	13	0.0200996	exposure	TRUE	3.66295e-08	inferred	jppZJM	textfile	2	30.3202
IgAN	family.Bifidobacteriaceae.id.433	rs76671854	G	C	-0.0892981	0.0986069	NA	NA	TRUE	tBZw1Q	0.287323	0.0926746	outcome	TRUE	NA	5	0.0183177	exposure	TRUE	1.08827e-06	inferred	jppZJM	textfile	2	23.7653
IgAN	family.Bifidobacteriaceae.id.433	rs857444	T	C	0.0553965	0.0732388	NA	NA	FALSE	tBZw1Q	0.248661	0.0634867	outcome	TRUE	NA	6	0.0120669	exposure	TRUE	4.41618e-06	inferred	jppZJM	textfile	2	21.0752
IgAN	family.Christensenellaceae.id.1866	rs117186816	A	G	-0.20648	0.183999	NA	NA	FALSE	3qWlWT	0.088475	0.108012	outcome	TRUE	NA	11	0.043636	exposure	TRUE	2.23e-06	inferred	rBQGfQ	textfile	2	22.3906
IgAN	family.Christensenellaceae.id.1866	rs12380890	G	A	-0.0504	-0.01072	NA	NA	FALSE	3qWlWT	0.8618	0.061586	outcome	TRUE	NA	9	0.011105	exposure	TRUE	5.67e-06	inferred	rBQGfQ	textfile	2	20.5979
IgAN	family.Christensenellaceae.id.1866	rs12657403	G	A	0.078108	0.03998	NA	NA	FALSE	3qWlWT	0.7696	0.136498	outcome	TRUE	NA	5	0.017189	exposure	TRUE	5.52e-06	inferred	rBQGfQ	textfile	2	20.6486
IgAN	family.Christensenellaceae.id.1866	rs4076564	A	G	-0.18862	-0.01283	NA	NA	FALSE	3qWlWT	0.925374	0.136987	outcome	TRUE	NA	6	0.039209	exposure	TRUE	1.5e-06	inferred	rBQGfQ	textfile	2	23.1422
IgAN	family.Christensenellaceae.id.1866	rs5763231	T	C	-0.0682	-0.02177	NA	NA	FALSE	3qWlWT	0.755534	0.069912	outcome	TRUE	NA	22	0.014949	exposure	TRUE	5.06e-06	inferred	rBQGfQ	textfile	2	20.8135
IgAN	family.Christensenellaceae.id.1866	rs62573205	A	G	-0.06548	0.061684	NA	NA	FALSE	3qWlWT	0.419968	0.076485	outcome	TRUE	NA	9	0.01335	exposure	TRUE	9.35e-07	inferred	rBQGfQ	textfile	2	24.0577
IgAN	family.Christensenellaceae.id.1866	rs7211194	T	C	0.049209	0.044872	NA	NA	FALSE	3qWlWT	0.463332	0.061186	outcome	TRUE	NA	17	0.011092	exposure	TRUE	9.14e-06	inferred	rBQGfQ	textfile	2	19.682
IgAN	family.Christensenellaceae.id.1866	rs72706624	T	G	0.088263	-0.14605	NA	NA	FALSE	3qWlWT	0.140395	0.099059	outcome	TRUE	NA	9	0.019757	exposure	TRUE	7.92e-06	inferred	rBQGfQ	textfile	2	19.9579
IgAN	family.Christensenellaceae.id.1866	rs77867022	T	G	-0.16044	-0.16641	NA	NA	FALSE	3qWlWT	0.15862	0.118046	outcome	TRUE	NA	7	0.037959	exposure	TRUE	2.37e-05	inferred	rBQGfQ	textfile	2	17.8647
IgAN	family.Christensenellaceae.id.1866	rs870002	T	C	0.048895	-0.00706	NA	NA	FALSE	3qWlWT	0.909444	0.062058	outcome	TRUE	NA	8	0.010982	exposure	TRUE	8.49e-06	inferred	rBQGfQ	textfile	2	19.8228
IgAN	family.Christensenellaceae.id.1866	rs892686	G	A	0.050611	-0.0211	NA	NA	FALSE	3qWlWT	0.731109	0.061388	outcome	TRUE	NA	9	0.010965	exposure	TRUE	3.92e-06	inferred	rBQGfQ	textfile	2	21.3046
IgAN	family.Clostridiaceae1.id.1869	rs10875374	T	C	-0.0536759	-0.0611039	NA	NA	FALSE	Nnwsqr	0.31882	0.0612947	outcome	TRUE	NA	1	0.0119436	exposure	TRUE	6.98575e-06	inferred	gm5Kk0	textfile	2	20.1971
IgAN	family.Clostridiaceae1.id.1869	rs12186080	A	G	0.0748236	0.0776027	NA	NA	FALSE	Nnwsqr	0.346167	0.0823765	outcome	TRUE	NA	3	0.016246	exposure	TRUE	4.11146e-06	inferred	gm5Kk0	textfile	2	21.2122
IgAN	family.Clostridiaceae1.id.1869	rs12341505	A	G	0.0814503	0.0773925	NA	NA	FALSE	Nnwsqr	0.461878	0.105187	outcome	TRUE	NA	9	0.0179338	exposure	TRUE	5.57987e-06	inferred	gm5Kk0	textfile	2	20.6272
IgAN	family.Clostridiaceae1.id.1869	rs12490337	G	C	-0.0616944	-0.0840057	NA	NA	TRUE	Nnwsqr	0.272864	0.0766132	outcome	TRUE	NA	3	0.013693	exposure	TRUE	6.62053e-06	inferred	gm5Kk0	textfile	2	20.2999
IgAN	family.Clostridiaceae1.id.1869	rs2795528	A	G	-0.180969	0.025947	NA	NA	FALSE	Nnwsqr	0.845548	0.133197	outcome	TRUE	NA	10	0.0390911	exposure	TRUE	3.66695e-06	inferred	gm5Kk0	textfile	2	21.4315
IgAN	family.Clostridiaceae1.id.1869	rs2817172	T	C	0.0563367	0.0359118	NA	NA	FALSE	Nnwsqr	0.566115	0.0625879	outcome	TRUE	NA	1	0.012392	exposure	TRUE	5.46223e-06	inferred	gm5Kk0	textfile	2	20.668
IgAN	family.Clostridiaceae1.id.1869	rs4723021	C	T	-0.106376	0.0850727	NA	NA	FALSE	Nnwsqr	0.483307	0.12136	outcome	TRUE	NA	7	0.0241944	exposure	TRUE	1.09892e-05	inferred	gm5Kk0	textfile	2	19.3313
IgAN	family.Clostridiaceae1.id.1869	rs550843	C	T	-0.0734787	-0.0587693	NA	NA	FALSE	Nnwsqr	0.391576	0.0685945	outcome	TRUE	NA	6	0.0168383	exposure	TRUE	1.27837e-05	inferred	gm5Kk0	textfile	2	19.0425
IgAN	family.Clostridiaceae1.id.1869	rs56188186	G	A	0.0967774	0.0757334	NA	NA	FALSE	Nnwsqr	0.597163	0.143303	outcome	TRUE	NA	16	0.0217471	exposure	TRUE	8.58229e-06	inferred	gm5Kk0	textfile	2	19.8036
IgAN	family.Clostridiaceae1.id.1869	rs62397761	G	A	0.0615805	0.00533822	NA	NA	FALSE	Nnwsqr	0.935032	0.065487	outcome	TRUE	NA	6	0.0136198	exposure	TRUE	6.14332e-06	inferred	gm5Kk0	textfile	2	20.443
IgAN	family.Clostridiaceae1.id.1869	rs881532	G	A	-0.0533035	-0.0426638	NA	NA	FALSE	Nnwsqr	0.485411	0.0611556	outcome	TRUE	NA	22	0.0119011	exposure	TRUE	7.50332e-06	inferred	gm5Kk0	textfile	2	20.0604
IgAN	family.ClostridialesvadinBB60group.id.11286	rs10517600	G	T	0.0626993	0.0242891	NA	NA	FALSE	I7Jegp	0.700037	0.0630443	outcome	TRUE	NA	4	0.0139364	exposure	TRUE	6.8289e-06	inferred	w71QFg	textfile	2	20.2406
IgAN	family.ClostridialesvadinBB60group.id.11286	rs10904722	T	C	-0.0672314	-0.0603459	NA	NA	FALSE	I7Jegp	0.401249	0.0718923	outcome	TRUE	NA	10	0.0147123	exposure	TRUE	4.88347e-06	inferred	w71QFg	textfile	2	20.8825
IgAN	family.ClostridialesvadinBB60group.id.11286	rs118104867	T	C	0.214464	-0.105756	NA	NA	FALSE	I7Jegp	0.383644	0.121391	outcome	TRUE	NA	8	0.0455098	exposure	TRUE	2.4472e-06	inferred	w71QFg	textfile	2	22.2075
IgAN	family.ClostridialesvadinBB60group.id.11286	rs13409132	G	A	-0.165419	-0.0363731	NA	NA	FALSE	I7Jegp	0.823866	0.163419	outcome	TRUE	NA	2	0.0352154	exposure	TRUE	2.6358e-06	inferred	w71QFg	textfile	2	22.0649
IgAN	family.ClostridialesvadinBB60group.id.11286	rs17121075	A	G	0.0769254	-0.0828317	NA	NA	FALSE	I7Jegp	0.267226	0.0746585	outcome	TRUE	NA	14	0.0172234	exposure	TRUE	7.95673e-06	inferred	w71QFg	textfile	2	19.9482
IgAN	family.ClostridialesvadinBB60group.id.11286	rs2191834	T	G	0.0746375	0.0110182	NA	NA	FALSE	I7Jegp	0.877877	0.0717046	outcome	TRUE	NA	2	0.0159136	exposure	TRUE	2.72982e-06	inferred	w71QFg	textfile	2	21.9977
IgAN	family.ClostridialesvadinBB60group.id.11286	rs28691777	T	C	0.137134	-0.213245	NA	NA	FALSE	I7Jegp	0.15466	0.149829	outcome	TRUE	NA	17	0.0266996	exposure	TRUE	2.80398e-07	inferred	w71QFg	textfile	2	26.3802
IgAN	family.ClostridialesvadinBB60group.id.11286	rs34088226	G	A	-0.117807	0.0925693	NA	NA	FALSE	I7Jegp	0.482543	0.131824	outcome	TRUE	NA	5	0.026924	exposure	TRUE	1.21131e-05	inferred	w71QFg	textfile	2	19.1454
IgAN	family.ClostridialesvadinBB60group.id.11286	rs55682560	T	C	-0.131519	-0.187001	NA	NA	FALSE	I7Jegp	0.0988576	0.113306	outcome	TRUE	NA	15	0.0261319	exposure	TRUE	4.83085e-07	inferred	w71QFg	textfile	2	25.3302
IgAN	family.ClostridialesvadinBB60group.id.11286	rs6588624	A	G	-0.0662317	0.0167505	NA	NA	FALSE	I7Jegp	0.785004	0.0614012	outcome	TRUE	NA	1	0.0138147	exposure	TRUE	1.63241e-06	inferred	w71QFg	textfile	2	22.9853
IgAN	family.ClostridialesvadinBB60group.id.11286	rs66714985	C	A	0.116908	-0.0794782	NA	NA	FALSE	I7Jegp	0.432393	0.101233	outcome	TRUE	NA	8	0.0252447	exposure	TRUE	3.63927e-06	inferred	w71QFg	textfile	2	21.446
IgAN	family.ClostridialesvadinBB60group.id.11286	rs6755871	G	C	-0.0613825	-0.0578217	NA	NA	TRUE	I7Jegp	0.344761	0.0611999	outcome	TRUE	NA	2	0.0138976	exposure	TRUE	1.00184e-05	inferred	w71QFg	textfile	2	19.5079
IgAN	family.ClostridialesvadinBB60group.id.11286	rs7226487	G	A	-0.0643682	0.01594	NA	NA	FALSE	I7Jegp	0.794946	0.0613327	outcome	TRUE	NA	18	0.0138701	exposure	TRUE	3.47102e-06	inferred	w71QFg	textfile	2	21.5368
IgAN	family.ClostridialesvadinBB60group.id.11286	rs7538034	G	T	-0.078598	-0.00897027	NA	NA	FALSE	I7Jegp	0.914197	0.0832541	outcome	TRUE	NA	1	0.0165982	exposure	TRUE	2.18706e-06	inferred	w71QFg	textfile	2	22.4233
IgAN	family.ClostridialesvadinBB60group.id.11286	rs7725895	G	A	-0.116224	0.081871	NA	NA	FALSE	I7Jegp	0.385155	0.0942739	outcome	TRUE	NA	5	0.0240367	exposure	TRUE	1.32972e-06	inferred	w71QFg	textfile	2	23.3797
IgAN	family.ClostridialesvadinBB60group.id.11286	rs989682	G	A	0.070194	-0.0962456	NA	NA	FALSE	I7Jegp	0.184866	0.0725876	outcome	TRUE	NA	3	0.0155364	exposure	TRUE	6.24173e-06	inferred	w71QFg	textfile	2	20.4126
IgAN	family.ClostridialesvadinBB60group.id.11286	rs9979874	C	G	-0.0738925	0.00184802	NA	NA	TRUE	I7Jegp	0.977447	0.0653718	outcome	TRUE	NA	21	0.0150911	exposure	TRUE	9.76016e-07	inferred	w71QFg	textfile	2	23.9749
IgAN	family.Coriobacteriaceae.id.811	rs11073596	G	T	0.0510212	0.107169	NA	NA	FALSE	oPjroh	0.091241	0.0634556	outcome	TRUE	NA	15	0.0114339	exposure	TRUE	8.10966e-06	inferred	8EsBAE	textfile	2	19.9118
IgAN	family.Coriobacteriaceae.id.811	rs11250875	C	T	0.06075	-0.0416063	NA	NA	FALSE	oPjroh	0.575256	0.0742534	outcome	TRUE	NA	10	0.0130939	exposure	TRUE	3.49138e-06	inferred	8EsBAE	textfile	2	21.5256
IgAN	family.Coriobacteriaceae.id.811	rs11656361	C	A	0.0773006	-0.0725891	NA	NA	FALSE	oPjroh	0.361225	0.0795033	outcome	TRUE	NA	17	0.017553	exposure	TRUE	1.06348e-05	inferred	8EsBAE	textfile	2	19.3939
IgAN	family.Coriobacteriaceae.id.811	rs12974142	A	G	0.0789796	0.182732	NA	NA	FALSE	oPjroh	0.126646	0.119631	outcome	TRUE	NA	19	0.0177205	exposure	TRUE	8.3127e-06	inferred	8EsBAE	textfile	2	19.8646
IgAN	family.Coriobacteriaceae.id.811	rs13307134	T	C	0.0565686	0.0852259	NA	NA	FALSE	oPjroh	0.298796	0.0820254	outcome	TRUE	NA	7	0.0126265	exposure	TRUE	7.45877e-06	inferred	8EsBAE	textfile	2	20.0718
IgAN	family.Coriobacteriaceae.id.811	rs1397793	A	G	-0.0498855	0.0153164	NA	NA	FALSE	oPjroh	0.819677	0.0671888	outcome	TRUE	NA	5	0.0112446	exposure	TRUE	9.1485e-06	inferred	8EsBAE	textfile	2	19.6815
IgAN	family.Coriobacteriaceae.id.811	rs1816223	G	A	-0.0586265	-0.109962	NA	NA	FALSE	oPjroh	0.151442	0.0766577	outcome	TRUE	NA	12	0.0129006	exposure	TRUE	5.50697e-06	inferred	8EsBAE	textfile	2	20.6523
IgAN	family.Coriobacteriaceae.id.811	rs240104	C	T	-0.0603429	-0.0820289	NA	NA	FALSE	oPjroh	0.228449	0.0681098	outcome	TRUE	NA	1	0.0126849	exposure	TRUE	1.96432e-06	inferred	8EsBAE	textfile	2	22.6296
IgAN	family.Coriobacteriaceae.id.811	rs2442778	A	G	-0.116408	-0.137084	NA	NA	FALSE	oPjroh	0.322329	0.138513	outcome	TRUE	NA	3	0.0258545	exposure	TRUE	6.71785e-06	inferred	8EsBAE	textfile	2	20.2719
IgAN	family.Coriobacteriaceae.id.811	rs3025411	G	A	0.0926543	-0.0101289	NA	NA	FALSE	oPjroh	0.919138	0.0997725	outcome	TRUE	NA	9	0.0209468	exposure	TRUE	9.71963e-06	inferred	8EsBAE	textfile	2	19.5657
IgAN	family.Coriobacteriaceae.id.811	rs34739816	T	G	0.0965017	0.187725	NA	NA	FALSE	oPjroh	0.15046	0.130555	outcome	TRUE	NA	17	0.0207666	exposure	TRUE	3.36847e-06	inferred	8EsBAE	textfile	2	21.5943
IgAN	family.Coriobacteriaceae.id.811	rs62448869	A	T	-0.0486059	0.0676188	NA	NA	TRUE	oPjroh	0.275977	0.0620697	outcome	TRUE	NA	7	0.0108982	exposure	TRUE	8.19672e-06	inferred	8EsBAE	textfile	2	19.8914
IgAN	family.Coriobacteriaceae.id.811	rs67561917	G	A	-0.0714367	-0.00827907	NA	NA	FALSE	oPjroh	0.916922	0.0793689	outcome	TRUE	NA	20	0.0154113	exposure	TRUE	3.56362e-06	inferred	8EsBAE	textfile	2	21.4863
IgAN	family.Coriobacteriaceae.id.811	rs719099	G	A	0.0778402	0.0746443	NA	NA	FALSE	oPjroh	0.470627	0.103463	outcome	TRUE	NA	10	0.0155815	exposure	TRUE	5.86301e-07	inferred	8EsBAE	textfile	2	24.9568
IgAN	family.Coriobacteriaceae.id.811	rs76779974	G	C	0.0774888	-0.083828	NA	NA	TRUE	oPjroh	0.427255	0.10559	outcome	TRUE	NA	5	0.0171877	exposure	TRUE	6.53222e-06	inferred	8EsBAE	textfile	2	20.3256
IgAN	family.Coriobacteriaceae.id.811	rs80046645	G	C	0.25584	-0.0130049	NA	NA	TRUE	oPjroh	0.933464	0.155772	outcome	TRUE	NA	5	0.0561995	exposure	TRUE	5.30506e-06	inferred	8EsBAE	textfile	2	20.7239
IgAN	family.Coriobacteriaceae.id.811	rs8010111	A	G	-0.103377	0.099575	NA	NA	FALSE	oPjroh	0.367386	0.110469	outcome	TRUE	NA	14	0.0229286	exposure	TRUE	6.52454e-06	inferred	8EsBAE	textfile	2	20.3278
IgAN	family.Defluviitaleaceae.id.1924	rs112893842	C	T	0.110761	0.143471	NA	NA	FALSE	cCR1L6	0.176864	0.106238	outcome	TRUE	NA	9	0.0232545	exposure	TRUE	1.90728e-06	inferred	AOP94P	textfile	2	22.6862
IgAN	family.Defluviitaleaceae.id.1924	rs1582238	C	T	0.0801923	-0.0255932	NA	NA	FALSE	cCR1L6	0.689027	0.0639547	outcome	TRUE	NA	1	0.0167061	exposure	TRUE	1.58522e-06	inferred	AOP94P	textfile	2	23.0417
IgAN	family.Defluviitaleaceae.id.1924	rs17051335	T	C	-0.134314	0.0418862	NA	NA	FALSE	cCR1L6	0.67901	0.10122	outcome	TRUE	NA	4	0.0292201	exposure	TRUE	4.29426e-06	inferred	AOP94P	textfile	2	21.1288
IgAN	family.Defluviitaleaceae.id.1924	rs1908593	C	T	0.070223	-0.0181978	NA	NA	FALSE	cCR1L6	0.769343	0.0620586	outcome	TRUE	NA	18	0.0156601	exposure	TRUE	7.31849e-06	inferred	AOP94P	textfile	2	20.1081
IgAN	family.Defluviitaleaceae.id.1924	rs2357086	C	T	-0.111566	0.0105954	NA	NA	FALSE	cCR1L6	0.928472	0.118032	outcome	TRUE	NA	4	0.0218162	exposure	TRUE	3.15555e-07	inferred	AOP94P	textfile	2	26.1521
IgAN	family.Defluviitaleaceae.id.1924	rs28696126	T	A	-0.107106	0.0175014	NA	NA	TRUE	cCR1L6	0.849048	0.0919514	outcome	TRUE	NA	7	0.0238173	exposure	TRUE	6.89176e-06	inferred	AOP94P	textfile	2	20.223
IgAN	family.Defluviitaleaceae.id.1924	rs4344384	T	G	0.0708803	0.0173319	NA	NA	FALSE	cCR1L6	0.777453	0.0613215	outcome	TRUE	NA	10	0.0156121	exposure	TRUE	5.62304e-06	inferred	AOP94P	textfile	2	20.6124
IgAN	family.Defluviitaleaceae.id.1924	rs4677103	G	A	0.0977203	0.0842875	NA	NA	FALSE	cCR1L6	0.29873	0.0811111	outcome	TRUE	NA	3	0.0197033	exposure	TRUE	7.06383e-07	inferred	AOP94P	textfile	2	24.5976
IgAN	family.Defluviitaleaceae.id.1924	rs540220	C	T	-0.123954	0.0352686	NA	NA	FALSE	cCR1L6	0.742918	0.107529	outcome	TRUE	NA	9	0.0289814	exposure	TRUE	1.89426e-05	inferred	AOP94P	textfile	2	18.2928
IgAN	family.Defluviitaleaceae.id.1924	rs55658617	C	T	0.177314	0.370231	NA	NA	FALSE	cCR1L6	0.0235977	0.163557	outcome	TRUE	NA	21	0.0361844	exposure	TRUE	9.56959e-07	inferred	AOP94P	textfile	2	24.0128
IgAN	family.Defluviitaleaceae.id.1924	rs9608282	G	T	0.139014	0.0970312	NA	NA	FALSE	cCR1L6	0.57171	0.171575	outcome	TRUE	NA	22	0.0299429	exposure	TRUE	3.44e-06	inferred	AOP94P	textfile	2	21.554
IgAN	family.Defluviitaleaceae.id.1924	rs9725395	G	A	-0.138357	0.191344	NA	NA	FALSE	cCR1L6	0.0481183	0.096818	outcome	TRUE	NA	1	0.0295185	exposure	TRUE	2.77083e-06	inferred	AOP94P	textfile	2	21.9691
IgAN	family.Desulfovibrionaceae.id.3169	rs11599763	C	T	-0.0555931	-0.135584	NA	NA	FALSE	G22DMM	0.0308106	0.0627848	outcome	TRUE	NA	10	0.0117493	exposure	TRUE	2.22769e-06	inferred	eb7tfS	textfile	2	22.3879
IgAN	family.Desulfovibrionaceae.id.3169	rs16851319	C	G	-0.0732697	0.102246	NA	NA	TRUE	G22DMM	0.205752	0.0808057	outcome	TRUE	NA	1	0.0150964	exposure	TRUE	1.21324e-06	inferred	eb7tfS	textfile	2	23.5561
IgAN	family.Desulfovibrionaceae.id.3169	rs17791387	G	A	-0.0729251	-0.0494209	NA	NA	FALSE	G22DMM	0.63602	0.104424	outcome	TRUE	NA	9	0.0154381	exposure	TRUE	2.31567e-06	inferred	eb7tfS	textfile	2	22.3135
IgAN	family.Desulfovibrionaceae.id.3169	rs2692012	G	A	0.114231	-0.185981	NA	NA	FALSE	G22DMM	0.166631	0.134466	outcome	TRUE	NA	1	0.0253568	exposure	TRUE	6.63952e-06	inferred	eb7tfS	textfile	2	20.2944
IgAN	family.Desulfovibrionaceae.id.3169	rs2838334	A	G	0.0571419	0.0846803	NA	NA	FALSE	G22DMM	0.187732	0.0642824	outcome	TRUE	NA	21	0.012423	exposure	TRUE	4.23117e-06	inferred	eb7tfS	textfile	2	21.1572
IgAN	family.Desulfovibrionaceae.id.3169	rs3935584	T	C	-0.0525838	-0.0391652	NA	NA	FALSE	G22DMM	0.523679	0.0614177	outcome	TRUE	NA	2	0.0115757	exposure	TRUE	5.55673e-06	inferred	eb7tfS	textfile	2	20.6351
IgAN	family.Desulfovibrionaceae.id.3169	rs4506934	T	C	-0.0943381	0.230297	NA	NA	FALSE	G22DMM	0.0149238	0.094608	outcome	TRUE	NA	17	0.020138	exposure	TRUE	2.80533e-06	inferred	eb7tfS	textfile	2	21.9453
IgAN	family.Desulfovibrionaceae.id.3169	rs6058181	T	C	0.0834742	0.00113563	NA	NA	FALSE	G22DMM	0.989092	0.0830656	outcome	TRUE	NA	20	0.0166111	exposure	TRUE	5.02875e-07	inferred	eb7tfS	textfile	2	25.2528
IgAN	family.Desulfovibrionaceae.id.3169	rs7164160	T	A	-0.0574455	-0.0283188	NA	NA	TRUE	G22DMM	0.722389	0.0797108	outcome	TRUE	NA	15	0.0129468	exposure	TRUE	9.12101e-06	inferred	eb7tfS	textfile	2	19.6872
IgAN	family.Desulfovibrionaceae.id.3169	rs72647048	C	T	-0.0770089	-0.11184	NA	NA	FALSE	G22DMM	0.245506	0.0963033	outcome	TRUE	NA	8	0.017089	exposure	TRUE	6.59578e-06	inferred	eb7tfS	textfile	2	20.307
IgAN	family.Desulfovibrionaceae.id.3169	rs9928243	A	C	-0.0541732	-0.0645905	NA	NA	FALSE	G22DMM	0.293798	0.061525	outcome	TRUE	NA	16	0.0117819	exposure	TRUE	4.26549e-06	inferred	eb7tfS	textfile	2	21.1417
IgAN	family.Desulfovibrionaceae.id.3169	rs112381107	T	C	0.211435	0.15751	NA	0.059485	FALSE	30vNYy	0.227596	0.130543	outcome	TRUE	rs151296363	9	0.045696	exposure	TRUE	3.71e-06	inferred	bySvkQ	textfile	2	21.409
IgAN	family.Enterobacteriaceae.id.3469	rs11026530	C	T	0.0822408	-0.0703865	NA	NA	FALSE	QUDXGE	0.412222	0.0858383	outcome	TRUE	NA	11	0.0186379	exposure	TRUE	1.02158e-05	inferred	L7g3on	textfile	2	19.4706
IgAN	family.Enterobacteriaceae.id.3469	rs111229068	T	A	0.110561	0.0525105	NA	NA	TRUE	QUDXGE	0.64595	0.114303	outcome	TRUE	NA	11	0.0241719	exposure	TRUE	4.78626e-06	inferred	L7g3on	textfile	2	20.921
IgAN	family.Enterobacteriaceae.id.3469	rs2374343	G	C	0.0584029	-0.0543724	NA	NA	TRUE	QUDXGE	0.384444	0.0625158	outcome	TRUE	NA	2	0.0126351	exposure	TRUE	3.79567e-06	inferred	L7g3on	textfile	2	21.3654
IgAN	family.Enterobacteriaceae.id.3469	rs35673018	A	G	0.0899642	0.0194851	NA	NA	FALSE	QUDXGE	0.855762	0.107196	outcome	TRUE	NA	16	0.0202934	exposure	TRUE	9.28584e-06	inferred	L7g3on	textfile	2	19.653
IgAN	family.Enterobacteriaceae.id.3469	rs4792380	T	A	0.115598	-0.136337	NA	NA	TRUE	QUDXGE	0.450728	0.18077	outcome	TRUE	NA	17	0.0257683	exposure	TRUE	7.25562e-06	inferred	L7g3on	textfile	2	20.1246
IgAN	family.Enterobacteriaceae.id.3469	rs504442	G	T	0.084159	-0.112404	NA	NA	FALSE	QUDXGE	0.261308	0.100065	outcome	TRUE	NA	18	0.0189479	exposure	TRUE	8.92906e-06	inferred	L7g3on	textfile	2	19.7278
IgAN	family.Enterobacteriaceae.id.3469	rs6092361	G	A	0.060255	-0.0693165	NA	NA	FALSE	QUDXGE	0.281726	0.0643936	outcome	TRUE	NA	20	0.0129095	exposure	TRUE	3.04883e-06	inferred	L7g3on	textfile	2	21.7856
IgAN	family.Enterobacteriaceae.id.3469	rs61973590	G	C	-0.0605392	-0.0791418	NA	NA	TRUE	QUDXGE	0.21843	0.0643057	outcome	TRUE	NA	14	0.0133696	exposure	TRUE	5.95114e-06	inferred	L7g3on	textfile	2	20.5039
IgAN	family.Enterobacteriaceae.id.3469	rs78143293	G	A	-0.0848521	0.027978	NA	NA	FALSE	QUDXGE	0.766569	0.0942442	outcome	TRUE	NA	18	0.0170415	exposure	TRUE	6.38673e-07	inferred	L7g3on	textfile	2	24.7918
IgAN	family.Enterobacteriaceae.id.3469	rs79757635	A	C	0.0758597	-0.0120743	NA	NA	FALSE	QUDXGE	0.893603	0.0902776	outcome	TRUE	NA	13	0.0171286	exposure	TRUE	9.4741e-06	inferred	L7g3on	textfile	2	19.6146
IgAN	family.Enterobacteriaceae.id.3469	rs80319214	G	C	0.0990404	0.0317039	NA	NA	TRUE	QUDXGE	0.786948	0.117302	outcome	TRUE	NA	2	0.0215877	exposure	TRUE	4.47927e-06	inferred	L7g3on	textfile	2	21.048
IgAN	family.Erysipelotrichaceae.id.2149	rs10781552	T	C	-0.0552212	0.027757	NA	NA	FALSE	if1jiX	0.68363	0.0681126	outcome	TRUE	NA	10	0.0116074	exposure	TRUE	1.96096e-06	inferred	vHr7t3	textfile	2	22.6329
IgAN	family.Erysipelotrichaceae.id.2149	rs17530232	G	A	0.10305	-0.0459612	NA	NA	FALSE	if1jiX	0.735201	0.135893	outcome	TRUE	NA	13	0.0224648	exposure	TRUE	4.49263e-06	inferred	vHr7t3	textfile	2	21.0423
IgAN	family.Erysipelotrichaceae.id.2149	rs1884466	T	C	-0.0475363	-0.0152759	NA	NA	FALSE	if1jiX	0.803744	0.0614713	outcome	TRUE	NA	1	0.0106939	exposure	TRUE	8.78102e-06	inferred	vHr7t3	textfile	2	19.7598
IgAN	family.Erysipelotrichaceae.id.2149	rs2300774	A	G	0.0524152	0.0026237	NA	NA	FALSE	if1jiX	0.965971	0.0615005	outcome	TRUE	NA	3	0.0106784	exposure	TRUE	9.17591e-07	inferred	vHr7t3	textfile	2	24.0937
IgAN	family.Erysipelotrichaceae.id.2149	rs290833	G	T	-0.0497374	-0.139288	NA	NA	FALSE	if1jiX	0.0234925	0.0614869	outcome	TRUE	NA	1	0.0111376	exposure	TRUE	7.9808e-06	inferred	vHr7t3	textfile	2	19.9425
IgAN	family.Erysipelotrichaceae.id.2149	rs35161940	C	T	-0.0806041	0.0227612	NA	NA	FALSE	if1jiX	0.819727	0.0998754	outcome	TRUE	NA	17	0.0167641	exposure	TRUE	1.52343e-06	inferred	vHr7t3	textfile	2	23.1182
IgAN	family.Erysipelotrichaceae.id.2149	rs4078432	T	C	-0.0608929	-0.0197182	NA	NA	FALSE	if1jiX	0.808068	0.0811716	outcome	TRUE	NA	14	0.0133764	exposure	TRUE	5.30679e-06	inferred	vHr7t3	textfile	2	20.7232
IgAN	family.Erysipelotrichaceae.id.2149	rs56970041	G	T	0.0724144	-0.0501878	NA	NA	FALSE	if1jiX	0.69456	0.12781	outcome	TRUE	NA	14	0.0164471	exposure	TRUE	1.06823e-05	inferred	vHr7t3	textfile	2	19.3854
IgAN	family.Erysipelotrichaceae.id.2149	rs62504403	T	C	0.0681159	-0.0277316	NA	NA	FALSE	if1jiX	0.719673	0.0772689	outcome	TRUE	NA	8	0.0127883	exposure	TRUE	1.00175e-07	inferred	vHr7t3	textfile	2	28.3706
IgAN	family.Erysipelotrichaceae.id.2149	rs7234058	C	T	-0.0945759	-0.072541	NA	NA	FALSE	if1jiX	0.495785	0.1065	outcome	TRUE	NA	18	0.0194091	exposure	TRUE	1.10047e-06	inferred	vHr7t3	textfile	2	23.7438
IgAN	family.Erysipelotrichaceae.id.2149	rs7826267	G	T	-0.0839071	0.0505358	NA	NA	FALSE	if1jiX	0.687363	0.125575	outcome	TRUE	NA	8	0.0199131	exposure	TRUE	2.51256e-05	inferred	vHr7t3	textfile	2	17.755
IgAN	family.Erysipelotrichaceae.id.2149	rs8003149	T	C	0.0538798	0.0121819	NA	NA	FALSE	if1jiX	0.851383	0.0650204	outcome	TRUE	NA	14	0.0116888	exposure	TRUE	4.03592e-06	inferred	vHr7t3	textfile	2	21.2477
IgAN	family.Erysipelotrichaceae.id.2149	rs921306	C	T	0.0493866	0.00146021	NA	NA	FALSE	if1jiX	0.981381	0.0625698	outcome	TRUE	NA	5	0.0109127	exposure	TRUE	6.02189e-06	inferred	vHr7t3	textfile	2	20.4812
IgAN	family.FamilyXI.id.1936	rs10759623	T	C	-0.162115	-0.180963	NA	NA	FALSE	2EmgtS	0.0139972	0.0736418	outcome	TRUE	NA	9	0.032151	exposure	TRUE	4.59993e-07	inferred	fU9r48	textfile	2	25.4247
IgAN	family.FamilyXI.id.1936	rs11547158	G	A	-0.177599	0.0391822	NA	NA	FALSE	2EmgtS	0.662978	0.0899077	outcome	TRUE	NA	7	0.0372795	exposure	TRUE	1.89796e-06	inferred	fU9r48	textfile	2	22.6957
IgAN	family.FamilyXI.id.1936	rs17379710	C	T	-0.116383	-0.0395061	NA	NA	FALSE	2EmgtS	0.524194	0.0620293	outcome	TRUE	NA	11	0.0252125	exposure	TRUE	3.91011e-06	inferred	fU9r48	textfile	2	21.3084
IgAN	family.FamilyXI.id.1936	rs2155352	G	A	-0.150538	0.0585908	NA	NA	FALSE	2EmgtS	0.418182	0.0723718	outcome	TRUE	NA	11	0.0302319	exposure	TRUE	6.37729e-07	inferred	fU9r48	textfile	2	24.7947
IgAN	family.FamilyXI.id.1936	rs2156611	C	T	-0.112486	-0.00724358	NA	NA	FALSE	2EmgtS	0.905591	0.0610751	outcome	TRUE	NA	18	0.0251099	exposure	TRUE	7.47262e-06	inferred	fU9r48	textfile	2	20.0683
IgAN	family.FamilyXI.id.1936	rs3733511	G	A	0.128253	-0.136973	NA	NA	FALSE	2EmgtS	0.0413742	0.0671514	outcome	TRUE	NA	4	0.0274718	exposure	TRUE	3.03331e-06	inferred	fU9r48	textfile	2	21.7954
IgAN	family.FamilyXI.id.1936	rs488164	G	T	0.117998	0.0915934	NA	NA	FALSE	2EmgtS	0.152504	0.064018	outcome	TRUE	NA	1	0.025516	exposure	TRUE	3.75572e-06	inferred	fU9r48	textfile	2	21.3856
IgAN	family.FamilyXI.id.1936	rs6025153	C	G	0.118619	-0.102825	NA	NA	TRUE	2EmgtS	0.102621	0.0629948	outcome	TRUE	NA	20	0.0261969	exposure	TRUE	5.95552e-06	inferred	fU9r48	textfile	2	20.5024
IgAN	family.FamilyXI.id.1936	rs697771	G	A	-0.117677	0.0380099	NA	NA	FALSE	2EmgtS	0.53706	0.061578	outcome	TRUE	NA	16	0.0251491	exposure	TRUE	2.88031e-06	inferred	fU9r48	textfile	2	21.8947
IgAN	family.FamilyXI.id.1936	rs78222136	C	G	0.224835	-0.0687988	NA	NA	TRUE	2EmgtS	0.526725	0.108685	outcome	TRUE	NA	16	0.0511672	exposure	TRUE	1.11224e-05	inferred	fU9r48	textfile	2	19.3083
IgAN	family.FamilyXIII.id.1957	rs10404377	A	C	-0.0503183	-0.109477	NA	NA	FALSE	2RyFu0	0.081461	0.0628356	outcome	TRUE	NA	19	0.011165	exposure	TRUE	6.58165e-06	inferred	pUM9P0	textfile	2	20.3111
IgAN	family.FamilyXIII.id.1957	rs118170811	G	A	0.151619	0.0691517	NA	NA	FALSE	2RyFu0	0.692574	0.174906	outcome	TRUE	NA	10	0.0317112	exposure	TRUE	1.74212e-06	inferred	pUM9P0	textfile	2	22.8603
IgAN	family.FamilyXIII.id.1957	rs12643275	T	A	-0.0550907	-0.00921282	NA	NA	TRUE	2RyFu0	0.892923	0.0684427	outcome	TRUE	NA	4	0.0116474	exposure	TRUE	2.2466e-06	inferred	pUM9P0	textfile	2	22.3717
IgAN	family.FamilyXIII.id.1957	rs1999289	T	A	-0.0637366	-0.126903	NA	NA	TRUE	2RyFu0	0.0811391	0.0727604	outcome	TRUE	NA	21	0.013927	exposure	TRUE	4.72849e-06	inferred	pUM9P0	textfile	2	20.9442
IgAN	family.FamilyXIII.id.1957	rs482905	T	G	0.0596528	-0.178592	NA	NA	FALSE	2RyFu0	0.0117696	0.0708986	outcome	TRUE	NA	1	0.012717	exposure	TRUE	2.7216e-06	inferred	pUM9P0	textfile	2	22.0035
IgAN	family.FamilyXIII.id.1957	rs6501525	G	A	0.0561559	-0.149163	NA	NA	FALSE	2RyFu0	0.0214274	0.0648429	outcome	TRUE	NA	17	0.0115587	exposure	TRUE	1.1839e-06	inferred	pUM9P0	textfile	2	23.6032
IgAN	family.FamilyXIII.id.1957	rs66753613	A	G	0.0651136	-0.00205595	NA	NA	FALSE	2RyFu0	0.979422	0.0797081	outcome	TRUE	NA	1	0.0144251	exposure	TRUE	6.36465e-06	inferred	pUM9P0	textfile	2	20.3753
IgAN	family.FamilyXIII.id.1957	rs6797051	T	C	-0.0805984	0.0477526	NA	NA	FALSE	2RyFu0	0.646267	0.104046	outcome	TRUE	NA	3	0.0171364	exposure	TRUE	2.55934e-06	inferred	pUM9P0	textfile	2	22.1214
IgAN	family.FamilyXIII.id.1957	rs7076829	A	T	-0.0516394	-0.109402	NA	NA	TRUE	2RyFu0	0.086834	0.0638901	outcome	TRUE	NA	10	0.0112313	exposure	TRUE	4.26941e-06	inferred	pUM9P0	textfile	2	21.1399
IgAN	family.FamilyXIII.id.1957	rs7514702	C	T	-0.0663236	0.0798484	NA	NA	FALSE	2RyFu0	0.35201	0.0857941	outcome	TRUE	NA	1	0.0141626	exposure	TRUE	2.82672e-06	inferred	pUM9P0	textfile	2	21.9307
IgAN	family.FamilyXIII.id.1957	rs12904405	G	A	-0.08519	-0.13874	NA	0.903849	FALSE	RtzrUy	0.181769	0.103897	outcome	TRUE	rs12443264	15	0.019269	exposure	TRUE	9.82e-06	inferred	WDPXcW	textfile	2	19.546
IgAN	family.FamilyXIII.id.1957	rs3098182	T	G	0.050851	-0.02115	NA	0.481803	FALSE	RtzrUy	0.729783	0.061228	outcome	TRUE	rs12437967	15	0.011014	exposure	TRUE	3.89e-06	inferred	WDPXcW	textfile	2	21.3162
IgAN	family.Lachnospiraceae.id.1987	rs10402491	T	C	0.0661701	0.123838	NA	NA	FALSE	wwDc0P	0.13119	0.0820429	outcome	TRUE	NA	19	0.014851	exposure	TRUE	8.36548e-06	inferred	Bomx3s	textfile	2	19.8525
IgAN	family.Lachnospiraceae.id.1987	rs11139361	C	T	0.0494463	-0.0169367	NA	NA	FALSE	wwDc0P	0.795761	0.0654337	outcome	TRUE	NA	9	0.0110503	exposure	TRUE	7.65393e-06	inferred	Bomx3s	textfile	2	20.0224
IgAN	family.Lachnospiraceae.id.1987	rs112040820	G	A	0.0549584	-0.0119426	NA	NA	FALSE	wwDc0P	0.864327	0.0698934	outcome	TRUE	NA	17	0.0117086	exposure	TRUE	2.68097e-06	inferred	Bomx3s	textfile	2	22.0323
IgAN	family.Lachnospiraceae.id.1987	rs11755180	G	C	-0.049227	0.0136621	NA	NA	TRUE	wwDc0P	0.824437	0.0615849	outcome	TRUE	NA	6	0.0104894	exposure	TRUE	2.69197e-06	inferred	Bomx3s	textfile	2	22.0245
IgAN	family.Lachnospiraceae.id.1987	rs11841382	T	G	-0.0718128	-0.207693	NA	NA	FALSE	wwDc0P	0.0616481	0.111136	outcome	TRUE	NA	13	0.017462	exposure	TRUE	3.91356e-05	inferred	Bomx3s	textfile	2	16.9129
IgAN	family.Lachnospiraceae.id.1987	rs11979110	C	T	-0.0500924	-0.0233812	NA	NA	FALSE	wwDc0P	0.703202	0.061368	outcome	TRUE	NA	7	0.0105069	exposure	TRUE	1.86446e-06	inferred	Bomx3s	textfile	2	22.7299
IgAN	family.Lachnospiraceae.id.1987	rs1205443	G	A	0.0501415	-0.0725499	NA	NA	FALSE	wwDc0P	0.259954	0.0644029	outcome	TRUE	NA	20	0.0112157	exposure	TRUE	7.7984e-06	inferred	Bomx3s	textfile	2	19.9867
IgAN	family.Lachnospiraceae.id.1987	rs12760724	C	A	-0.0484566	-0.0992504	NA	NA	FALSE	wwDc0P	0.128648	0.0653197	outcome	TRUE	NA	1	0.0107934	exposure	TRUE	7.14019e-06	inferred	Bomx3s	textfile	2	20.1553
IgAN	family.Lachnospiraceae.id.1987	rs13005175	G	A	0.0993483	-0.23006	NA	NA	FALSE	wwDc0P	0.121903	0.148729	outcome	TRUE	NA	2	0.0218395	exposure	TRUE	5.3897e-06	inferred	Bomx3s	textfile	2	20.6936
IgAN	family.Lachnospiraceae.id.1987	rs2159863	G	A	-0.0585831	-0.0405642	NA	NA	FALSE	wwDc0P	0.612435	0.0800714	outcome	TRUE	NA	4	0.0128742	exposure	TRUE	5.35383e-06	inferred	Bomx3s	textfile	2	20.7063
IgAN	family.Lachnospiraceae.id.1987	rs2910921	C	T	0.160302	-0.107898	NA	NA	FALSE	wwDc0P	0.557757	0.18407	outcome	TRUE	NA	5	0.035832	exposure	TRUE	7.68736e-06	inferred	Bomx3s	textfile	2	20.0141
IgAN	family.Lachnospiraceae.id.1987	rs3127230	T	C	-0.0503537	0.0722306	NA	NA	FALSE	wwDc0P	0.278051	0.0665899	outcome	TRUE	NA	10	0.0112201	exposure	TRUE	7.19537e-06	inferred	Bomx3s	textfile	2	20.1406
IgAN	family.Lachnospiraceae.id.1987	rs35524804	C	T	-0.0607481	-0.0164628	NA	NA	FALSE	wwDc0P	0.825137	0.0745118	outcome	TRUE	NA	9	0.0125216	exposure	TRUE	1.22547e-06	inferred	Bomx3s	textfile	2	23.5368
IgAN	family.Lachnospiraceae.id.1987	rs7359994	C	T	-0.0503142	0.00382502	NA	NA	FALSE	wwDc0P	0.95101	0.0622584	outcome	TRUE	NA	19	0.0112482	exposure	TRUE	7.70928e-06	inferred	Bomx3s	textfile	2	20.0086
IgAN	family.Lachnospiraceae.id.1987	rs79086868	C	T	0.0776723	-0.0178033	NA	NA	FALSE	wwDc0P	0.86128	0.101882	outcome	TRUE	NA	9	0.0164472	exposure	TRUE	2.32943e-06	inferred	Bomx3s	textfile	2	22.3022
IgAN	family.Lachnospiraceae.id.1987	rs959845	T	C	-0.0493666	0.0228315	NA	NA	FALSE	wwDc0P	0.715835	0.0627188	outcome	TRUE	NA	4	0.0107801	exposure	TRUE	4.66296e-06	inferred	Bomx3s	textfile	2	20.971
IgAN	family.Lachnospiraceae.id.1987	rs9929145	A	G	-0.125721	-0.213284	NA	NA	FALSE	wwDc0P	0.132105	0.141637	outcome	TRUE	NA	16	0.0245233	exposure	TRUE	2.95032e-07	inferred	Bomx3s	textfile	2	26.282
IgAN	family.Lactobacillaceae.id.1836	rs1530559	A	G	0.0772453	-0.148727	NA	NA	FALSE	9Exsez	0.0158628	0.0616598	outcome	TRUE	NA	2	0.0176921	exposure	TRUE	1.26495e-05	inferred	Na6VLn	textfile	2	19.0627
IgAN	family.Lactobacillaceae.id.1836	rs16861661	A	G	-0.193287	0.0837631	NA	NA	FALSE	9Exsez	0.501832	0.12472	outcome	TRUE	NA	1	0.0379293	exposure	TRUE	3.46925e-07	inferred	Na6VLn	textfile	2	25.9691
IgAN	family.Lactobacillaceae.id.1836	rs328312	A	T	0.082529	0.0737315	NA	NA	TRUE	9Exsez	0.229712	0.0613866	outcome	TRUE	NA	16	0.0168225	exposure	TRUE	9.30131e-07	inferred	Na6VLn	textfile	2	24.0676
IgAN	family.Lactobacillaceae.id.1836	rs6092149	T	A	-0.0825646	-0.00368752	NA	NA	TRUE	9Exsez	0.952563	0.0619868	outcome	TRUE	NA	20	0.0170282	exposure	TRUE	1.2428e-06	inferred	Na6VLn	textfile	2	23.5098
IgAN	family.Lactobacillaceae.id.1836	rs62314653	A	C	0.177082	0.19318	NA	NA	FALSE	9Exsez	0.138276	0.13033	outcome	TRUE	NA	4	0.0392269	exposure	TRUE	6.35263e-06	inferred	Na6VLn	textfile	2	20.3789
IgAN	family.Lactobacillaceae.id.1836	rs7399658	A	G	-0.10457	0.0362867	NA	NA	FALSE	9Exsez	0.650356	0.0800558	outcome	TRUE	NA	13	0.0220312	exposure	TRUE	2.0703e-06	inferred	Na6VLn	textfile	2	22.5287
IgAN	family.Lactobacillaceae.id.1836	rs74599091	G	A	0.191613	0.0408758	NA	NA	FALSE	9Exsez	0.856189	0.22555	outcome	TRUE	NA	1	0.0425039	exposure	TRUE	6.5404e-06	inferred	Na6VLn	textfile	2	20.3232
IgAN	family.Lactobacillaceae.id.1836	rs768253	G	T	-0.0792344	-0.00121127	NA	NA	FALSE	9Exsez	0.984334	0.0616868	outcome	TRUE	NA	8	0.0170604	exposure	TRUE	3.41163e-06	inferred	Na6VLn	textfile	2	21.5699
IgAN	family.Lactobacillaceae.id.1836	rs77478751	G	A	-0.219178	0.179204	NA	NA	FALSE	9Exsez	0.0605773	0.0954952	outcome	TRUE	NA	3	0.0473566	exposure	TRUE	3.68791e-06	inferred	Na6VLn	textfile	2	21.4206
IgAN	family.Lactobacillaceae.id.1836	rs921925	C	A	0.0999419	-0.107013	NA	NA	FALSE	9Exsez	0.151225	0.074562	outcome	TRUE	NA	19	0.0201687	exposure	TRUE	7.22222e-07	inferred	Na6VLn	textfile	2	24.5549
IgAN	family.Lactobacillaceae.id.1836	rs9345899	G	A	-0.124042	-0.0274838	NA	NA	FALSE	9Exsez	0.783165	0.0998691	outcome	TRUE	NA	6	0.0278946	exposure	TRUE	8.71593e-06	inferred	Na6VLn	textfile	2	19.774
IgAN	family.Methanobacteriaceae.id.121	rs10202904	G	T	-0.121754	0.0112944	NA	NA	FALSE	rRxzzV	0.856464	0.0624426	outcome	TRUE	NA	2	0.0235357	exposure	TRUE	2.30182e-07	inferred	4MohyV	textfile	2	26.7615
IgAN	family.Methanobacteriaceae.id.121	rs10424197	A	G	-0.111274	-0.0459197	NA	NA	FALSE	rRxzzV	0.516714	0.0708179	outcome	TRUE	NA	19	0.0247517	exposure	TRUE	6.9367e-06	inferred	4MohyV	textfile	2	20.2106
IgAN	family.Methanobacteriaceae.id.121	rs11018665	T	A	0.111465	-0.0249556	NA	NA	TRUE	rRxzzV	0.726917	0.0714592	outcome	TRUE	NA	11	0.0250516	exposure	TRUE	8.60961e-06	inferred	4MohyV	textfile	2	19.7975
IgAN	family.Methanobacteriaceae.id.121	rs12825290	G	C	-0.216781	0.0648007	NA	NA	TRUE	rRxzzV	0.617839	0.129883	outcome	TRUE	NA	12	0.0493496	exposure	TRUE	1.11921e-05	inferred	4MohyV	textfile	2	19.2963
IgAN	family.Methanobacteriaceae.id.121	rs4257531	A	G	0.164498	0.16039	NA	NA	FALSE	rRxzzV	0.109789	0.100298	outcome	TRUE	NA	3	0.0364959	exposure	TRUE	6.56556e-06	inferred	4MohyV	textfile	2	20.3158
IgAN	family.Methanobacteriaceae.id.121	rs62241835	T	G	-0.203385	-0.0160443	NA	NA	FALSE	rRxzzV	0.941774	0.219665	outcome	TRUE	NA	3	0.0417931	exposure	TRUE	1.13601e-06	inferred	4MohyV	textfile	2	23.6827
IgAN	family.Methanobacteriaceae.id.121	rs6508769	C	T	0.153519	-0.165643	NA	NA	FALSE	rRxzzV	0.0548264	0.086261	outcome	TRUE	NA	19	0.0344519	exposure	TRUE	8.34848e-06	inferred	4MohyV	textfile	2	19.8564
IgAN	family.Methanobacteriaceae.id.121	rs73068003	T	G	-0.15814	0.0781987	NA	NA	FALSE	rRxzzV	0.447638	0.10298	outcome	TRUE	NA	7	0.0351803	exposure	TRUE	6.95248e-06	inferred	4MohyV	textfile	2	20.2063
IgAN	family.Methanobacteriaceae.id.121	rs73457410	G	A	0.21534	0.0375702	NA	NA	FALSE	rRxzzV	0.764397	0.125355	outcome	TRUE	NA	13	0.0436695	exposure	TRUE	8.17584e-07	inferred	4MohyV	textfile	2	24.316
IgAN	family.Methanobacteriaceae.id.121	rs75208022	T	C	-0.227245	0.233365	NA	NA	FALSE	rRxzzV	0.0253945	0.104398	outcome	TRUE	NA	12	0.048763	exposure	TRUE	3.15922e-06	inferred	4MohyV	textfile	2	21.7173
IgAN	family.Methanobacteriaceae.id.121	rs894996	A	C	0.216999	0.0125092	NA	NA	FALSE	rRxzzV	0.916081	0.118716	outcome	TRUE	NA	4	0.0449076	exposure	TRUE	1.35081e-06	inferred	4MohyV	textfile	2	23.3495
IgAN	family.Oxalobacteraceae.id.2966	rs111966731	C	T	0.204031	0.0291658	NA	NA	FALSE	oeqkTk	0.788906	0.108937	outcome	TRUE	NA	15	0.0445746	exposure	TRUE	4.71032e-06	inferred	CPIjOp	textfile	2	20.9516
IgAN	family.Oxalobacteraceae.id.2966	rs11246212	C	T	0.13607	0.0997381	NA	NA	FALSE	oeqkTk	0.256676	0.0879305	outcome	TRUE	NA	11	0.0291797	exposure	TRUE	3.11342e-06	inferred	CPIjOp	textfile	2	21.7454
IgAN	family.Oxalobacteraceae.id.2966	rs12002250	C	A	0.196145	-0.0675456	NA	NA	FALSE	oeqkTk	0.661858	0.154444	outcome	TRUE	NA	9	0.044523	exposure	TRUE	1.0555e-05	inferred	CPIjOp	textfile	2	19.4083
IgAN	family.Oxalobacteraceae.id.2966	rs12509763	G	C	-0.16332	-0.357093	NA	NA	TRUE	oeqkTk	0.00133777	0.111322	outcome	TRUE	NA	4	0.0360823	exposure	TRUE	6.00223e-06	inferred	CPIjOp	textfile	2	20.4875
IgAN	family.Oxalobacteraceae.id.2966	rs1569853	C	T	-0.140043	0.0706438	NA	NA	FALSE	oeqkTk	0.454149	0.0943784	outcome	TRUE	NA	6	0.0281704	exposure	TRUE	6.65138e-07	inferred	CPIjOp	textfile	2	24.7136
IgAN	family.Oxalobacteraceae.id.2966	rs17138946	T	G	-0.189444	0.0420897	NA	NA	FALSE	oeqkTk	0.729605	0.12177	outcome	TRUE	NA	16	0.0430248	exposure	TRUE	1.067e-05	inferred	CPIjOp	textfile	2	19.3876
IgAN	family.Oxalobacteraceae.id.2966	rs36057338	T	G	0.181604	-0.0599475	NA	NA	FALSE	oeqkTk	0.724164	0.169872	outcome	TRUE	NA	4	0.0398742	exposure	TRUE	5.25302e-06	inferred	CPIjOp	textfile	2	20.7427
IgAN	family.Oxalobacteraceae.id.2966	rs4428215	A	G	0.12561	0.00427806	NA	NA	FALSE	oeqkTk	0.951455	0.0702701	outcome	TRUE	NA	3	0.0230053	exposure	TRUE	4.76023e-08	inferred	CPIjOp	textfile	2	29.8121
IgAN	family.Oxalobacteraceae.id.2966	rs561239	G	A	0.105525	-0.0353993	NA	NA	FALSE	oeqkTk	0.640737	0.0758553	outcome	TRUE	NA	12	0.0236769	exposure	TRUE	8.31606e-06	inferred	CPIjOp	textfile	2	19.8638
IgAN	family.Oxalobacteraceae.id.2966	rs6000536	T	C	-0.118383	-0.0306225	NA	NA	FALSE	oeqkTk	0.708665	0.0819549	outcome	TRUE	NA	22	0.0241355	exposure	TRUE	9.3462e-07	inferred	CPIjOp	textfile	2	24.0583
IgAN	family.Oxalobacteraceae.id.2966	rs62435498	A	C	0.181521	-0.0583732	NA	NA	FALSE	oeqkTk	0.565439	0.101557	outcome	TRUE	NA	7	0.0400608	exposure	TRUE	5.86658e-06	inferred	CPIjOp	textfile	2	20.5312
IgAN	family.Oxalobacteraceae.id.2966	rs736744	T	C	0.105642	0.0347252	NA	NA	FALSE	oeqkTk	0.574518	0.0618536	outcome	TRUE	NA	9	0.0200648	exposure	TRUE	1.40157e-07	inferred	CPIjOp	textfile	2	27.7207
IgAN	family.Oxalobacteraceae.id.2966	rs7993559	A	C	0.0921059	0.132951	NA	NA	FALSE	oeqkTk	0.0323281	0.0621173	outcome	TRUE	NA	13	0.0201114	exposure	TRUE	4.65433e-06	inferred	CPIjOp	textfile	2	20.9745
IgAN	family.Oxalobacteraceae.id.2966	rs80330081	C	A	-0.18756	-0.0485093	NA	NA	FALSE	oeqkTk	0.629761	0.100629	outcome	TRUE	NA	4	0.0423688	exposure	TRUE	9.56234e-06	inferred	CPIjOp	textfile	2	19.5969
IgAN	family.Oxalobacteraceae.id.2966	rs934049	A	G	0.109751	-0.0214325	NA	NA	FALSE	oeqkTk	0.776329	0.0754382	outcome	TRUE	NA	2	0.0238636	exposure	TRUE	4.24292e-06	inferred	CPIjOp	textfile	2	21.1518
IgAN	family.Pasteurellaceae.id.3689	rs10840326	G	C	-0.0717634	0.0231307	NA	NA	TRUE	dudaGG	0.716511	0.0636989	outcome	TRUE	NA	11	0.0149229	exposure	TRUE	1.51737e-06	inferred	Rqt4Te	textfile	2	23.1259
IgAN	family.Pasteurellaceae.id.3689	rs10965428	A	C	-0.119902	-0.152575	NA	NA	FALSE	dudaGG	0.252874	0.13344	outcome	TRUE	NA	9	0.0258219	exposure	TRUE	3.4268e-06	inferred	Rqt4Te	textfile	2	21.5614
IgAN	family.Pasteurellaceae.id.3689	rs111582866	A	G	-0.113957	0.0820275	NA	NA	FALSE	dudaGG	0.451886	0.109039	outcome	TRUE	NA	16	0.0256403	exposure	TRUE	8.8113e-06	inferred	Rqt4Te	textfile	2	19.7532
IgAN	family.Pasteurellaceae.id.3689	rs12050685	G	A	-0.0670948	-0.113106	NA	NA	FALSE	dudaGG	0.0961989	0.0679902	outcome	TRUE	NA	15	0.015239	exposure	TRUE	1.06844e-05	inferred	Rqt4Te	textfile	2	19.385
IgAN	family.Pasteurellaceae.id.3689	rs12191680	G	C	0.102214	-0.240069	NA	NA	TRUE	dudaGG	0.0182196	0.101676	outcome	TRUE	NA	6	0.0197189	exposure	TRUE	2.17733e-07	inferred	Rqt4Te	textfile	2	26.8689
IgAN	family.Pasteurellaceae.id.3689	rs16970009	G	A	0.187381	0.437301	NA	NA	FALSE	dudaGG	0.0440859	0.217209	outcome	TRUE	NA	17	0.0429572	exposure	TRUE	1.28848e-05	inferred	Rqt4Te	textfile	2	19.0275
IgAN	family.Pasteurellaceae.id.3689	rs4822728	C	T	0.0685479	0.068518	NA	NA	FALSE	dudaGG	0.262105	0.0610988	outcome	TRUE	NA	22	0.0149032	exposure	TRUE	4.23444e-06	inferred	Rqt4Te	textfile	2	21.1557
IgAN	family.Pasteurellaceae.id.3689	rs6092684	T	A	0.0684647	-0.00534161	NA	NA	TRUE	dudaGG	0.931035	0.0617221	outcome	TRUE	NA	20	0.014674	exposure	TRUE	3.07538e-06	inferred	Rqt4Te	textfile	2	21.7689
IgAN	family.Pasteurellaceae.id.3689	rs62568866	A	T	-0.118018	0.0383096	NA	NA	TRUE	dudaGG	0.699989	0.0994188	outcome	TRUE	NA	9	0.0259206	exposure	TRUE	5.28699e-06	inferred	Rqt4Te	textfile	2	20.7304
IgAN	family.Pasteurellaceae.id.3689	rs6972479	G	A	-0.0781862	-0.021124	NA	NA	FALSE	dudaGG	0.780906	0.0759481	outcome	TRUE	NA	7	0.0175366	exposure	TRUE	8.25476e-06	inferred	Rqt4Te	textfile	2	19.8779
IgAN	family.Pasteurellaceae.id.3689	rs72756943	A	G	0.13988	-0.102377	NA	NA	FALSE	dudaGG	0.403755	0.122617	outcome	TRUE	NA	5	0.0303029	exposure	TRUE	3.91089e-06	inferred	Rqt4Te	textfile	2	21.308
IgAN	family.Pasteurellaceae.id.3689	rs73139353	C	A	-0.222573	-0.00533001	NA	NA	FALSE	dudaGG	0.960829	0.108525	outcome	TRUE	NA	3	0.0484634	exposure	TRUE	4.37778e-06	inferred	Rqt4Te	textfile	2	21.0919
IgAN	family.Pasteurellaceae.id.3689	rs731534	G	C	-0.0986502	-0.17188	NA	NA	TRUE	dudaGG	0.0759486	0.09685	outcome	TRUE	NA	20	0.0216316	exposure	TRUE	5.10415e-06	inferred	Rqt4Te	textfile	2	20.7978
IgAN	family.Pasteurellaceae.id.3689	rs76022354	T	C	0.24289	0.0395249	NA	NA	FALSE	dudaGG	0.778983	0.140836	outcome	TRUE	NA	10	0.0500406	exposure	TRUE	1.21086e-06	inferred	Rqt4Te	textfile	2	23.5599
IgAN	family.Pasteurellaceae.id.3689	rs78909003	C	T	-0.241159	0.102822	NA	NA	FALSE	dudaGG	0.445951	0.134905	outcome	TRUE	NA	9	0.0498372	exposure	TRUE	1.30532e-06	inferred	Rqt4Te	textfile	2	23.4154
IgAN	family.Pasteurellaceae.id.3689	rs9382510	T	C	-0.0881865	0.0354735	NA	NA	FALSE	dudaGG	0.613672	0.0702667	outcome	TRUE	NA	6	0.0169965	exposure	TRUE	2.11976e-07	inferred	Rqt4Te	textfile	2	26.9207
IgAN	family.Pasteurellaceae.id.3689	rs9895850	C	T	-0.176406	0.0512615	NA	NA	FALSE	dudaGG	0.730399	0.148758	outcome	TRUE	NA	17	0.041017	exposure	TRUE	1.7017e-05	inferred	Rqt4Te	textfile	2	18.497
IgAN	family.Pasteurellaceae.id.3689	rs9938097	C	T	-0.0710386	0.0515293	NA	NA	FALSE	dudaGG	0.413049	0.0629528	outcome	TRUE	NA	16	0.0158024	exposure	TRUE	6.94314e-06	inferred	Rqt4Te	textfile	2	20.2088
IgAN	family.Pasteurellaceae.id.3689	rs35510	G	A	0.122729	0.003399	NA	0.957481	FALSE	wuvhAi	0.982255	0.152803	outcome	TRUE	rs35508	12	0.026496	exposure	TRUE	3.62e-06	inferred	N6unXb	textfile	2	21.4553
IgAN	family.Peptococcaceae.id.2024	rs117452796	G	A	-0.257982	0.00621986	NA	NA	FALSE	k7jRYq	0.971844	0.176222	outcome	TRUE	NA	9	0.0549569	exposure	TRUE	2.67567e-06	inferred	RWppL4	textfile	2	22.0361
IgAN	family.Peptococcaceae.id.2024	rs12144792	T	C	0.064399	-0.10834	NA	NA	FALSE	k7jRYq	0.086838	0.0632712	outcome	TRUE	NA	1	0.0141246	exposure	TRUE	5.13094e-06	inferred	RWppL4	textfile	2	20.7878
IgAN	family.Peptococcaceae.id.2024	rs12634826	G	T	-0.0739885	0.0683827	NA	NA	FALSE	k7jRYq	0.285428	0.0640164	outcome	TRUE	NA	3	0.0150931	exposure	TRUE	9.48014e-07	inferred	RWppL4	textfile	2	24.0309
IgAN	family.Peptococcaceae.id.2024	rs12992764	G	T	0.0684213	-0.0108287	NA	NA	FALSE	k7jRYq	0.861566	0.0620983	outcome	TRUE	NA	2	0.0141137	exposure	TRUE	1.24798e-06	inferred	RWppL4	textfile	2	23.5018
IgAN	family.Peptococcaceae.id.2024	rs150600492	C	A	0.135774	0.112117	NA	NA	FALSE	k7jRYq	0.395741	0.132019	outcome	TRUE	NA	10	0.0289757	exposure	TRUE	2.78881e-06	inferred	RWppL4	textfile	2	21.9566
IgAN	family.Peptococcaceae.id.2024	rs35703006	T	G	0.0812655	-0.12376	NA	NA	FALSE	k7jRYq	0.0809767	0.0709206	outcome	TRUE	NA	8	0.0164355	exposure	TRUE	7.63399e-07	inferred	RWppL4	textfile	2	24.4481
IgAN	family.Peptococcaceae.id.2024	rs4990837	G	A	0.0910387	-0.0287048	NA	NA	FALSE	k7jRYq	0.714037	0.0783346	outcome	TRUE	NA	8	0.0185869	exposure	TRUE	9.68215e-07	inferred	RWppL4	textfile	2	23.9903
IgAN	family.Peptococcaceae.id.2024	rs75430375	T	C	-0.147941	0.180976	NA	NA	FALSE	k7jRYq	0.219762	0.147476	outcome	TRUE	NA	5	0.0317498	exposure	TRUE	3.16856e-06	inferred	RWppL4	textfile	2	21.7117
IgAN	family.Peptococcaceae.id.2024	rs75898026	G	A	-0.0821779	0.0743347	NA	NA	FALSE	k7jRYq	0.324459	0.075441	outcome	TRUE	NA	13	0.0173541	exposure	TRUE	2.18683e-06	inferred	RWppL4	textfile	2	22.4235
IgAN	family.Peptostreptococcaceae.id.2042	rs10805326	A	G	0.0566637	-0.0487929	NA	NA	FALSE	1cmjxt	0.468101	0.0672475	outcome	TRUE	NA	4	0.012276	exposure	TRUE	3.91551e-06	inferred	C2UHWB	textfile	2	21.3058
IgAN	family.Peptostreptococcaceae.id.2042	rs117020988	T	C	0.182411	0.00960274	NA	NA	FALSE	1cmjxt	0.932358	0.113135	outcome	TRUE	NA	7	0.0372126	exposure	TRUE	9.49329e-07	inferred	C2UHWB	textfile	2	24.0282
IgAN	family.Peptostreptococcaceae.id.2042	rs12377846	A	C	-0.252	0.0313501	NA	NA	FALSE	1cmjxt	0.866376	0.186316	outcome	TRUE	NA	9	0.0511627	exposure	TRUE	8.41581e-07	inferred	C2UHWB	textfile	2	24.2602
IgAN	family.Peptostreptococcaceae.id.2042	rs12986312	G	T	0.0571818	0.108546	NA	NA	FALSE	1cmjxt	0.103525	0.0666746	outcome	TRUE	NA	19	0.0125947	exposure	TRUE	5.62157e-06	inferred	C2UHWB	textfile	2	20.6129
IgAN	family.Peptostreptococcaceae.id.2042	rs1467258	A	G	0.072584	-0.027177	NA	NA	FALSE	1cmjxt	0.732022	0.0793636	outcome	TRUE	NA	17	0.0162321	exposure	TRUE	7.76268e-06	inferred	C2UHWB	textfile	2	19.9954
IgAN	family.Peptostreptococcaceae.id.2042	rs1520207	T	C	0.0525658	-0.0336505	NA	NA	FALSE	1cmjxt	0.583248	0.0613334	outcome	TRUE	NA	3	0.0112476	exposure	TRUE	2.96092e-06	inferred	C2UHWB	textfile	2	21.8417
IgAN	family.Peptostreptococcaceae.id.2042	rs2644627	G	C	-0.0558506	0.107722	NA	NA	TRUE	1cmjxt	0.0821826	0.0619749	outcome	TRUE	NA	8	0.011224	exposure	TRUE	6.49138e-07	inferred	C2UHWB	textfile	2	24.7605
IgAN	family.Peptostreptococcaceae.id.2042	rs4692811	T	C	0.0642075	0.0503181	NA	NA	FALSE	1cmjxt	0.436285	0.0646361	outcome	TRUE	NA	4	0.0126913	exposure	TRUE	4.21053e-07	inferred	C2UHWB	textfile	2	25.5953
IgAN	family.Peptostreptococcaceae.id.2042	rs59865771	T	C	-0.0573764	-0.085619	NA	NA	FALSE	1cmjxt	0.184431	0.0645093	outcome	TRUE	NA	16	0.0127192	exposure	TRUE	6.45215e-06	inferred	C2UHWB	textfile	2	20.3492
IgAN	family.Peptostreptococcaceae.id.2042	rs61841503	A	G	0.0919658	0.0270317	NA	NA	FALSE	1cmjxt	0.767063	0.0912554	outcome	TRUE	NA	10	0.0161331	exposure	TRUE	1.19496e-08	inferred	C2UHWB	textfile	2	32.4951
IgAN	family.Peptostreptococcaceae.id.2042	rs6721459	G	A	0.0509823	-0.0547635	NA	NA	FALSE	1cmjxt	0.380143	0.0623991	outcome	TRUE	NA	2	0.0111975	exposure	TRUE	5.28847e-06	inferred	C2UHWB	textfile	2	20.7299
IgAN	family.Peptostreptococcaceae.id.2042	rs75819860	A	T	0.126264	-0.0166535	NA	NA	TRUE	1cmjxt	0.867186	0.0995824	outcome	TRUE	NA	18	0.0268383	exposure	TRUE	2.54345e-06	inferred	C2UHWB	textfile	2	22.1334
IgAN	family.Peptostreptococcaceae.id.2042	rs76982728	C	T	0.124203	0.177728	NA	NA	FALSE	1cmjxt	0.405754	0.213772	outcome	TRUE	NA	7	0.0266923	exposure	TRUE	3.26936e-06	inferred	C2UHWB	textfile	2	21.6516
IgAN	family.Peptostreptococcaceae.id.2042	rs77540684	G	T	0.106725	-0.0679483	NA	NA	FALSE	1cmjxt	0.515235	0.104422	outcome	TRUE	NA	10	0.0245638	exposure	TRUE	1.3939e-05	inferred	C2UHWB	textfile	2	18.8775
IgAN	family.Peptostreptococcaceae.id.2042	rs9573934	T	C	-0.0687189	0.0347588	NA	NA	FALSE	1cmjxt	0.673825	0.0825814	outcome	TRUE	NA	13	0.0141533	exposure	TRUE	1.20184e-06	inferred	C2UHWB	textfile	2	23.5743
IgAN	family.Peptostreptococcaceae.id.2042	rs59987323	T	C	-0.05371	0.000123	NA	0.472396	FALSE	ePqHzK	0.998424	0.062031	outcome	TRUE	rs9622641	22	0.011443	exposure	TRUE	2.69e-06	inferred	GmRBz6	textfile	2	22.0308
IgAN	family.Porphyromonadaceae.id.943	rs10119172	G	C	-0.0737324	-0.0361593	NA	NA	TRUE	YS57HP	0.651754	0.0801181	outcome	TRUE	NA	9	0.014259	exposure	TRUE	2.32919e-07	inferred	9SeokP	textfile	2	26.7386
IgAN	family.Porphyromonadaceae.id.943	rs10762312	A	G	-0.052368	0.023928	NA	NA	FALSE	YS57HP	0.716901	0.0659894	outcome	TRUE	NA	10	0.0118814	exposure	TRUE	1.04546e-05	inferred	9SeokP	textfile	2	19.4265
IgAN	family.Porphyromonadaceae.id.943	rs10858364	T	G	0.055316	-0.0199957	NA	NA	FALSE	YS57HP	0.780493	0.0717522	outcome	TRUE	NA	9	0.012085	exposure	TRUE	4.71136e-06	inferred	9SeokP	textfile	2	20.9512
IgAN	family.Porphyromonadaceae.id.943	rs17065783	G	A	-0.059133	-0.00150039	NA	NA	FALSE	YS57HP	0.985615	0.0832158	outcome	TRUE	NA	3	0.0122235	exposure	TRUE	1.31388e-06	inferred	9SeokP	textfile	2	23.4028
IgAN	family.Porphyromonadaceae.id.943	rs1980561	G	A	-0.0485289	0.150381	NA	NA	FALSE	YS57HP	0.0138459	0.0610999	outcome	TRUE	NA	14	0.0109284	exposure	TRUE	8.96952e-06	inferred	9SeokP	textfile	2	19.7192
IgAN	family.Porphyromonadaceae.id.943	rs35233670	C	T	-0.0473576	0.0434597	NA	NA	FALSE	YS57HP	0.477985	0.0612499	outcome	TRUE	NA	17	0.010602	exposure	TRUE	7.93723e-06	inferred	9SeokP	textfile	2	19.9529
IgAN	family.Porphyromonadaceae.id.943	rs35961441	C	A	0.0915257	0.126586	NA	NA	FALSE	YS57HP	0.423993	0.158329	outcome	TRUE	NA	1	0.0207306	exposure	TRUE	1.01005e-05	inferred	9SeokP	textfile	2	19.4923
IgAN	family.Porphyromonadaceae.id.943	rs6953849	G	A	0.0718149	0.0583782	NA	NA	FALSE	YS57HP	0.465715	0.0800284	outcome	TRUE	NA	7	0.0150724	exposure	TRUE	1.89179e-06	inferred	9SeokP	textfile	2	22.7019
IgAN	family.Porphyromonadaceae.id.943	rs7330827	C	T	-0.103842	0.0595685	NA	NA	FALSE	YS57HP	0.650085	0.131311	outcome	TRUE	NA	13	0.0237355	exposure	TRUE	1.21455e-05	inferred	9SeokP	textfile	2	19.1403
IgAN	family.Porphyromonadaceae.id.943	rs864093	C	A	-0.0527939	-0.108548	NA	NA	FALSE	YS57HP	0.147442	0.0749319	outcome	TRUE	NA	4	0.0117499	exposure	TRUE	7.01863e-06	inferred	9SeokP	textfile	2	20.1882
IgAN	family.Prevotellaceae.id.960	rs10131942	G	C	0.0701212	0.0281131	NA	NA	TRUE	jV0IoW	0.735319	0.0831607	outcome	TRUE	NA	14	0.0158326	exposure	TRUE	9.47113e-06	inferred	7C7bhJ	textfile	2	19.6152
IgAN	family.Prevotellaceae.id.960	rs12057990	T	C	0.0589878	-0.0378629	NA	NA	FALSE	jV0IoW	0.580833	0.0685713	outcome	TRUE	NA	1	0.0132268	exposure	TRUE	8.20706e-06	inferred	7C7bhJ	textfile	2	19.889
IgAN	family.Prevotellaceae.id.960	rs12118202	C	T	-0.0751986	0.0291728	NA	NA	FALSE	jV0IoW	0.71302	0.0793163	outcome	TRUE	NA	1	0.0147265	exposure	TRUE	3.28459e-07	inferred	7C7bhJ	textfile	2	26.0747
IgAN	family.Prevotellaceae.id.960	rs13069367	C	A	-0.0539768	-0.0220988	NA	NA	FALSE	jV0IoW	0.723729	0.0625179	outcome	TRUE	NA	3	0.0119687	exposure	TRUE	6.48835e-06	inferred	7C7bhJ	textfile	2	20.3385
IgAN	family.Prevotellaceae.id.960	rs148376875	G	T	0.084515	-0.0324484	NA	NA	FALSE	jV0IoW	0.703299	0.085195	outcome	TRUE	NA	3	0.0179163	exposure	TRUE	2.39103e-06	inferred	7C7bhJ	textfile	2	22.2521
IgAN	family.Prevotellaceae.id.960	rs2206482	G	T	-0.0569105	0.0364111	NA	NA	FALSE	jV0IoW	0.561411	0.062697	outcome	TRUE	NA	20	0.0117486	exposure	TRUE	1.27248e-06	inferred	7C7bhJ	textfile	2	23.4644
IgAN	family.Prevotellaceae.id.960	rs2278540	A	G	0.0554249	-0.0104347	NA	NA	FALSE	jV0IoW	0.869805	0.0636627	outcome	TRUE	NA	3	0.0123265	exposure	TRUE	6.91089e-06	inferred	7C7bhJ	textfile	2	20.2177
IgAN	family.Prevotellaceae.id.960	rs34071565	A	T	-0.1567	0.00684524	NA	NA	TRUE	jV0IoW	0.957275	0.127773	outcome	TRUE	NA	11	0.0347882	exposure	TRUE	6.65622e-06	inferred	7C7bhJ	textfile	2	20.2896
IgAN	family.Prevotellaceae.id.960	rs34660375	G	A	-0.0805894	0.0531871	NA	NA	FALSE	jV0IoW	0.541209	0.0870514	outcome	TRUE	NA	5	0.0178291	exposure	TRUE	6.18114e-06	inferred	7C7bhJ	textfile	2	20.4313
IgAN	family.Prevotellaceae.id.960	rs3758087	C	T	0.0564199	-0.0668203	NA	NA	FALSE	jV0IoW	0.330041	0.0686018	outcome	TRUE	NA	8	0.0124655	exposure	TRUE	6.0087e-06	inferred	7C7bhJ	textfile	2	20.4854
IgAN	family.Prevotellaceae.id.960	rs3860225	G	A	0.083936	-0.192161	NA	NA	FALSE	jV0IoW	0.0729911	0.10718	outcome	TRUE	NA	1	0.0167936	exposure	TRUE	5.78996e-07	inferred	7C7bhJ	textfile	2	24.9809
IgAN	family.Prevotellaceae.id.960	rs4493272	C	T	-0.0604992	0.109634	NA	NA	FALSE	jV0IoW	0.0738703	0.0613366	outcome	TRUE	NA	2	0.0118027	exposure	TRUE	2.96173e-07	inferred	7C7bhJ	textfile	2	26.2745
IgAN	family.Prevotellaceae.id.960	rs4685827	C	T	-0.0679529	0.120483	NA	NA	FALSE	jV0IoW	0.0921871	0.0715469	outcome	TRUE	NA	3	0.0145407	exposure	TRUE	2.96421e-06	inferred	7C7bhJ	textfile	2	21.8396
IgAN	family.Prevotellaceae.id.960	rs7252711	G	A	-0.0740876	-0.00575872	NA	NA	FALSE	jV0IoW	0.953338	0.098414	outcome	TRUE	NA	19	0.0161926	exposure	TRUE	4.75302e-06	inferred	7C7bhJ	textfile	2	20.9343
IgAN	family.Prevotellaceae.id.960	rs7975087	A	C	-0.0601448	0.0282018	NA	NA	FALSE	jV0IoW	0.729211	0.0814666	outcome	TRUE	NA	12	0.0135454	exposure	TRUE	8.98609e-06	inferred	7C7bhJ	textfile	2	19.7157
IgAN	family.Prevotellaceae.id.960	rs912860	A	G	-0.229046	0.269389	NA	NA	FALSE	jV0IoW	0.182225	0.20195	outcome	TRUE	NA	14	0.0483124	exposure	TRUE	2.12732e-06	inferred	7C7bhJ	textfile	2	22.4765
IgAN	family.Prevotellaceae.id.960	rs9586501	A	G	0.0592681	0.0629197	NA	NA	FALSE	jV0IoW	0.365849	0.0695802	outcome	TRUE	NA	13	0.0127329	exposure	TRUE	3.24437e-06	inferred	7C7bhJ	textfile	2	21.6663
IgAN	family.Prevotellaceae.id.960	rs9958960	A	G	-0.0914807	0.0438553	NA	NA	FALSE	jV0IoW	0.605939	0.0850109	outcome	TRUE	NA	18	0.0173611	exposure	TRUE	1.3696e-07	inferred	7C7bhJ	textfile	2	27.7653
IgAN	family.Rhodospirillaceae.id.2717	rs1035406	A	G	-0.11354	0.0571804	NA	NA	FALSE	36dAmg	0.548565	0.0953147	outcome	TRUE	NA	5	0.0250863	exposure	TRUE	6.0115e-06	inferred	OA3BeJ	textfile	2	20.4845
IgAN	family.Rhodospirillaceae.id.2717	rs11591293	T	G	0.0743184	0.0904649	NA	NA	FALSE	36dAmg	0.143334	0.0618147	outcome	TRUE	NA	10	0.0158724	exposure	TRUE	2.83761e-06	inferred	OA3BeJ	textfile	2	21.9233
IgAN	family.Rhodospirillaceae.id.2717	rs12977163	C	G	0.0730951	-0.0404547	NA	NA	TRUE	36dAmg	0.52109	0.0630464	outcome	TRUE	NA	19	0.0163491	exposure	TRUE	7.78882e-06	inferred	OA3BeJ	textfile	2	19.989
IgAN	family.Rhodospirillaceae.id.2717	rs13336560	T	C	-0.0701719	0.0754831	NA	NA	FALSE	36dAmg	0.224959	0.0622055	outcome	TRUE	NA	16	0.0158061	exposure	TRUE	9.01535e-06	inferred	OA3BeJ	textfile	2	19.7095
IgAN	family.Rhodospirillaceae.id.2717	rs1549633	C	A	0.0999312	0.0429783	NA	NA	FALSE	36dAmg	0.655209	0.0962478	outcome	TRUE	NA	5	0.0218634	exposure	TRUE	4.86074e-06	inferred	OA3BeJ	textfile	2	20.8914
IgAN	family.Rhodospirillaceae.id.2717	rs16855101	T	C	0.119409	0.0680948	NA	NA	FALSE	36dAmg	0.454879	0.0911205	outcome	TRUE	NA	2	0.0250471	exposure	TRUE	1.86651e-06	inferred	OA3BeJ	textfile	2	22.7278
IgAN	family.Rhodospirillaceae.id.2717	rs1923415	G	A	-0.0999238	0.0764898	NA	NA	FALSE	36dAmg	0.478715	0.10798	outcome	TRUE	NA	6	0.0227326	exposure	TRUE	1.10458e-05	inferred	OA3BeJ	textfile	2	19.3215
IgAN	family.Rhodospirillaceae.id.2717	rs3754624	T	C	0.0971389	-0.0334423	NA	NA	FALSE	36dAmg	0.676834	0.0802382	outcome	TRUE	NA	2	0.0200064	exposure	TRUE	1.20149e-06	inferred	OA3BeJ	textfile	2	23.5748
IgAN	family.Rhodospirillaceae.id.2717	rs4278423	C	T	0.107529	-0.0775416	NA	NA	FALSE	36dAmg	0.539287	0.126312	outcome	TRUE	NA	10	0.0235725	exposure	TRUE	5.07553e-06	inferred	OA3BeJ	textfile	2	20.8086
IgAN	family.Rhodospirillaceae.id.2717	rs4822789	C	G	0.0734321	0.0745913	NA	NA	TRUE	36dAmg	0.234732	0.0627737	outcome	TRUE	NA	22	0.0160521	exposure	TRUE	4.77124e-06	inferred	OA3BeJ	textfile	2	20.927
IgAN	family.Rhodospirillaceae.id.2717	rs56250014	T	A	0.115417	0.00637923	NA	NA	TRUE	36dAmg	0.951633	0.105171	outcome	TRUE	NA	8	0.0256947	exposure	TRUE	7.06064e-06	inferred	OA3BeJ	textfile	2	20.1767
IgAN	family.Rhodospirillaceae.id.2717	rs61933850	A	G	0.164808	-0.0274425	NA	NA	FALSE	36dAmg	0.760247	0.0899293	outcome	TRUE	NA	12	0.0360647	exposure	TRUE	4.88187e-06	inferred	OA3BeJ	textfile	2	20.8831
IgAN	family.Rhodospirillaceae.id.2717	rs6679026	C	T	0.111984	0.0170922	NA	NA	FALSE	36dAmg	0.86569	0.101056	outcome	TRUE	NA	1	0.0251088	exposure	TRUE	8.19822e-06	inferred	OA3BeJ	textfile	2	19.8911
IgAN	family.Rhodospirillaceae.id.2717	rs72714493	G	A	0.0816858	0.0794543	NA	NA	FALSE	36dAmg	0.354707	0.0858503	outcome	TRUE	NA	1	0.0180791	exposure	TRUE	6.23562e-06	inferred	OA3BeJ	textfile	2	20.4145
IgAN	family.Rhodospirillaceae.id.2717	rs74354280	T	C	-0.0911896	0.0238603	NA	NA	FALSE	36dAmg	0.726631	0.068248	outcome	TRUE	NA	4	0.0204907	exposure	TRUE	8.57534e-06	inferred	OA3BeJ	textfile	2	19.8051
IgAN	family.Rhodospirillaceae.id.2717	rs9813022	G	A	-0.0842444	-0.009402	NA	NA	FALSE	36dAmg	0.881711	0.0631853	outcome	TRUE	NA	3	0.0163583	exposure	TRUE	2.6057e-07	inferred	OA3BeJ	textfile	2	26.5219
IgAN	family.Rhodospirillaceae.id.2717	rs55876211	T	C	-0.09119	-0.02297	NA	0.272866	FALSE	b4rb4Q	0.737733	0.06861	outcome	TRUE	rs11719875	3	0.01964	exposure	TRUE	3.43e-06	inferred	BTiSSJ	textfile	2	21.5581
IgAN	family.Rikenellaceae.id.967	rs10217435	T	C	-0.0883756	0.0888704	NA	NA	FALSE	zvKUEb	0.31382	0.0882316	outcome	TRUE	NA	9	0.0197506	exposure	TRUE	7.65661e-06	inferred	7DZ3NB	textfile	2	20.0218
IgAN	family.Rikenellaceae.id.967	rs10832801	C	A	-0.0534763	0.0271646	NA	NA	FALSE	zvKUEb	0.691242	0.0683952	outcome	TRUE	NA	11	0.0122666	exposure	TRUE	1.30362e-05	inferred	7DZ3NB	textfile	2	19.0052
IgAN	family.Rikenellaceae.id.967	rs1939881	A	G	-0.105589	0.150083	NA	NA	FALSE	zvKUEb	0.253194	0.13135	outcome	TRUE	NA	11	0.0206213	exposure	TRUE	3.04862e-07	inferred	7DZ3NB	textfile	2	26.2187
IgAN	family.Rikenellaceae.id.967	rs2447496	A	G	-0.0549203	-0.0665369	NA	NA	FALSE	zvKUEb	0.338091	0.0694581	outcome	TRUE	NA	8	0.0121904	exposure	TRUE	6.63112e-06	inferred	7DZ3NB	textfile	2	20.2968
IgAN	family.Rikenellaceae.id.967	rs36021379	G	A	-0.0656005	-0.0150143	NA	NA	FALSE	zvKUEb	0.8578	0.0837966	outcome	TRUE	NA	21	0.0144903	exposure	TRUE	5.97679e-06	inferred	7DZ3NB	textfile	2	20.4956
IgAN	family.Rikenellaceae.id.967	rs4264350	C	T	-0.0526393	0.0283249	NA	NA	FALSE	zvKUEb	0.644975	0.0614751	outcome	TRUE	NA	15	0.0108555	exposure	TRUE	1.24027e-06	inferred	7DZ3NB	textfile	2	23.5137
IgAN	family.Rikenellaceae.id.967	rs4783173	G	C	0.0481514	0.0768863	NA	NA	TRUE	zvKUEb	0.220813	0.0627967	outcome	TRUE	NA	16	0.0110006	exposure	TRUE	1.20231e-05	inferred	7DZ3NB	textfile	2	19.1596
IgAN	family.Rikenellaceae.id.967	rs59663348	A	G	0.0570915	-0.115176	NA	NA	FALSE	zvKUEb	0.105125	0.0710746	outcome	TRUE	NA	18	0.0125048	exposure	TRUE	4.98107e-06	inferred	7DZ3NB	textfile	2	20.8446
IgAN	family.Rikenellaceae.id.967	rs62532512	A	C	-0.0504257	-0.078807	NA	NA	FALSE	zvKUEb	0.20305	0.0619109	outcome	TRUE	NA	9	0.0107399	exposure	TRUE	2.66398e-06	inferred	7DZ3NB	textfile	2	22.0445
IgAN	family.Rikenellaceae.id.967	rs67281112	C	G	0.0635814	0.0401207	NA	NA	TRUE	zvKUEb	0.595935	0.075663	outcome	TRUE	NA	7	0.0137451	exposure	TRUE	3.73265e-06	inferred	7DZ3NB	textfile	2	21.3975
IgAN	family.Rikenellaceae.id.967	rs6744030	T	C	0.0696747	0.0370383	NA	NA	FALSE	zvKUEb	0.622966	0.0753345	outcome	TRUE	NA	2	0.0157103	exposure	TRUE	9.20861e-06	inferred	7DZ3NB	textfile	2	19.6689
IgAN	family.Rikenellaceae.id.967	rs6837275	G	A	0.0570355	-0.0083308	NA	NA	FALSE	zvKUEb	0.901068	0.0670153	outcome	TRUE	NA	4	0.011887	exposure	TRUE	1.60144e-06	inferred	7DZ3NB	textfile	2	23.0222
IgAN	family.Rikenellaceae.id.967	rs74474130	G	T	0.137747	0.214715	NA	NA	FALSE	zvKUEb	0.197189	0.166497	outcome	TRUE	NA	14	0.0295688	exposure	TRUE	3.18462e-06	inferred	7DZ3NB	textfile	2	21.702
IgAN	family.Rikenellaceae.id.967	rs77885767	T	C	-0.156209	0.167678	NA	NA	FALSE	zvKUEb	0.250317	0.145861	outcome	TRUE	NA	14	0.0336482	exposure	TRUE	3.44337e-06	inferred	7DZ3NB	textfile	2	21.5521
IgAN	family.Rikenellaceae.id.967	rs7832304	G	T	-0.0724262	0.0205275	NA	NA	FALSE	zvKUEb	0.822391	0.0914486	outcome	TRUE	NA	8	0.016063	exposure	TRUE	6.51693e-06	inferred	7DZ3NB	textfile	2	20.33
IgAN	family.Rikenellaceae.id.967	rs8130320	G	A	-0.048924	-0.0232283	NA	NA	FALSE	zvKUEb	0.705815	0.0615349	outcome	TRUE	NA	21	0.0106843	exposure	TRUE	4.67122e-06	inferred	7DZ3NB	textfile	2	20.9676
IgAN	family.Rikenellaceae.id.967	rs9389714	T	C	-0.0636841	-0.146515	NA	NA	FALSE	zvKUEb	0.17703	0.108533	outcome	TRUE	NA	6	0.0143416	exposure	TRUE	8.97383e-06	inferred	7DZ3NB	textfile	2	19.7183
IgAN	family.Rikenellaceae.id.967	rs9578457	A	G	-0.141478	-0.00470656	NA	NA	FALSE	zvKUEb	0.973555	0.141977	outcome	TRUE	NA	13	0.0315848	exposure	TRUE	7.48801e-06	inferred	7DZ3NB	textfile	2	20.0643
IgAN	family.Rikenellaceae.id.967	rs9603208	T	G	0.0821173	-0.138854	NA	NA	FALSE	zvKUEb	0.175808	0.102568	outcome	TRUE	NA	13	0.0159596	exposure	TRUE	2.67043e-07	inferred	7DZ3NB	textfile	2	26.4745
IgAN	family.Ruminococcaceae.id.2050	rs10093275	T	C	0.0534595	0.0606271	NA	0.330369	FALSE	KLqIhT	0.351095	0.065018	outcome	TRUE	NA	8	0.011677	exposure	TRUE	4.69e-06	inferred	rEaLXc	textfile	2	20.9599
IgAN	family.Ruminococcaceae.id.2050	rs10166469	C	T	-0.053336	0.0776112	NA	0.253872	FALSE	KLqIhT	0.269128	0.0702317	outcome	TRUE	NA	2	0.0120209	exposure	TRUE	9.12e-06	inferred	rEaLXc	textfile	2	19.6864
IgAN	family.Ruminococcaceae.id.2050	rs1158100	G	A	-0.0490539	-0.0721003	NA	0.432985	FALSE	KLqIhT	0.242545	0.0616954	outcome	TRUE	NA	8	0.0109865	exposure	TRUE	8.01e-06	inferred	rEaLXc	textfile	2	19.9356
IgAN	family.Ruminococcaceae.id.2050	rs117677831	A	G	0.0984657	-0.0016414	NA	0.0845829	FALSE	KLqIhT	0.988356	0.112469	outcome	TRUE	NA	12	0.0188897	exposure	TRUE	1.86e-07	inferred	rEaLXc	textfile	2	27.1718
IgAN	family.Ruminococcaceae.id.2050	rs1612733	C	T	0.108708	0.135004	NA	0.054588	FALSE	KLqIhT	0.318869	0.135439	outcome	TRUE	NA	1	0.0238006	exposure	TRUE	4.94e-06	inferred	rEaLXc	textfile	2	20.8617
IgAN	family.Ruminococcaceae.id.2050	rs17376049	C	T	0.0848534	-0.0401219	NA	0.108884	FALSE	KLqIhT	0.681555	0.0977768	outcome	TRUE	NA	1	0.0172114	exposure	TRUE	8.22e-07	inferred	rEaLXc	textfile	2	24.3056
IgAN	family.Ruminococcaceae.id.2050	rs2113833	C	T	0.169146	-0.114545	NA	0.033183	FALSE	KLqIhT	0.501997	0.170618	outcome	TRUE	NA	2	0.0355009	exposure	TRUE	1.89e-06	inferred	rEaLXc	textfile	2	22.701
IgAN	family.Ruminococcaceae.id.2050	rs2426816	A	T	-0.0480152	0.00991157	NA	0.514128	TRUE	KLqIhT	0.871228	0.061145	outcome	TRUE	NA	20	0.0106011	exposure	TRUE	5.92e-06	inferred	rEaLXc	textfile	2	20.5142
IgAN	family.Ruminococcaceae.id.2050	rs3009418	A	C	0.0927607	-0.202022	NA	0.0475318	FALSE	KLqIhT	0.166528	0.146028	outcome	TRUE	NA	1	0.0210123	exposure	TRUE	1.01e-05	inferred	rEaLXc	textfile	2	19.4886
IgAN	family.Ruminococcaceae.id.2050	rs499272	C	G	0.0706431	-0.0977097	NA	0.12855	TRUE	KLqIhT	0.287126	0.091794	outcome	TRUE	NA	11	0.016046	exposure	TRUE	1.07e-05	inferred	rEaLXc	textfile	2	19.3823
IgAN	family.Ruminococcaceae.id.2050	rs56199908	C	T	-0.199327	0.135265	NA	0.0546131	FALSE	KLqIhT	0.318534	0.135608	outcome	TRUE	NA	9	0.0410444	exposure	TRUE	1.2e-06	inferred	rEaLXc	textfile	2	23.5843
IgAN	family.Ruminococcaceae.id.2050	rs76724913	G	T	0.0901053	0.0388226	NA	0.0973859	FALSE	KLqIhT	0.709818	0.104334	outcome	TRUE	NA	1	0.0203104	exposure	TRUE	9.15e-06	inferred	rEaLXc	textfile	2	19.6817
IgAN	family.Streptococcaceae.id.1850	rs10028567	T	C	-0.0934027	-0.139606	NA	NA	FALSE	hWPgoz	0.139115	0.094386	outcome	TRUE	NA	4	0.0190343	exposure	TRUE	9.25e-07	inferred	omWzyd	textfile	2	24.0792
IgAN	family.Streptococcaceae.id.1850	rs11110281	C	T	-0.130554	-0.165508	NA	NA	FALSE	hWPgoz	0.240491	0.141007	outcome	TRUE	NA	12	0.0225943	exposure	TRUE	7.55e-09	inferred	omWzyd	textfile	2	33.3874
IgAN	family.Streptococcaceae.id.1850	rs11720390	A	G	0.103043	0.056735	NA	NA	FALSE	hWPgoz	0.656863	0.12771	outcome	TRUE	NA	3	0.0226649	exposure	TRUE	5.46e-06	inferred	omWzyd	textfile	2	20.6696
IgAN	family.Streptococcaceae.id.1850	rs16950051	G	A	0.107008	0.121932	NA	NA	FALSE	hWPgoz	0.325699	0.124064	outcome	TRUE	NA	12	0.0236973	exposure	TRUE	6.31e-06	inferred	omWzyd	textfile	2	20.3907
IgAN	family.Streptococcaceae.id.1850	rs2370083	T	G	-0.0842751	0.159635	NA	NA	FALSE	hWPgoz	0.205391	0.12606	outcome	TRUE	NA	14	0.0184509	exposure	TRUE	4.94e-06	inferred	omWzyd	textfile	2	20.8623
IgAN	family.Streptococcaceae.id.1850	rs2952251	G	A	-0.0639298	0.18362	NA	NA	FALSE	hWPgoz	0.0119989	0.0730922	outcome	TRUE	NA	8	0.0126525	exposure	TRUE	4.35e-07	inferred	omWzyd	textfile	2	25.5303
IgAN	family.Streptococcaceae.id.1850	rs35344081	A	G	0.0609349	0.0384752	NA	NA	FALSE	hWPgoz	0.579531	0.0694411	outcome	TRUE	NA	16	0.0129703	exposure	TRUE	2.63e-06	inferred	omWzyd	textfile	2	22.0714
IgAN	family.Streptococcaceae.id.1850	rs395407	C	G	-0.0826855	0.0118346	NA	NA	TRUE	hWPgoz	0.888726	0.0845836	outcome	TRUE	NA	5	0.0172536	exposure	TRUE	1.65e-06	inferred	omWzyd	textfile	2	22.9667
IgAN	family.Streptococcaceae.id.1850	rs57646748	A	G	-0.088021	-0.265515	NA	NA	FALSE	hWPgoz	0.0910437	0.157117	outcome	TRUE	NA	4	0.019876	exposure	TRUE	9.49e-06	inferred	omWzyd	textfile	2	19.6117
IgAN	family.Streptococcaceae.id.1850	rs6563952	C	G	0.0801931	0.116817	NA	NA	TRUE	hWPgoz	0.26495	0.10479	outcome	TRUE	NA	16	0.0178576	exposure	TRUE	7.1e-06	inferred	omWzyd	textfile	2	20.1664
IgAN	family.Streptococcaceae.id.1850	rs6806351	C	T	-0.0619209	0.0506706	NA	NA	FALSE	hWPgoz	0.493939	0.0740735	outcome	TRUE	NA	3	0.0135744	exposure	TRUE	5.08e-06	inferred	omWzyd	textfile	2	20.8082
IgAN	family.Streptococcaceae.id.1850	rs77968078	A	G	-0.0993013	-0.0316002	NA	NA	FALSE	hWPgoz	0.805557	0.128372	outcome	TRUE	NA	1	0.0224788	exposure	TRUE	9.98e-06	inferred	omWzyd	textfile	2	19.5149
IgAN	family.Streptococcaceae.id.1850	rs7916711	G	A	0.0959639	-0.0389404	NA	NA	FALSE	hWPgoz	0.659529	0.0883879	outcome	TRUE	NA	10	0.021545	exposure	TRUE	8.42e-06	inferred	omWzyd	textfile	2	19.8391
IgAN	family.Streptococcaceae.id.1850	rs957755	G	T	-0.0642449	-0.017306	NA	NA	FALSE	hWPgoz	0.843861	0.0878667	outcome	TRUE	NA	7	0.0142702	exposure	TRUE	6.73e-06	inferred	omWzyd	textfile	2	20.2682
IgAN	family.Streptococcaceae.id.1850	rs4968759	G	A	-0.0544	0.11082	NA	0.508254	FALSE	LQreEJ	0.070288	0.061225	outcome	TRUE	rs2052119	17	0.011127	exposure	TRUE	1.01e-06	inferred	aU9WbM	textfile	2	23.9024
IgAN	family.Veillonellaceae.id.2172	rs111810795	T	C	-0.0867108	0.0162723	NA	NA	FALSE	L77ZhX	0.874538	0.103056	outcome	TRUE	NA	14	0.0180573	exposure	TRUE	1.57112e-06	inferred	pwWBZW	textfile	2	23.0589
IgAN	family.Veillonellaceae.id.2172	rs114889439	G	A	-0.253809	-0.0398803	NA	NA	FALSE	L77ZhX	0.81566	0.171064	outcome	TRUE	NA	13	0.0539169	exposure	TRUE	2.5088e-06	inferred	pwWBZW	textfile	2	22.1597
IgAN	family.Veillonellaceae.id.2172	rs12186441	A	G	0.208096	-0.324204	NA	NA	FALSE	L77ZhX	0.0333419	0.152356	outcome	TRUE	NA	5	0.0453999	exposure	TRUE	4.56994e-06	inferred	pwWBZW	textfile	2	21.0096
IgAN	family.Veillonellaceae.id.2172	rs12668619	G	A	0.055301	-0.0520238	NA	NA	FALSE	L77ZhX	0.425604	0.0652962	outcome	TRUE	NA	7	0.0117654	exposure	TRUE	2.59759e-06	inferred	pwWBZW	textfile	2	22.093
IgAN	family.Veillonellaceae.id.2172	rs12741784	T	C	-0.0621452	0.0453148	NA	NA	FALSE	L77ZhX	0.516382	0.0698296	outcome	TRUE	NA	1	0.0119266	exposure	TRUE	1.88194e-07	inferred	pwWBZW	textfile	2	27.1507
IgAN	family.Veillonellaceae.id.2172	rs1442060	A	G	-0.0514024	-0.000317834	NA	NA	FALSE	L77ZhX	0.995894	0.0617655	outcome	TRUE	NA	4	0.0112125	exposure	TRUE	4.55279e-06	inferred	pwWBZW	textfile	2	21.0168
IgAN	family.Veillonellaceae.id.2172	rs1447205	C	G	-0.0520689	0.0641101	NA	NA	TRUE	L77ZhX	0.315045	0.0638107	outcome	TRUE	NA	8	0.0115656	exposure	TRUE	6.7298e-06	inferred	pwWBZW	textfile	2	20.2685
IgAN	family.Veillonellaceae.id.2172	rs1693340	C	T	0.0818934	0.318464	NA	NA	FALSE	L77ZhX	0.00279531	0.106531	outcome	TRUE	NA	18	0.018245	exposure	TRUE	7.17142e-06	inferred	pwWBZW	textfile	2	20.147
IgAN	family.Veillonellaceae.id.2172	rs2175069	G	A	-0.0526752	-0.0711705	NA	NA	FALSE	L77ZhX	0.260036	0.0631893	outcome	TRUE	NA	4	0.0114886	exposure	TRUE	4.54025e-06	inferred	pwWBZW	textfile	2	21.0221
IgAN	family.Veillonellaceae.id.2172	rs2561116	G	T	-0.083617	0.0974444	NA	NA	FALSE	L77ZhX	0.453513	0.13	outcome	TRUE	NA	5	0.0187159	exposure	TRUE	7.90667e-06	inferred	pwWBZW	textfile	2	19.9603
IgAN	family.Veillonellaceae.id.2172	rs2585520	T	G	-0.0904972	0.00840266	NA	NA	FALSE	L77ZhX	0.957754	0.158625	outcome	TRUE	NA	13	0.0200428	exposure	TRUE	6.32581e-06	inferred	pwWBZW	textfile	2	20.387
IgAN	family.Veillonellaceae.id.2172	rs4263802	A	G	0.050942	0.0210135	NA	NA	FALSE	L77ZhX	0.746667	0.0650496	outcome	TRUE	NA	8	0.0114921	exposure	TRUE	9.30277e-06	inferred	pwWBZW	textfile	2	19.6495
IgAN	family.Veillonellaceae.id.2172	rs4461038	G	A	-0.0554965	-0.0208452	NA	NA	FALSE	L77ZhX	0.756516	0.0672298	outcome	TRUE	NA	15	0.0119467	exposure	TRUE	3.39538e-06	inferred	pwWBZW	textfile	2	21.5791
IgAN	family.Veillonellaceae.id.2172	rs4797169	C	T	0.0587799	-0.0172442	NA	NA	FALSE	L77ZhX	0.810286	0.0718337	outcome	TRUE	NA	18	0.0128297	exposure	TRUE	4.61522e-06	inferred	pwWBZW	textfile	2	20.9907
IgAN	family.Veillonellaceae.id.2172	rs6692542	G	A	0.0534397	0.00060335	NA	NA	FALSE	L77ZhX	0.992527	0.0644174	outcome	TRUE	NA	1	0.0118254	exposure	TRUE	6.21108e-06	inferred	pwWBZW	textfile	2	20.422
IgAN	family.Veillonellaceae.id.2172	rs6909981	T	C	-0.0638697	0.0128328	NA	NA	FALSE	L77ZhX	0.890524	0.0932334	outcome	TRUE	NA	6	0.0141765	exposure	TRUE	6.62748e-06	inferred	pwWBZW	textfile	2	20.2979
IgAN	family.Veillonellaceae.id.2172	rs73557284	G	A	0.205194	0.0207042	NA	NA	FALSE	L77ZhX	0.842215	0.104009	outcome	TRUE	NA	6	0.0467174	exposure	TRUE	1.12187e-05	inferred	pwWBZW	textfile	2	19.2918
IgAN	family.Veillonellaceae.id.2172	rs75768969	G	C	-0.0703773	0.134711	NA	NA	TRUE	L77ZhX	0.217335	0.109198	outcome	TRUE	NA	13	0.0156855	exposure	TRUE	7.23074e-06	inferred	pwWBZW	textfile	2	20.1312
IgAN	family.Veillonellaceae.id.2172	rs79535861	C	A	0.100666	-0.0981633	NA	NA	FALSE	L77ZhX	0.357875	0.106766	outcome	TRUE	NA	13	0.0207016	exposure	TRUE	1.15775e-06	inferred	pwWBZW	textfile	2	23.6462
IgAN	family.Veillonellaceae.id.2172	rs9345168	A	C	0.0509102	0.00541977	NA	NA	FALSE	L77ZhX	0.929868	0.0615806	outcome	TRUE	NA	6	0.0113253	exposure	TRUE	6.94827e-06	inferred	pwWBZW	textfile	2	20.2074
IgAN	family.Verrucomicrobiaceae.id.4036	rs11184341	C	G	0.0655301	0.0840516	NA	NA	TRUE	ywuWC8	0.220852	0.0686547	outcome	TRUE	NA	1	0.014223	exposure	TRUE	4.079e-06	inferred	kbA2H1	textfile	2	21.2274
IgAN	family.Verrucomicrobiaceae.id.4036	rs111862613	C	T	0.0907065	-0.0776355	NA	NA	FALSE	ywuWC8	0.343469	0.0819515	outcome	TRUE	NA	12	0.0196746	exposure	TRUE	4.02034e-06	inferred	kbA2H1	textfile	2	21.2551
IgAN	family.Verrucomicrobiaceae.id.4036	rs117107102	G	A	0.204683	-0.0657119	NA	NA	FALSE	ywuWC8	0.650374	0.144982	outcome	TRUE	NA	18	0.0431573	exposure	TRUE	2.10865e-06	inferred	kbA2H1	textfile	2	22.4934
IgAN	family.Verrucomicrobiaceae.id.4036	rs11729256	C	T	0.0749798	-0.121744	NA	NA	FALSE	ywuWC8	0.133385	0.0811147	outcome	TRUE	NA	4	0.0150177	exposure	TRUE	5.95195e-07	inferred	kbA2H1	textfile	2	24.9277
IgAN	family.Verrucomicrobiaceae.id.4036	rs12908520	A	G	0.0619104	-0.0119197	NA	NA	FALSE	ywuWC8	0.847188	0.0618541	outcome	TRUE	NA	15	0.0130946	exposure	TRUE	2.2682e-06	inferred	kbA2H1	textfile	2	22.3533
IgAN	family.Verrucomicrobiaceae.id.4036	rs2602429	T	C	0.0745516	-0.0585638	NA	NA	FALSE	ywuWC8	0.402907	0.0700156	outcome	TRUE	NA	16	0.0156195	exposure	TRUE	1.81515e-06	inferred	kbA2H1	textfile	2	22.7814
IgAN	family.Verrucomicrobiaceae.id.4036	rs4242783	A	G	0.0687992	-0.0184159	NA	NA	FALSE	ywuWC8	0.787671	0.0683755	outcome	TRUE	NA	10	0.0147694	exposure	TRUE	3.18926e-06	inferred	kbA2H1	textfile	2	21.6992
IgAN	family.Verrucomicrobiaceae.id.4036	rs4936098	G	A	0.0648691	0.00759218	NA	NA	FALSE	ywuWC8	0.905661	0.064062	outcome	TRUE	NA	11	0.0135928	exposure	TRUE	1.82124e-06	inferred	kbA2H1	textfile	2	22.7749
IgAN	family.Verrucomicrobiaceae.id.4036	rs61779207	A	G	-0.0758811	-0.0803378	NA	NA	FALSE	ywuWC8	0.277911	0.0740424	outcome	TRUE	NA	1	0.0167762	exposure	TRUE	6.09278e-06	inferred	kbA2H1	textfile	2	20.4588
IgAN	family.Verrucomicrobiaceae.id.4036	rs74542928	C	T	0.112124	-0.0337719	NA	NA	FALSE	ywuWC8	0.812436	0.142326	outcome	TRUE	NA	4	0.0236422	exposure	TRUE	2.11056e-06	inferred	kbA2H1	textfile	2	22.4917
IgAN	family.Verrucomicrobiaceae.id.4036	rs9349825	G	A	-0.0704354	-0.00781657	NA	NA	FALSE	ywuWC8	0.920177	0.0780011	outcome	TRUE	NA	6	0.0147128	exposure	TRUE	1.68992e-06	inferred	kbA2H1	textfile	2	22.9188
IgAN	family.Verrucomicrobiaceae.id.4036	rs941682	A	G	-0.0631526	0.00542236	NA	NA	FALSE	ywuWC8	0.936996	0.0685972	outcome	TRUE	NA	20	0.0143767	exposure	TRUE	1.11954e-05	inferred	kbA2H1	textfile	2	19.2958
IgAN	family.Victivallaceae.id.2255	rs11671100	C	A	-0.160034	0.0900353	NA	NA	FALSE	xStEvz	0.238842	0.076438	outcome	TRUE	NA	19	0.0349472	exposure	TRUE	4.66499e-06	inferred	3eunUI	textfile	2	20.9701
IgAN	family.Victivallaceae.id.2255	rs2546105	T	A	0.126643	-0.160758	NA	NA	TRUE	xStEvz	0.0234353	0.0709354	outcome	TRUE	NA	5	0.0257111	exposure	TRUE	8.40834e-07	inferred	3eunUI	textfile	2	24.262
IgAN	family.Victivallaceae.id.2255	rs2944282	C	T	-0.124197	0.0673022	NA	NA	FALSE	xStEvz	0.323633	0.0681874	outcome	TRUE	NA	7	0.0257026	exposure	TRUE	1.35121e-06	inferred	3eunUI	textfile	2	23.3489
IgAN	family.Victivallaceae.id.2255	rs34296005	A	T	0.127903	-0.00841901	NA	NA	TRUE	xStEvz	0.899255	0.0664998	outcome	TRUE	NA	7	0.0257466	exposure	TRUE	6.77289e-07	inferred	3eunUI	textfile	2	24.6787
IgAN	family.Victivallaceae.id.2255	rs34962571	C	A	-0.186945	-0.0729916	NA	NA	FALSE	xStEvz	0.472117	0.101513	outcome	TRUE	NA	12	0.0418412	exposure	TRUE	7.89625e-06	inferred	3eunUI	textfile	2	19.9628
IgAN	family.Victivallaceae.id.2255	rs4396289	T	C	-0.152918	0.00904249	NA	NA	FALSE	xStEvz	0.920289	0.0903619	outcome	TRUE	NA	11	0.0288525	exposure	TRUE	1.15821e-07	inferred	3eunUI	textfile	2	28.0897
IgAN	family.Victivallaceae.id.2255	rs61702987	C	T	0.145501	0.157651	NA	NA	FALSE	xStEvz	0.107868	0.0980509	outcome	TRUE	NA	2	0.0300007	exposure	TRUE	1.23508e-06	inferred	3eunUI	textfile	2	23.5218
IgAN	family.Victivallaceae.id.2255	rs62570196	T	C	-0.246101	-0.0406545	NA	NA	FALSE	xStEvz	0.789236	0.152092	outcome	TRUE	NA	9	0.0483077	exposure	TRUE	3.49746e-07	inferred	3eunUI	textfile	2	25.9535
IgAN	family.Victivallaceae.id.2255	rs6545794	G	A	-0.197786	0.0159546	NA	NA	FALSE	xStEvz	0.865057	0.0938832	outcome	TRUE	NA	2	0.0410495	exposure	TRUE	1.44846e-06	inferred	3eunUI	textfile	2	23.2152
IgAN	family.Victivallaceae.id.2255	rs7077363	A	G	0.148942	0.0565172	NA	NA	FALSE	xStEvz	0.496824	0.0831754	outcome	TRUE	NA	10	0.0318366	exposure	TRUE	2.89224e-06	inferred	3eunUI	textfile	2	21.8868
IgAN	family.Victivallaceae.id.2255	rs7314815	A	G	0.101088	0.0524319	NA	NA	FALSE	xStEvz	0.39498	0.0616396	outcome	TRUE	NA	12	0.0225594	exposure	TRUE	7.43039e-06	inferred	3eunUI	textfile	2	20.0791
IgAN	family.Victivallaceae.id.2255	rs7627405	T	C	-0.134158	0.0456804	NA	NA	FALSE	xStEvz	0.555352	0.0774559	outcome	TRUE	NA	3	0.0301427	exposure	TRUE	8.55678e-06	inferred	3eunUI	textfile	2	19.8092
IgAN	family.Victivallaceae.id.2255	rs7860510	C	G	0.164855	-0.0327198	NA	NA	TRUE	xStEvz	0.775425	0.114692	outcome	TRUE	NA	9	0.0375128	exposure	TRUE	1.10955e-05	inferred	3eunUI	textfile	2	19.3129
IgAN	genus..Ruminococcustorquesgroup.id.14377	rs10967781	A	C	0.050799	-0.05433	NA	NA	FALSE	8Ofb9X	0.420099	0.067384	outcome	TRUE	NA	9	0.011332	exposure	TRUE	7.37e-06	inferred	XWxvkE	textfile	2	20.0954
IgAN	genus..Ruminococcustorquesgroup.id.14377	rs12434631	G	A	0.074697	0.083525	NA	NA	FALSE	8Ofb9X	0.399892	0.099221	outcome	TRUE	NA	14	0.01534	exposure	TRUE	1.12e-06	inferred	XWxvkE	textfile	2	23.7113
IgAN	genus..Ruminococcustorquesgroup.id.14377	rs1475330	C	T	0.052349	-0.0656	NA	NA	FALSE	8Ofb9X	0.360957	0.071814	outcome	TRUE	NA	6	0.01182	exposure	TRUE	9.47e-06	inferred	XWxvkE	textfile	2	19.6147
IgAN	genus..Ruminococcustorquesgroup.id.14377	rs158487	G	A	0.053178	-0.05546	NA	NA	FALSE	8Ofb9X	0.414026	0.067893	outcome	TRUE	NA	5	0.011634	exposure	TRUE	4.86e-06	inferred	XWxvkE	textfile	2	20.8932
IgAN	genus..Ruminococcustorquesgroup.id.14377	rs1972694	A	T	-0.06141	0.040789	NA	NA	TRUE	8Ofb9X	0.608948	0.079731	outcome	TRUE	NA	15	0.013732	exposure	TRUE	7.75e-06	inferred	XWxvkE	textfile	2	19.9991
IgAN	genus..Ruminococcustorquesgroup.id.14377	rs35866622	C	T	-0.0612	-0.00285	NA	NA	FALSE	8Ofb9X	0.96479	0.06456	outcome	TRUE	NA	19	0.010942	exposure	TRUE	2.23e-08	inferred	XWxvkE	textfile	2	31.2831
IgAN	genus..Ruminococcustorquesgroup.id.14377	rs4073731	C	T	0.065195	0.015253	NA	NA	FALSE	8Ofb9X	0.854121	0.082958	outcome	TRUE	NA	11	0.014222	exposure	TRUE	4.56e-06	inferred	XWxvkE	textfile	2	21.0139
IgAN	genus..Ruminococcustorquesgroup.id.14377	rs60603763	G	C	0.124328	0.254956	NA	NA	TRUE	8Ofb9X	0.012636	0.102234	outcome	TRUE	NA	10	0.027529	exposure	TRUE	6.29e-06	inferred	XWxvkE	textfile	2	20.3966
IgAN	genus..Ruminococcustorquesgroup.id.14377	rs73130967	T	A	0.077037	0.008724	NA	NA	TRUE	8Ofb9X	0.936725	0.109892	outcome	TRUE	NA	7	0.016826	exposure	TRUE	4.69e-06	inferred	XWxvkE	textfile	2	20.9622
IgAN	genus..Ruminococcustorquesgroup.id.14377	rs77034621	G	T	-0.15155	-0.20465	NA	NA	FALSE	8Ofb9X	0.392754	0.239454	outcome	TRUE	NA	8	0.033588	exposure	TRUE	6.42e-06	inferred	XWxvkE	textfile	2	20.3584
IgAN	genus..Ruminococcustorquesgroup.id.14377	rs773123	A	T	0.0824	-0.10959	NA	NA	TRUE	8Ofb9X	0.242452	0.093758	outcome	TRUE	NA	12	0.017386	exposure	TRUE	2.14e-06	inferred	XWxvkE	textfile	2	22.4623
IgAN	genus..Ruminococcustorquesgroup.id.14377	rs8080469	A	G	0.049073	0.002454	NA	0.492783	FALSE	CcQhqp	0.967979	0.061137	outcome	TRUE	rs11078262	17	0.010704	exposure	TRUE	4.55e-06	inferred	cmB9Pb	textfile	2	21.0181
IgAN	genus..Ruminococcustorquesgroup.id.14377	rs8141465	G	A	0.048078	-0.03628	NA	0.359982	FALSE	CcQhqp	0.569813	0.06383	outcome	TRUE	rs28522842	22	0.010744	exposure	TRUE	7.65e-06	inferred	cmB9Pb	textfile	2	20.0245
IgAN	genus.Actinomyces.id.423	rs10787984	C	G	0.094316	0.0696652	NA	NA	TRUE	qBPxwv	0.491118	0.101179	outcome	TRUE	NA	10	0.0213513	exposure	TRUE	9.99237e-06	inferred	lziamH	textfile	2	19.5129
IgAN	genus.Actinomyces.id.423	rs2715439	T	C	0.0746684	-0.0160985	NA	NA	FALSE	qBPxwv	0.792113	0.0610792	outcome	TRUE	NA	15	0.0164822	exposure	TRUE	5.89142e-06	inferred	lziamH	textfile	2	20.5232
IgAN	genus.Actinomyces.id.423	rs34583783	T	G	0.126596	-0.156522	NA	NA	FALSE	qBPxwv	0.225998	0.129279	outcome	TRUE	NA	6	0.0268461	exposure	TRUE	2.40976e-06	inferred	lziamH	textfile	2	22.2371
IgAN	genus.Actinomyces.id.423	rs35011108	G	A	0.232634	-0.00717962	NA	NA	FALSE	qBPxwv	0.953384	0.122817	outcome	TRUE	NA	6	0.0512044	exposure	TRUE	5.53966e-06	inferred	lziamH	textfile	2	20.641
IgAN	genus.Actinomyces.id.423	rs4073240	A	G	0.0749687	-0.158422	NA	NA	FALSE	qBPxwv	0.012137	0.0631633	outcome	TRUE	NA	6	0.0167368	exposure	TRUE	7.48996e-06	inferred	lziamH	textfile	2	20.0638
IgAN	genus.Actinomyces.id.423	rs4146653	A	G	0.0985224	0.0922725	NA	NA	FALSE	qBPxwv	0.293837	0.0879003	outcome	TRUE	NA	10	0.0214182	exposure	TRUE	4.22634e-06	inferred	lziamH	textfile	2	21.1594
IgAN	genus.Actinomyces.id.423	rs71315246	G	A	-0.0969809	0.0925238	NA	NA	FALSE	qBPxwv	0.301314	0.0895144	outcome	TRUE	NA	3	0.021925	exposure	TRUE	9.7207e-06	inferred	lziamH	textfile	2	19.5655
IgAN	genus.Actinomyces.id.423	rs7915461	C	T	0.18776	-0.0789733	NA	NA	FALSE	qBPxwv	0.519448	0.122592	outcome	TRUE	NA	10	0.0401636	exposure	TRUE	2.94135e-06	inferred	lziamH	textfile	2	21.8544
IgAN	genus.Adlercreutzia.id.812	rs1046175	G	C	0.112758	0.042752	NA	NA	TRUE	iNOKIa	0.721225	0.119813	outcome	TRUE	NA	10	0.0255994	exposure	TRUE	1.05926e-05	inferred	zNGS0j	textfile	2	19.4015
IgAN	genus.Adlercreutzia.id.812	rs11604400	T	C	-0.102524	0.0142866	NA	NA	FALSE	iNOKIa	0.886892	0.100441	outcome	TRUE	NA	11	0.0234834	exposure	TRUE	1.26645e-05	inferred	zNGS0j	textfile	2	19.0604
IgAN	genus.Adlercreutzia.id.812	rs12522517	T	A	-0.104884	-0.10062	NA	NA	TRUE	iNOKIa	0.246569	0.0868369	outcome	TRUE	NA	5	0.0234695	exposure	TRUE	7.85973e-06	inferred	zNGS0j	textfile	2	19.9717
IgAN	genus.Adlercreutzia.id.812	rs13231526	A	C	0.143237	0.0461518	NA	NA	FALSE	iNOKIa	0.681458	0.112435	outcome	TRUE	NA	7	0.0311654	exposure	TRUE	4.30634e-06	inferred	zNGS0j	textfile	2	21.1234
IgAN	genus.Adlercreutzia.id.812	rs2147798	G	C	0.0922959	-0.0497024	NA	NA	TRUE	iNOKIa	0.483404	0.0709184	outcome	TRUE	NA	1	0.0192121	exposure	TRUE	1.55492e-06	inferred	zNGS0j	textfile	2	23.0788
IgAN	genus.Adlercreutzia.id.812	rs34181676	T	G	-0.134998	0.190048	NA	NA	FALSE	iNOKIa	0.206694	0.150508	outcome	TRUE	NA	18	0.028231	exposure	TRUE	1.73641e-06	inferred	zNGS0j	textfile	2	22.8666
IgAN	genus.Adlercreutzia.id.812	rs55719207	A	G	-0.0699243	0.021529	NA	NA	FALSE	iNOKIa	0.731761	0.0628061	outcome	TRUE	NA	3	0.0158036	exposure	TRUE	9.66317e-06	inferred	zNGS0j	textfile	2	19.5769
IgAN	genus.Adlercreutzia.id.812	rs6664405	C	T	-0.0953084	-0.122121	NA	NA	FALSE	iNOKIa	0.160231	0.0869628	outcome	TRUE	NA	1	0.0210752	exposure	TRUE	6.11693e-06	inferred	zNGS0j	textfile	2	20.4513
IgAN	genus.Adlercreutzia.id.812	rs7680684	T	C	-0.083381	-0.106668	NA	NA	FALSE	iNOKIa	0.0987166	0.0646037	outcome	TRUE	NA	4	0.0168901	exposure	TRUE	7.94624e-07	inferred	zNGS0j	textfile	2	24.3708
IgAN	genus.Adlercreutzia.id.812	rs80078995	T	A	-0.11324	-0.115321	NA	NA	TRUE	iNOKIa	0.184115	0.0868254	outcome	TRUE	NA	5	0.0232586	exposure	TRUE	1.12323e-06	inferred	zNGS0j	textfile	2	23.7044
IgAN	genus.Adlercreutzia.id.812	rs9490822	T	C	-0.0734512	-0.0429044	NA	NA	FALSE	iNOKIa	0.485484	0.0615109	outcome	TRUE	NA	6	0.0155789	exposure	TRUE	2.41962e-06	inferred	zNGS0j	textfile	2	22.2292
IgAN	genus.Adlercreutzia.id.812	rs9915817	C	T	0.0749219	0.0590841	NA	NA	FALSE	iNOKIa	0.383463	0.0677933	outcome	TRUE	NA	17	0.016833	exposure	TRUE	8.55145e-06	inferred	zNGS0j	textfile	2	19.8104
IgAN	genus.Akkermansia.id.4037	rs11184341	C	G	0.0655855	0.0840516	NA	NA	TRUE	qIVqvJ	0.220852	0.0686547	outcome	TRUE	NA	1	0.0142236	exposure	TRUE	4.00699e-06	inferred	PZKCTv	textfile	2	21.2615
IgAN	genus.Akkermansia.id.4037	rs111862613	C	T	0.0911199	-0.0776355	NA	NA	FALSE	qIVqvJ	0.343469	0.0819515	outcome	TRUE	NA	12	0.0196748	exposure	TRUE	3.63381e-06	inferred	PZKCTv	textfile	2	21.4489
IgAN	genus.Akkermansia.id.4037	rs117107102	G	A	0.204406	-0.0657119	NA	NA	FALSE	qIVqvJ	0.650374	0.144982	outcome	TRUE	NA	18	0.0431629	exposure	TRUE	2.18309e-06	inferred	PZKCTv	textfile	2	22.4268
IgAN	genus.Akkermansia.id.4037	rs11729256	C	T	0.0750473	-0.121744	NA	NA	FALSE	qIVqvJ	0.133385	0.0811147	outcome	TRUE	NA	4	0.0150184	exposure	TRUE	5.82224e-07	inferred	PZKCTv	textfile	2	24.9702
IgAN	genus.Akkermansia.id.4037	rs12908520	A	G	0.061772	-0.0119197	NA	NA	FALSE	qIVqvJ	0.847188	0.0618541	outcome	TRUE	NA	15	0.0130954	exposure	TRUE	2.39252e-06	inferred	PZKCTv	textfile	2	22.2509
IgAN	genus.Akkermansia.id.4037	rs2602429	T	C	0.0745352	-0.0585638	NA	NA	FALSE	qIVqvJ	0.402907	0.0700156	outcome	TRUE	NA	16	0.0156201	exposure	TRUE	1.82638e-06	inferred	PZKCTv	textfile	2	22.7695
IgAN	genus.Akkermansia.id.4037	rs4242783	A	G	0.0685454	-0.0184159	NA	NA	FALSE	qIVqvJ	0.787671	0.0683755	outcome	TRUE	NA	10	0.0147701	exposure	TRUE	3.47009e-06	inferred	PZKCTv	textfile	2	21.5373
IgAN	genus.Akkermansia.id.4037	rs4936098	G	A	0.0649225	0.00759218	NA	NA	FALSE	qIVqvJ	0.905661	0.064062	outcome	TRUE	NA	11	0.0135934	exposure	TRUE	1.78783e-06	inferred	PZKCTv	textfile	2	22.8105
IgAN	genus.Akkermansia.id.4037	rs61779207	A	G	-0.0760539	-0.0803378	NA	NA	FALSE	qIVqvJ	0.277911	0.0740424	outcome	TRUE	NA	1	0.0167769	exposure	TRUE	5.80842e-06	inferred	PZKCTv	textfile	2	20.5503
IgAN	genus.Akkermansia.id.4037	rs74542928	C	T	0.112623	-0.0337719	NA	NA	FALSE	qIVqvJ	0.812436	0.142326	outcome	TRUE	NA	4	0.0236434	exposure	TRUE	1.90375e-06	inferred	PZKCTv	textfile	2	22.6898
IgAN	genus.Akkermansia.id.4037	rs9349825	G	A	-0.0703407	-0.00781657	NA	NA	FALSE	qIVqvJ	0.920177	0.0780011	outcome	TRUE	NA	6	0.0147133	exposure	TRUE	1.74635e-06	inferred	PZKCTv	textfile	2	22.8557
IgAN	genus.Akkermansia.id.4037	rs941682	A	G	-0.0632957	0.00542236	NA	NA	FALSE	qIVqvJ	0.936996	0.0685972	outcome	TRUE	NA	20	0.0143777	exposure	TRUE	1.07079e-05	inferred	PZKCTv	textfile	2	19.3808
IgAN	genus.Alistipes.id.968	rs1107244	A	G	0.0758558	-0.139739	NA	NA	FALSE	EltT5E	0.223999	0.11492	outcome	TRUE	NA	13	0.0171182	exposure	TRUE	9.36717e-06	inferred	vbdo2d	textfile	2	19.6363
IgAN	genus.Alistipes.id.968	rs11769002	A	G	-0.0528793	-0.00393797	NA	NA	FALSE	EltT5E	0.949563	0.0622552	outcome	TRUE	NA	7	0.0109389	exposure	TRUE	1.33764e-06	inferred	vbdo2d	textfile	2	23.3683
IgAN	genus.Alistipes.id.968	rs11958296	G	A	-0.0981222	0.113921	NA	NA	FALSE	EltT5E	0.441218	0.147922	outcome	TRUE	NA	5	0.0218272	exposure	TRUE	6.94362e-06	inferred	vbdo2d	textfile	2	20.2087
IgAN	genus.Alistipes.id.968	rs12990744	T	C	-0.0776618	0.163788	NA	NA	FALSE	EltT5E	0.102249	0.100235	outcome	TRUE	NA	2	0.0172986	exposure	TRUE	7.13925e-06	inferred	vbdo2d	textfile	2	20.1556
IgAN	genus.Alistipes.id.968	rs1689282	C	A	-0.0520061	-0.0657366	NA	NA	FALSE	EltT5E	0.316702	0.0656541	outcome	TRUE	NA	9	0.0113942	exposure	TRUE	5.01245e-06	inferred	vbdo2d	textfile	2	20.8325
IgAN	genus.Alistipes.id.968	rs2290844	T	C	0.0813969	0.0780051	NA	NA	FALSE	EltT5E	0.428477	0.0985162	outcome	TRUE	NA	10	0.0191632	exposure	TRUE	2.16105e-05	inferred	vbdo2d	textfile	2	18.0418
IgAN	genus.Alistipes.id.968	rs2875322	C	T	-0.0580945	-0.0650213	NA	NA	FALSE	EltT5E	0.425991	0.0816777	outcome	TRUE	NA	11	0.0131432	exposure	TRUE	9.86539e-06	inferred	vbdo2d	textfile	2	19.5373
IgAN	genus.Alistipes.id.968	rs34417064	G	A	-0.048202	0.0245883	NA	NA	FALSE	EltT5E	0.689544	0.0615518	outcome	TRUE	NA	17	0.0106868	exposure	TRUE	6.47051e-06	inferred	vbdo2d	textfile	2	20.3437
IgAN	genus.Alistipes.id.968	rs4810359	G	A	-0.0652428	-0.0549667	NA	NA	FALSE	EltT5E	0.554612	0.0930279	outcome	TRUE	NA	20	0.0146155	exposure	TRUE	8.04672e-06	inferred	vbdo2d	textfile	2	19.9267
IgAN	genus.Alistipes.id.968	rs67281112	C	G	0.0634575	0.0401207	NA	NA	TRUE	EltT5E	0.595935	0.075663	outcome	TRUE	NA	7	0.0137846	exposure	TRUE	4.15429e-06	inferred	vbdo2d	textfile	2	21.1923
IgAN	genus.Alistipes.id.968	rs7129639	A	C	-0.0524955	0.051708	NA	NA	FALSE	EltT5E	0.426241	0.0649891	outcome	TRUE	NA	11	0.0109584	exposure	TRUE	1.66409e-06	inferred	vbdo2d	textfile	2	22.9484
IgAN	genus.Alistipes.id.968	rs8130320	G	A	-0.049002	-0.0232283	NA	NA	FALSE	EltT5E	0.705815	0.0615349	outcome	TRUE	NA	21	0.010717	exposure	TRUE	4.82273e-06	inferred	vbdo2d	textfile	2	20.9064
IgAN	genus.Alistipes.id.968	rs35909684	C	A	-0.08453	-0.16338	NA	0.069823	FALSE	AKeEcN	0.17298	0.119898	outcome	TRUE	rs2450745	8	0.019209	exposure	TRUE	1.08e-05	inferred	YBZSKt	textfile	2	19.3648
IgAN	genus.Allisonella.id.2174	rs1901739	G	T	0.115769	0.0280221	NA	NA	FALSE	s8qqgr	0.64776	0.0613341	outcome	TRUE	NA	5	0.0248626	exposure	TRUE	3.21898e-06	inferred	txPGS5	textfile	2	21.6814
IgAN	genus.Allisonella.id.2174	rs35110698	C	T	-0.146322	0.112322	NA	NA	FALSE	s8qqgr	0.194698	0.0866144	outcome	TRUE	NA	12	0.0320852	exposure	TRUE	5.10518e-06	inferred	txPGS5	textfile	2	20.7974
IgAN	genus.Allisonella.id.2174	rs35778461	T	C	0.146679	0.106495	NA	NA	FALSE	s8qqgr	0.14356	0.0728092	outcome	TRUE	NA	9	0.0297186	exposure	TRUE	7.99075e-07	inferred	txPGS5	textfile	2	24.3601
IgAN	genus.Allisonella.id.2174	rs594561	T	C	0.112231	0.00643232	NA	NA	FALSE	s8qqgr	0.916232	0.0611546	outcome	TRUE	NA	11	0.0251681	exposure	TRUE	8.22485e-06	inferred	txPGS5	textfile	2	19.8849
IgAN	genus.Allisonella.id.2174	rs602075	G	A	0.168974	0.076589	NA	NA	FALSE	s8qqgr	0.269979	0.06943	outcome	TRUE	NA	9	0.0296976	exposure	TRUE	1.27162e-08	inferred	txPGS5	textfile	2	32.3742
IgAN	genus.Allisonella.id.2174	rs6742198	A	G	0.149152	-0.0158076	NA	NA	FALSE	s8qqgr	0.82584	0.0718399	outcome	TRUE	NA	2	0.0316484	exposure	TRUE	2.44366e-06	inferred	txPGS5	textfile	2	22.2102
IgAN	genus.Allisonella.id.2174	rs685403	C	G	-0.175203	0.0480156	NA	NA	TRUE	s8qqgr	0.595125	0.0903527	outcome	TRUE	NA	18	0.0404474	exposure	TRUE	1.4801e-05	inferred	txPGS5	textfile	2	18.763
IgAN	genus.Allisonella.id.2174	rs76904847	A	G	0.148523	-0.0843324	NA	NA	FALSE	s8qqgr	0.29658	0.080794	outcome	TRUE	NA	7	0.0334857	exposure	TRUE	9.1888e-06	inferred	txPGS5	textfile	2	19.6731
IgAN	genus.Allisonella.id.2174	rs7898615	G	T	0.167966	0.194559	NA	NA	FALSE	s8qqgr	0.0294171	0.0893353	outcome	TRUE	NA	10	0.0373586	exposure	TRUE	6.92267e-06	inferred	txPGS5	textfile	2	20.2145
IgAN	genus.Alloprevotella.id.961	rs17380632	T	A	0.125564	0.163286	NA	NA	TRUE	yUTOEh	0.0236527	0.0721635	outcome	TRUE	NA	3	0.0280409	exposure	TRUE	7.53855e-06	inferred	i6Rv8T	textfile	2	20.0515
IgAN	genus.Alloprevotella.id.961	rs2154444	G	T	0.138234	0.116035	NA	NA	FALSE	yUTOEh	0.0947087	0.0694378	outcome	TRUE	NA	21	0.0308961	exposure	TRUE	7.67081e-06	inferred	i6Rv8T	textfile	2	20.0182
IgAN	genus.Alloprevotella.id.961	rs34619204	A	G	-0.156037	-0.00962782	NA	NA	FALSE	yUTOEh	0.905823	0.0813785	outcome	TRUE	NA	21	0.0344392	exposure	TRUE	5.87639e-06	inferred	i6Rv8T	textfile	2	20.528
IgAN	genus.Alloprevotella.id.961	rs4364940	G	A	0.126418	0.0427108	NA	NA	FALSE	yUTOEh	0.518874	0.0662099	outcome	TRUE	NA	1	0.0282207	exposure	TRUE	7.47813e-06	inferred	i6Rv8T	textfile	2	20.0669
IgAN	genus.Alloprevotella.id.961	rs4680035	G	A	-0.119599	-0.0310083	NA	NA	FALSE	yUTOEh	0.622729	0.0630269	outcome	TRUE	NA	3	0.0259446	exposure	TRUE	4.03052e-06	inferred	i6Rv8T	textfile	2	21.2503
IgAN	genus.Alloprevotella.id.961	rs58212166	G	A	-0.161506	-0.048874	NA	NA	FALSE	yUTOEh	0.536649	0.0790983	outcome	TRUE	NA	4	0.0359102	exposure	TRUE	6.87607e-06	inferred	i6Rv8T	textfile	2	20.2274
IgAN	genus.Anaerofilum.id.2053	rs10794359	C	T	-0.0953524	-0.128747	NA	NA	FALSE	kQtsgi	0.037914	0.0620233	outcome	TRUE	NA	11	0.02006	exposure	TRUE	2.00057e-06	inferred	Fsntpd	textfile	2	22.5945
IgAN	genus.Anaerofilum.id.2053	rs1563175	C	A	0.0923834	0.0214692	NA	NA	FALSE	kQtsgi	0.7264	0.061355	outcome	TRUE	NA	2	0.0202157	exposure	TRUE	4.88001e-06	inferred	Fsntpd	textfile	2	20.8838
IgAN	genus.Anaerofilum.id.2053	rs17012738	G	T	0.0903417	-0.11459	NA	NA	FALSE	kQtsgi	0.060979	0.0611589	outcome	TRUE	NA	2	0.0200239	exposure	TRUE	6.43148e-06	inferred	Fsntpd	textfile	2	20.3553
IgAN	genus.Anaerofilum.id.2053	rs17096874	T	C	-0.126337	0.027775	NA	NA	FALSE	kQtsgi	0.712236	0.0753008	outcome	TRUE	NA	14	0.0268919	exposure	TRUE	2.62779e-06	inferred	Fsntpd	textfile	2	22.0708
IgAN	genus.Anaerofilum.id.2053	rs17105491	C	G	-0.193107	0.187734	NA	NA	TRUE	kQtsgi	0.137502	0.126407	outcome	TRUE	NA	10	0.0411187	exposure	TRUE	2.64857e-06	inferred	Fsntpd	textfile	2	22.0557
IgAN	genus.Anaerofilum.id.2053	rs4244069	A	G	-0.146775	-0.0238368	NA	NA	FALSE	kQtsgi	0.796948	0.0926425	outcome	TRUE	NA	12	0.0326594	exposure	TRUE	6.98668e-06	inferred	Fsntpd	textfile	2	20.1969
IgAN	genus.Anaerofilum.id.2053	rs4506496	A	G	0.10309	-0.0980078	NA	NA	FALSE	kQtsgi	0.145123	0.067268	outcome	TRUE	NA	1	0.0212861	exposure	TRUE	1.27857e-06	inferred	Fsntpd	textfile	2	23.4552
IgAN	genus.Anaerofilum.id.2053	rs712981	C	A	0.10076	-0.00651651	NA	NA	FALSE	kQtsgi	0.917567	0.0629624	outcome	TRUE	NA	3	0.0202902	exposure	TRUE	6.83784e-07	inferred	Fsntpd	textfile	2	24.6603
IgAN	genus.Anaerofilum.id.2053	rs79598899	T	C	0.182586	0.135447	NA	NA	FALSE	kQtsgi	0.352413	0.145655	outcome	TRUE	NA	2	0.0357284	exposure	TRUE	3.21518e-07	inferred	Fsntpd	textfile	2	26.1159
IgAN	genus.Anaerofilum.id.2053	rs816292	C	T	-0.113003	0.0413841	NA	NA	FALSE	kQtsgi	0.539979	0.0675278	outcome	TRUE	NA	12	0.02204	exposure	TRUE	2.9416e-07	inferred	Fsntpd	textfile	2	26.2877
IgAN	genus.Anaerofilum.id.2053	rs9299345	C	T	-0.1364	-0.0339036	NA	NA	FALSE	kQtsgi	0.745178	0.104318	outcome	TRUE	NA	9	0.0302372	exposure	TRUE	6.45257e-06	inferred	Fsntpd	textfile	2	20.349
IgAN	genus.Anaerostipes.id.1991	rs10502061	G	A	0.0835752	-0.0566758	NA	NA	FALSE	LBcNba	0.55489	0.0959878	outcome	TRUE	NA	11	0.0192017	exposure	TRUE	1.34595e-05	inferred	qBKsdm	textfile	2	18.9442
IgAN	genus.Anaerostipes.id.1991	rs13376554	T	A	0.197389	-0.210802	NA	NA	TRUE	LBcNba	0.27862	0.19457	outcome	TRUE	NA	1	0.0458642	exposure	TRUE	1.67918e-05	inferred	qBKsdm	textfile	2	18.5224
IgAN	genus.Anaerostipes.id.1991	rs2014785	C	T	0.0515687	0.0772437	NA	NA	FALSE	LBcNba	0.214432	0.0622196	outcome	TRUE	NA	3	0.0112199	exposure	TRUE	4.30275e-06	inferred	qBKsdm	textfile	2	21.125
IgAN	genus.Anaerostipes.id.1991	rs2396460	C	T	-0.0512653	0.0604032	NA	NA	FALSE	LBcNba	0.325203	0.0613963	outcome	TRUE	NA	2	0.0109555	exposure	TRUE	2.87727e-06	inferred	qBKsdm	textfile	2	21.8967
IgAN	genus.Anaerostipes.id.1991	rs2804244	G	A	-0.053089	-0.0624215	NA	NA	FALSE	LBcNba	0.322236	0.0630601	outcome	TRUE	NA	10	0.0110983	exposure	TRUE	1.72235e-06	inferred	qBKsdm	textfile	2	22.8822
IgAN	genus.Anaerostipes.id.1991	rs3900776	A	G	-0.110013	-0.0426298	NA	NA	FALSE	LBcNba	0.818936	0.186227	outcome	TRUE	NA	9	0.0236302	exposure	TRUE	3.23e-06	inferred	qBKsdm	textfile	2	21.6748
IgAN	genus.Anaerostipes.id.1991	rs60983350	A	G	-0.0539901	-0.0178731	NA	NA	FALSE	LBcNba	0.785127	0.065555	outcome	TRUE	NA	17	0.0116575	exposure	TRUE	3.63292e-06	inferred	qBKsdm	textfile	2	21.4494
IgAN	genus.Anaerostipes.id.1991	rs62157625	C	T	0.088573	-0.153767	NA	NA	FALSE	LBcNba	0.101007	0.0937609	outcome	TRUE	NA	2	0.0185548	exposure	TRUE	1.80966e-06	inferred	qBKsdm	textfile	2	22.7872
IgAN	genus.Anaerostipes.id.1991	rs62215703	A	G	0.0644965	-0.103449	NA	NA	FALSE	LBcNba	0.164623	0.0744404	outcome	TRUE	NA	21	0.0136702	exposure	TRUE	2.38126e-06	inferred	qBKsdm	textfile	2	22.2599
IgAN	genus.Anaerostipes.id.1991	rs6474958	G	A	-0.0500065	0.0203907	NA	NA	FALSE	LBcNba	0.75681	0.065846	outcome	TRUE	NA	9	0.0112001	exposure	TRUE	8.01317e-06	inferred	qBKsdm	textfile	2	19.9347
IgAN	genus.Anaerostipes.id.1991	rs6726833	A	C	-0.0877497	0.012959	NA	NA	FALSE	LBcNba	0.908353	0.112573	outcome	TRUE	NA	2	0.0189408	exposure	TRUE	3.60694e-06	inferred	qBKsdm	textfile	2	21.4631
IgAN	genus.Anaerostipes.id.1991	rs6854026	C	T	-0.0508482	0.0110034	NA	NA	FALSE	LBcNba	0.858726	0.0618181	outcome	TRUE	NA	4	0.0109075	exposure	TRUE	3.13518e-06	inferred	qBKsdm	textfile	2	21.732
IgAN	genus.Anaerostipes.id.1991	rs7193624	T	C	0.0750642	0.0011975	NA	NA	FALSE	LBcNba	0.991411	0.111236	outcome	TRUE	NA	16	0.0150723	exposure	TRUE	6.34981e-07	inferred	qBKsdm	textfile	2	24.803
IgAN	genus.Anaerostipes.id.1991	rs7823228	C	G	-0.0621085	0.102619	NA	NA	TRUE	LBcNba	0.210013	0.0818641	outcome	TRUE	NA	8	0.0136614	exposure	TRUE	5.46041e-06	inferred	qBKsdm	textfile	2	20.6686
IgAN	genus.Anaerostipes.id.1991	rs78735375	C	A	-0.137429	0.025809	NA	NA	FALSE	LBcNba	0.868665	0.156083	outcome	TRUE	NA	19	0.0305304	exposure	TRUE	6.75191e-06	inferred	qBKsdm	textfile	2	20.2623
IgAN	genus.Anaerotruncus.id.2054	rs10150232	G	A	0.0567088	-0.0607947	NA	NA	FALSE	BKSVoE	0.427031	0.0765404	outcome	TRUE	NA	14	0.0124877	exposure	TRUE	5.59427e-06	inferred	tA2dMZ	textfile	2	20.6222
IgAN	genus.Anaerotruncus.id.2054	rs11018566	G	A	-0.156465	-0.0786387	NA	NA	FALSE	BKSVoE	0.564577	0.136512	outcome	TRUE	NA	11	0.0366032	exposure	TRUE	1.91457e-05	inferred	tA2dMZ	textfile	2	18.2724
IgAN	genus.Anaerotruncus.id.2054	rs115414803	C	A	-0.144356	0.0224201	NA	NA	FALSE	BKSVoE	0.860058	0.127169	outcome	TRUE	NA	4	0.0317524	exposure	TRUE	5.45974e-06	inferred	tA2dMZ	textfile	2	20.6688
IgAN	genus.Anaerotruncus.id.2054	rs12056802	G	C	0.0774194	0.015274	NA	NA	TRUE	BKSVoE	0.86673	0.0910176	outcome	TRUE	NA	8	0.0177178	exposure	TRUE	1.24484e-05	inferred	tA2dMZ	textfile	2	19.0933
IgAN	genus.Anaerotruncus.id.2054	rs1272208	T	G	-0.0611743	0.13773	NA	NA	FALSE	BKSVoE	0.0556032	0.071954	outcome	TRUE	NA	9	0.0129831	exposure	TRUE	2.4548e-06	inferred	tA2dMZ	textfile	2	22.2015
IgAN	genus.Anaerotruncus.id.2054	rs1431492	T	C	-0.0654996	-0.0209812	NA	NA	FALSE	BKSVoE	0.802817	0.0840248	outcome	TRUE	NA	3	0.0146188	exposure	TRUE	7.4467e-06	inferred	tA2dMZ	textfile	2	20.0749
IgAN	genus.Anaerotruncus.id.2054	rs17734739	C	T	0.0660052	-0.0492875	NA	NA	FALSE	BKSVoE	0.576352	0.0882149	outcome	TRUE	NA	2	0.014908	exposure	TRUE	9.53342e-06	inferred	tA2dMZ	textfile	2	19.6027
IgAN	genus.Anaerotruncus.id.2054	rs2704155	A	T	-0.106235	-1.08585	NA	NA	TRUE	BKSVoE	0.428959	1.3728	outcome	TRUE	NA	11	0.0234815	exposure	TRUE	6.06257e-06	inferred	tA2dMZ	textfile	2	20.4683
IgAN	genus.Anaerotruncus.id.2054	rs34449434	C	A	-0.0497004	0.0504794	NA	NA	FALSE	BKSVoE	0.431689	0.0641983	outcome	TRUE	NA	12	0.0113402	exposure	TRUE	1.17235e-05	inferred	tA2dMZ	textfile	2	19.2078
IgAN	genus.Anaerotruncus.id.2054	rs4669806	T	G	0.0576389	-0.00258878	NA	NA	FALSE	BKSVoE	0.972374	0.0747525	outcome	TRUE	NA	2	0.0122994	exposure	TRUE	2.78165e-06	inferred	tA2dMZ	textfile	2	21.9616
IgAN	genus.Anaerotruncus.id.2054	rs6494922	G	A	0.0903106	-0.171751	NA	NA	FALSE	BKSVoE	0.208707	0.136622	outcome	TRUE	NA	15	0.0202257	exposure	TRUE	8.00114e-06	inferred	tA2dMZ	textfile	2	19.9376
IgAN	genus.Anaerotruncus.id.2054	rs6563550	C	T	0.0877135	-0.139667	NA	NA	FALSE	BKSVoE	0.224236	0.11492	outcome	TRUE	NA	13	0.0176745	exposure	TRUE	6.95122e-07	inferred	tA2dMZ	textfile	2	24.6286
IgAN	genus.Anaerotruncus.id.2054	rs7155595	A	C	0.0539336	-0.0691112	NA	NA	FALSE	BKSVoE	0.300054	0.0666891	outcome	TRUE	NA	14	0.0118903	exposure	TRUE	5.73482e-06	inferred	tA2dMZ	textfile	2	20.5747
IgAN	genus.Anaerotruncus.id.2054	rs7675045	T	A	-0.0497815	-0.122677	NA	NA	TRUE	BKSVoE	0.0453806	0.0613045	outcome	TRUE	NA	4	0.0110573	exposure	TRUE	6.72773e-06	inferred	tA2dMZ	textfile	2	20.2691
IgAN	genus.Anaerotruncus.id.2054	rs8005030	T	C	0.0554447	0.0193257	NA	NA	FALSE	BKSVoE	0.766299	0.0650217	outcome	TRUE	NA	14	0.0117854	exposure	TRUE	2.54478e-06	inferred	tA2dMZ	textfile	2	22.1324
IgAN	genus.Anaerotruncus.id.2054	rs9347879	C	T	0.050618	0.0286762	NA	NA	FALSE	BKSVoE	0.63924	0.0611742	outcome	TRUE	NA	6	0.011049	exposure	TRUE	4.62252e-06	inferred	tA2dMZ	textfile	2	20.9877
IgAN	genus.Bacteroides.id.918	rs11585893	G	A	-0.0740746	-0.091156	NA	NA	FALSE	QUDXGE	0.202095	0.071461	outcome	TRUE	NA	1	0.0147633	exposure	TRUE	5.2356e-07	inferred	L7g3on	textfile	2	25.175
IgAN	genus.Bacteroides.id.918	rs13207588	G	A	-0.059205	0.0125358	NA	NA	FALSE	QUDXGE	0.872057	0.0778401	outcome	TRUE	NA	6	0.0131195	exposure	TRUE	6.39901e-06	inferred	L7g3on	textfile	2	20.365
IgAN	genus.Bacteroides.id.918	rs1340391	C	T	-0.0592004	-0.151715	NA	NA	FALSE	QUDXGE	0.0894891	0.0893436	outcome	TRUE	NA	1	0.0132244	exposure	TRUE	7.58422e-06	inferred	L7g3on	textfile	2	20.0399
IgAN	genus.Bacteroides.id.918	rs17619981	G	T	0.0880978	0.0566908	NA	NA	FALSE	QUDXGE	0.526998	0.0896163	outcome	TRUE	NA	19	0.0187002	exposure	TRUE	2.46434e-06	inferred	L7g3on	textfile	2	22.1941
IgAN	genus.Bacteroides.id.918	rs2023437	C	T	-0.0782324	0.180752	NA	NA	FALSE	QUDXGE	0.0525581	0.0932417	outcome	TRUE	NA	14	0.0167634	exposure	TRUE	3.05836e-06	inferred	L7g3on	textfile	2	21.7796
IgAN	genus.Bacteroides.id.918	rs2366421	A	T	-0.0528153	-0.0443123	NA	NA	TRUE	QUDXGE	0.575525	0.0791384	outcome	TRUE	NA	3	0.0117124	exposure	TRUE	6.5032e-06	inferred	L7g3on	textfile	2	20.3341
IgAN	genus.Bacteroides.id.918	rs28757219	A	T	0.0818398	0.0300549	NA	NA	TRUE	QUDXGE	0.748207	0.0936277	outcome	TRUE	NA	6	0.0170319	exposure	TRUE	1.54674e-06	inferred	L7g3on	textfile	2	23.089
IgAN	genus.Bacteroides.id.918	rs495004	G	C	-0.0607475	-0.0333659	NA	NA	TRUE	QUDXGE	0.647287	0.0729257	outcome	TRUE	NA	9	0.0129865	exposure	TRUE	2.9007e-06	inferred	L7g3on	textfile	2	21.8811
IgAN	genus.Bacteroides.id.918	rs66710942	T	C	0.0488038	0.00585086	NA	NA	FALSE	QUDXGE	0.923961	0.0613003	outcome	TRUE	NA	3	0.0107412	exposure	TRUE	5.53011e-06	inferred	L7g3on	textfile	2	20.6443
IgAN	genus.Bacteroides.id.918	rs6795673	T	C	0.0538565	0.0466297	NA	NA	FALSE	QUDXGE	0.447357	0.0613688	outcome	TRUE	NA	3	0.0105251	exposure	TRUE	3.1052e-07	inferred	L7g3on	textfile	2	26.1832
IgAN	genus.Bacteroides.id.918	rs9507307	T	C	0.0604456	0.0870546	NA	NA	FALSE	QUDXGE	0.222021	0.0712877	outcome	TRUE	NA	13	0.0129128	exposure	TRUE	2.85389e-06	inferred	L7g3on	textfile	2	21.9124
IgAN	genus.Barnesiella.id.944	rs11155559	C	T	0.0956023	0.0988659	NA	NA	FALSE	Xqr9OJ	0.352476	0.10633	outcome	TRUE	NA	6	0.0212961	exposure	TRUE	7.14922e-06	inferred	ZWUFzF	textfile	2	20.1529
IgAN	genus.Barnesiella.id.944	rs12909713	T	C	-0.0550716	0.0601291	NA	NA	FALSE	Xqr9OJ	0.325195	0.0611169	outcome	TRUE	NA	15	0.0120039	exposure	TRUE	4.47925e-06	inferred	ZWUFzF	textfile	2	21.048
IgAN	genus.Barnesiella.id.944	rs13242616	C	T	-0.0583747	-0.0380882	NA	NA	FALSE	Xqr9OJ	0.56531	0.0662435	outcome	TRUE	NA	7	0.0123176	exposure	TRUE	2.14631e-06	inferred	ZWUFzF	textfile	2	22.4594
IgAN	genus.Barnesiella.id.944	rs199035	A	G	0.0559495	-0.0129491	NA	NA	FALSE	Xqr9OJ	0.833804	0.0617137	outcome	TRUE	NA	6	0.0119716	exposure	TRUE	2.96061e-06	inferred	ZWUFzF	textfile	2	21.8419
IgAN	genus.Barnesiella.id.944	rs2057922	C	G	0.0915241	-0.0133868	NA	NA	TRUE	Xqr9OJ	0.872747	0.0835786	outcome	TRUE	NA	7	0.0194623	exposure	TRUE	2.5682e-06	inferred	ZWUFzF	textfile	2	22.1148
IgAN	genus.Barnesiella.id.944	rs2276875	G	A	-0.0697176	0.0356024	NA	NA	FALSE	Xqr9OJ	0.613975	0.0705826	outcome	TRUE	NA	4	0.0139537	exposure	TRUE	5.84261e-07	inferred	ZWUFzF	textfile	2	24.9635
IgAN	genus.Barnesiella.id.944	rs2428166	A	G	-0.165859	-0.0549022	NA	NA	FALSE	Xqr9OJ	0.836125	0.265418	outcome	TRUE	NA	6	0.0337309	exposure	TRUE	8.78294e-07	inferred	ZWUFzF	textfile	2	24.178
IgAN	genus.Barnesiella.id.944	rs28418786	G	C	-0.0791324	0.00961472	NA	NA	TRUE	Xqr9OJ	0.921698	0.0978152	outcome	TRUE	NA	8	0.0174957	exposure	TRUE	6.09797e-06	inferred	ZWUFzF	textfile	2	20.4572
IgAN	genus.Barnesiella.id.944	rs28479800	T	A	-0.09152	-0.121871	NA	NA	TRUE	Xqr9OJ	0.207712	0.0967324	outcome	TRUE	NA	1	0.0210002	exposure	TRUE	1.31227e-05	inferred	ZWUFzF	textfile	2	18.9926
IgAN	genus.Barnesiella.id.944	rs35177866	G	A	0.0917125	0.0875293	NA	NA	FALSE	Xqr9OJ	0.451436	0.116237	outcome	TRUE	NA	3	0.0190133	exposure	TRUE	1.40998e-06	inferred	ZWUFzF	textfile	2	23.267
IgAN	genus.Barnesiella.id.944	rs62251337	G	A	-0.0690763	0.0429087	NA	NA	FALSE	Xqr9OJ	0.625052	0.0878013	outcome	TRUE	NA	3	0.0149374	exposure	TRUE	3.75721e-06	inferred	ZWUFzF	textfile	2	21.3849
IgAN	genus.Barnesiella.id.944	rs72684847	C	T	-0.114369	0.115485	NA	NA	FALSE	Xqr9OJ	0.3182	0.115697	outcome	TRUE	NA	4	0.0253873	exposure	TRUE	6.63807e-06	inferred	ZWUFzF	textfile	2	20.2948
IgAN	genus.Barnesiella.id.944	rs76181748	T	C	-0.0778559	0.00885281	NA	NA	FALSE	Xqr9OJ	0.903697	0.0731681	outcome	TRUE	NA	8	0.017164	exposure	TRUE	5.73304e-06	inferred	ZWUFzF	textfile	2	20.5753
IgAN	genus.Barnesiella.id.944	rs77455852	G	T	-0.0891491	-0.0973626	NA	NA	FALSE	Xqr9OJ	0.264992	0.0873467	outcome	TRUE	NA	5	0.0195601	exposure	TRUE	5.17142e-06	inferred	ZWUFzF	textfile	2	20.7727
IgAN	genus.Barnesiella.id.944	rs79795328	G	A	-0.0818645	0.125686	NA	NA	FALSE	Xqr9OJ	0.155676	0.0885259	outcome	TRUE	NA	4	0.0176441	exposure	TRUE	3.48793e-06	inferred	ZWUFzF	textfile	2	21.5275
IgAN	genus.Barnesiella.id.944	rs113258194	G	A	0.098992	-0.29637	NA	0.903862	FALSE	K8Zao8	0.001629	0.094063	outcome	TRUE	rs10497533	2	0.021412	exposure	TRUE	3.78e-06	inferred	HcBaBG	textfile	2	21.374
IgAN	genus.Bifidobacterium.id.436	rs10841473	C	G	-0.0624207	0.00667555	NA	NA	TRUE	i4tyt6	0.926875	0.0727363	outcome	TRUE	NA	12	0.0129438	exposure	TRUE	1.41828e-06	inferred	TOcF3P	textfile	2	23.2557
IgAN	genus.Bifidobacterium.id.436	rs12022129	A	G	0.0619356	-0.0575372	NA	NA	FALSE	i4tyt6	0.401023	0.0685133	outcome	TRUE	NA	1	0.0138937	exposure	TRUE	8.28027e-06	inferred	TOcF3P	textfile	2	19.872
IgAN	genus.Bifidobacterium.id.436	rs182549	T	C	0.119703	-0.0317517	NA	NA	FALSE	i4tyt6	0.614098	0.0629703	outcome	TRUE	NA	2	0.0127294	exposure	TRUE	5.26663e-21	inferred	TOcF3P	textfile	2	88.43
IgAN	genus.Bifidobacterium.id.436	rs2491158	A	G	0.0712624	-0.159043	NA	NA	FALSE	i4tyt6	0.0776372	0.0901316	outcome	TRUE	NA	10	0.015983	exposure	TRUE	8.24825e-06	inferred	TOcF3P	textfile	2	19.8794
IgAN	genus.Bifidobacterium.id.436	rs2686790	C	T	0.070741	-0.00257598	NA	NA	FALSE	i4tyt6	0.976057	0.0858318	outcome	TRUE	NA	7	0.0157926	exposure	TRUE	7.48607e-06	inferred	TOcF3P	textfile	2	20.0648
IgAN	genus.Bifidobacterium.id.436	rs4567981	A	T	0.0562084	-0.105512	NA	NA	TRUE	i4tyt6	0.0864928	0.0615519	outcome	TRUE	NA	2	0.0117923	exposure	TRUE	1.87426e-06	inferred	TOcF3P	textfile	2	22.7198
IgAN	genus.Bifidobacterium.id.436	rs540489	G	T	-0.0637641	0.142052	NA	NA	FALSE	i4tyt6	0.0763853	0.0801625	outcome	TRUE	NA	17	0.0138746	exposure	TRUE	4.31205e-06	inferred	TOcF3P	textfile	2	21.1209
IgAN	genus.Bifidobacterium.id.436	rs55888705	G	A	0.0546319	0.136402	NA	NA	FALSE	i4tyt6	0.0445041	0.0678852	outcome	TRUE	NA	4	0.0121139	exposure	TRUE	6.48679e-06	inferred	TOcF3P	textfile	2	20.3389
IgAN	genus.Bifidobacterium.id.436	rs56108664	C	T	0.0729971	-0.0319534	NA	NA	FALSE	i4tyt6	0.727001	0.0915261	outcome	TRUE	NA	5	0.0157926	exposure	TRUE	3.79623e-06	inferred	TOcF3P	textfile	2	21.3651
IgAN	genus.Bifidobacterium.id.436	rs5746486	C	T	-0.0536216	0.0253771	NA	NA	FALSE	i4tyt6	0.686728	0.062924	outcome	TRUE	NA	22	0.0120801	exposure	TRUE	9.04393e-06	inferred	TOcF3P	textfile	2	19.7034
IgAN	genus.Bifidobacterium.id.436	rs62181700	A	G	-0.0624643	0.219433	NA	NA	FALSE	i4tyt6	0.00110342	0.0672543	outcome	TRUE	NA	2	0.0131205	exposure	TRUE	1.92818e-06	inferred	TOcF3P	textfile	2	22.6653
IgAN	genus.Bifidobacterium.id.436	rs7322849	C	T	0.112428	0.109781	NA	NA	FALSE	i4tyt6	0.302466	0.106464	outcome	TRUE	NA	13	0.0201813	exposure	TRUE	2.53379e-08	inferred	TOcF3P	textfile	2	31.0353
IgAN	genus.Bifidobacterium.id.436	rs75344046	T	C	0.232354	0.064067	NA	NA	FALSE	i4tyt6	0.656141	0.143891	outcome	TRUE	NA	21	0.0505979	exposure	TRUE	4.38657e-06	inferred	TOcF3P	textfile	2	21.088
IgAN	genus.Bifidobacterium.id.436	rs76671854	G	C	-0.0846055	0.0986069	NA	NA	TRUE	i4tyt6	0.287323	0.0926746	outcome	TRUE	NA	5	0.0184003	exposure	TRUE	4.26479e-06	inferred	TOcF3P	textfile	2	21.142
IgAN	genus.Bifidobacterium.id.436	rs857444	T	C	0.0558234	0.0732388	NA	NA	FALSE	i4tyt6	0.248661	0.0634867	outcome	TRUE	NA	6	0.0121219	exposure	TRUE	4.12143e-06	inferred	TOcF3P	textfile	2	21.2075
IgAN	genus.Bilophila.id.3170	rs11069458	C	T	-0.0680947	0.0322715	NA	NA	FALSE	SArLBP	0.683219	0.0790822	outcome	TRUE	NA	13	0.015503	exposure	TRUE	1.1213e-05	inferred	VcVgPy	textfile	2	19.2928
IgAN	genus.Bilophila.id.3170	rs116261629	C	G	0.128112	-0.128423	NA	NA	TRUE	SArLBP	0.222755	0.10533	outcome	TRUE	NA	6	0.0261358	exposure	TRUE	9.49685e-07	inferred	VcVgPy	textfile	2	24.0275
IgAN	genus.Bilophila.id.3170	rs1241171	A	G	-0.0692654	-0.0456171	NA	NA	FALSE	SArLBP	0.599422	0.0868514	outcome	TRUE	NA	1	0.0150148	exposure	TRUE	3.96644e-06	inferred	VcVgPy	textfile	2	21.281
IgAN	genus.Bilophila.id.3170	rs1571225	T	C	0.0826826	0.00615984	NA	NA	FALSE	SArLBP	0.940588	0.0826488	outcome	TRUE	NA	9	0.0170621	exposure	TRUE	1.25998e-06	inferred	VcVgPy	textfile	2	23.4834
IgAN	genus.Bilophila.id.3170	rs1969927	A	G	0.0564589	0.0211666	NA	NA	FALSE	SArLBP	0.744084	0.0648385	outcome	TRUE	NA	12	0.0126935	exposure	TRUE	8.67284e-06	inferred	VcVgPy	textfile	2	19.7835
IgAN	genus.Bilophila.id.3170	rs2713349	T	A	0.0617228	-0.0821085	NA	NA	TRUE	SArLBP	0.21997	0.0669395	outcome	TRUE	NA	7	0.0140174	exposure	TRUE	1.06621e-05	inferred	VcVgPy	textfile	2	19.389
IgAN	genus.Bilophila.id.3170	rs2728491	T	G	-0.0627416	0.019914	NA	NA	FALSE	SArLBP	0.781093	0.0716604	outcome	TRUE	NA	7	0.0139456	exposure	TRUE	6.82714e-06	inferred	VcVgPy	textfile	2	20.2411
IgAN	genus.Bilophila.id.3170	rs3827020	T	C	0.0766479	0.00705913	NA	NA	FALSE	SArLBP	0.927509	0.0775904	outcome	TRUE	NA	20	0.0160642	exposure	TRUE	1.83002e-06	inferred	VcVgPy	textfile	2	22.7657
IgAN	genus.Bilophila.id.3170	rs4798126	A	G	0.073288	-0.0704713	NA	NA	FALSE	SArLBP	0.362619	0.0774081	outcome	TRUE	NA	18	0.016799	exposure	TRUE	1.28499e-05	inferred	VcVgPy	textfile	2	19.0327
IgAN	genus.Bilophila.id.3170	rs542415	C	T	-0.0613623	0.106655	NA	NA	FALSE	SArLBP	0.0894664	0.0628044	outcome	TRUE	NA	15	0.0133436	exposure	TRUE	4.25268e-06	inferred	VcVgPy	textfile	2	21.1474
IgAN	genus.Bilophila.id.3170	rs60178956	A	G	-0.0624818	-0.0403005	NA	NA	FALSE	SArLBP	0.581705	0.0731546	outcome	TRUE	NA	8	0.0141485	exposure	TRUE	1.00478e-05	inferred	VcVgPy	textfile	2	19.5023
IgAN	genus.Bilophila.id.3170	rs6793291	A	C	0.112729	0.183838	NA	NA	FALSE	SArLBP	0.188731	0.139871	outcome	TRUE	NA	3	0.0241633	exposure	TRUE	3.08165e-06	inferred	VcVgPy	textfile	2	21.765
IgAN	genus.Bilophila.id.3170	rs72676854	C	T	0.123209	0.163822	NA	NA	FALSE	SArLBP	0.240331	0.139523	outcome	TRUE	NA	8	0.026882	exposure	TRUE	4.57669e-06	inferred	VcVgPy	textfile	2	21.0067
IgAN	genus.Bilophila.id.3170	rs7802841	A	C	0.0670097	0.114611	NA	NA	FALSE	SArLBP	0.0861847	0.0667943	outcome	TRUE	NA	7	0.0137701	exposure	TRUE	1.13689e-06	inferred	VcVgPy	textfile	2	23.6812
IgAN	genus.Bilophila.id.3170	rs8013541	T	A	-0.0571991	0.0231034	NA	NA	TRUE	SArLBP	0.708197	0.0617276	outcome	TRUE	NA	14	0.0125673	exposure	TRUE	5.32827e-06	inferred	VcVgPy	textfile	2	20.7155
IgAN	genus.Bilophila.id.3170	rs9899990	G	A	-0.102702	-0.169762	NA	NA	FALSE	SArLBP	0.124457	0.110498	outcome	TRUE	NA	17	0.0233878	exposure	TRUE	1.1269e-05	inferred	VcVgPy	textfile	2	19.2833
IgAN	genus.Blautia.id.1992	rs11149971	T	C	0.117605	-0.000639507	NA	NA	FALSE	E535x8	0.996205	0.134459	outcome	TRUE	NA	16	0.02339	exposure	TRUE	4.95627e-07	inferred	RR5rSC	textfile	2	25.2808
IgAN	genus.Blautia.id.1992	rs115043014	A	G	-0.206605	0.210679	NA	NA	FALSE	E535x8	0.374973	0.237466	outcome	TRUE	NA	1	0.043992	exposure	TRUE	2.64742e-06	inferred	RR5rSC	textfile	2	22.0565
IgAN	genus.Blautia.id.1992	rs117001700	C	T	0.196414	0.0677278	NA	NA	FALSE	E535x8	0.794747	0.26034	outcome	TRUE	NA	7	0.0441122	exposure	TRUE	8.48342e-06	inferred	RR5rSC	textfile	2	19.8257
IgAN	genus.Blautia.id.1992	rs12453000	T	C	0.0625335	-0.0450328	NA	NA	FALSE	E535x8	0.613019	0.0890384	outcome	TRUE	NA	17	0.0129987	exposure	TRUE	1.5037e-06	inferred	RR5rSC	textfile	2	23.1432
IgAN	genus.Blautia.id.1992	rs16892041	C	T	-0.0622605	0.071372	NA	NA	FALSE	E535x8	0.339079	0.0746579	outcome	TRUE	NA	6	0.0141804	exposure	TRUE	1.13037e-05	inferred	RR5rSC	textfile	2	19.2774
IgAN	genus.Blautia.id.1992	rs2788271	G	T	-0.0575596	-0.0352027	NA	NA	FALSE	E535x8	0.664993	0.0812938	outcome	TRUE	NA	1	0.0133492	exposure	TRUE	1.61893e-05	inferred	RR5rSC	textfile	2	18.5921
IgAN	genus.Blautia.id.1992	rs3005511	G	A	0.0501085	0.0205976	NA	NA	FALSE	E535x8	0.756941	0.0665509	outcome	TRUE	NA	6	0.0110768	exposure	TRUE	6.07534e-06	inferred	RR5rSC	textfile	2	20.4643
IgAN	genus.Blautia.id.1992	rs4926264	C	T	0.0826207	0.105208	NA	NA	FALSE	E535x8	0.291997	0.0998412	outcome	TRUE	NA	19	0.0178239	exposure	TRUE	3.56273e-06	inferred	RR5rSC	textfile	2	21.4868
IgAN	genus.Blautia.id.1992	rs67794373	T	C	0.0601709	0.0542826	NA	NA	FALSE	E535x8	0.459497	0.0733871	outcome	TRUE	NA	7	0.0123443	exposure	TRUE	1.09143e-06	inferred	RR5rSC	textfile	2	23.7597
IgAN	genus.Blautia.id.1992	rs682885	G	A	-0.0493376	0.0116419	NA	NA	FALSE	E535x8	0.858668	0.0653782	outcome	TRUE	NA	11	0.0107359	exposure	TRUE	4.31547e-06	inferred	RR5rSC	textfile	2	21.1194
IgAN	genus.Blautia.id.1992	rs72973581	G	A	0.125169	-0.0552252	NA	NA	FALSE	E535x8	0.672859	0.130795	outcome	TRUE	NA	19	0.0265408	exposure	TRUE	2.40406e-06	inferred	RR5rSC	textfile	2	22.2416
IgAN	genus.Blautia.id.1992	rs7860714	G	A	-0.0502178	0.0347977	NA	NA	FALSE	E535x8	0.585867	0.0638684	outcome	TRUE	NA	9	0.0109853	exposure	TRUE	4.84536e-06	inferred	RR5rSC	textfile	2	20.8975
IgAN	genus.Blautia.id.1992	rs113271346	T	C	0.078268	-0.00806	NA	0.084549	FALSE	eNDU4P	0.94158	0.110004	outcome	TRUE	rs111457375	14	0.017212	exposure	TRUE	5.43e-06	inferred	gRmuRh	textfile	2	20.6779
IgAN	genus.Butyricicoccus.id.2055	rs10084203	G	A	0.0549699	0.0954583	NA	NA	FALSE	YPZyIv	0.292705	0.0907221	outcome	TRUE	NA	2	0.0123563	exposure	TRUE	8.63734e-06	inferred	zG0k35	textfile	2	19.7913
IgAN	genus.Butyricicoccus.id.2055	rs12034718	G	A	0.0701199	0.0122974	NA	NA	FALSE	YPZyIv	0.867091	0.0734813	outcome	TRUE	NA	1	0.0158214	exposure	TRUE	9.33719e-06	inferred	zG0k35	textfile	2	19.6424
IgAN	genus.Butyricicoccus.id.2055	rs12585793	C	T	-0.262206	-0.42886	NA	NA	FALSE	YPZyIv	0.0198751	0.184163	outcome	TRUE	NA	13	0.0564729	exposure	TRUE	3.43309e-06	inferred	zG0k35	textfile	2	21.5579
IgAN	genus.Butyricicoccus.id.2055	rs2017189	T	G	-0.0506956	-0.0562917	NA	NA	FALSE	YPZyIv	0.357888	0.0612268	outcome	TRUE	NA	4	0.011024	exposure	TRUE	4.25241e-06	inferred	zG0k35	textfile	2	21.1476
IgAN	genus.Butyricicoccus.id.2055	rs4962426	T	G	0.0614216	0.182839	NA	NA	FALSE	YPZyIv	0.0181443	0.0773869	outcome	TRUE	NA	10	0.0135979	exposure	TRUE	6.27261e-06	inferred	zG0k35	textfile	2	20.4032
IgAN	genus.Butyricicoccus.id.2055	rs56221232	C	T	0.0828027	0.0960793	NA	NA	FALSE	YPZyIv	0.345922	0.101938	outcome	TRUE	NA	2	0.0167401	exposure	TRUE	7.56062e-07	inferred	zG0k35	textfile	2	24.4667
IgAN	genus.Butyricicoccus.id.2055	rs62478070	G	T	0.224039	0.152157	NA	NA	FALSE	YPZyIv	0.433963	0.194468	outcome	TRUE	NA	7	0.0494959	exposure	TRUE	5.99916e-06	inferred	zG0k35	textfile	2	20.4885
IgAN	genus.Butyricicoccus.id.2055	rs7322368	C	T	0.0815733	0.0742639	NA	NA	FALSE	YPZyIv	0.487186	0.106887	outcome	TRUE	NA	13	0.0183167	exposure	TRUE	8.44794e-06	inferred	zG0k35	textfile	2	19.8337
IgAN	genus.Butyricicoccus.id.2055	rs75238760	A	T	0.0619423	0.150506	NA	NA	TRUE	YPZyIv	0.0971114	0.0907202	outcome	TRUE	NA	18	0.0139942	exposure	TRUE	9.58685e-06	inferred	zG0k35	textfile	2	19.592
IgAN	genus.Butyricimonas.id.945	rs11228830	G	A	0.135265	-0.0729032	NA	NA	FALSE	Bm9Irf	0.504531	0.109238	outcome	TRUE	NA	11	0.0298411	exposure	TRUE	5.81978e-06	inferred	qwUDN5	textfile	2	20.5466
IgAN	genus.Butyricimonas.id.945	rs113054641	A	G	-0.144881	-0.0303525	NA	NA	FALSE	Bm9Irf	0.839543	0.149905	outcome	TRUE	NA	21	0.0274574	exposure	TRUE	1.31619e-07	inferred	qwUDN5	textfile	2	27.8423
IgAN	genus.Butyricimonas.id.945	rs12304031	A	G	-0.086278	-0.147875	NA	NA	FALSE	Bm9Irf	0.113	0.0933053	outcome	TRUE	NA	12	0.0196846	exposure	TRUE	1.17047e-05	inferred	qwUDN5	textfile	2	19.2108
IgAN	genus.Butyricimonas.id.945	rs12458763	C	A	0.122037	-0.180822	NA	NA	FALSE	Bm9Irf	0.216467	0.146298	outcome	TRUE	NA	18	0.0269587	exposure	TRUE	5.9882e-06	inferred	qwUDN5	textfile	2	20.492
IgAN	genus.Butyricimonas.id.945	rs1862649	A	G	0.113124	-0.0728855	NA	NA	FALSE	Bm9Irf	0.548234	0.121393	outcome	TRUE	NA	16	0.0248176	exposure	TRUE	5.1592e-06	inferred	qwUDN5	textfile	2	20.7773
IgAN	genus.Butyricimonas.id.945	rs2114713	T	G	0.062721	0.00423252	NA	NA	FALSE	Bm9Irf	0.945178	0.0615526	outcome	TRUE	NA	15	0.0138998	exposure	TRUE	6.41058e-06	inferred	qwUDN5	textfile	2	20.3615
IgAN	genus.Butyricimonas.id.945	rs2642760	C	G	0.0713357	-0.0424472	NA	NA	TRUE	Bm9Irf	0.522545	0.0663831	outcome	TRUE	NA	5	0.0145396	exposure	TRUE	9.28035e-07	inferred	qwUDN5	textfile	2	24.0719
IgAN	genus.Butyricimonas.id.945	rs270727	C	G	-0.0694173	-0.167629	NA	NA	TRUE	Bm9Irf	0.0107426	0.0657119	outcome	TRUE	NA	1	0.0150795	exposure	TRUE	4.15637e-06	inferred	qwUDN5	textfile	2	21.1913
IgAN	genus.Butyricimonas.id.945	rs326049	G	C	0.0759694	0.100391	NA	NA	TRUE	Bm9Irf	0.149803	0.0697048	outcome	TRUE	NA	5	0.0167617	exposure	TRUE	5.8342e-06	inferred	qwUDN5	textfile	2	20.5418
IgAN	genus.Butyricimonas.id.945	rs62130338	A	G	-0.0732608	-0.0373751	NA	NA	FALSE	Bm9Irf	0.562504	0.0645371	outcome	TRUE	NA	19	0.0158324	exposure	TRUE	3.70509e-06	inferred	qwUDN5	textfile	2	21.4117
IgAN	genus.Butyricimonas.id.945	rs62390301	C	T	-0.0872983	-0.0250878	NA	NA	FALSE	Bm9Irf	0.743262	0.0765953	outcome	TRUE	NA	5	0.0174893	exposure	TRUE	5.99023e-07	inferred	qwUDN5	textfile	2	24.9154
IgAN	genus.Butyricimonas.id.945	rs7083431	C	A	0.0703539	0.111215	NA	NA	FALSE	Bm9Irf	0.106267	0.0688553	outcome	TRUE	NA	10	0.0144439	exposure	TRUE	1.11118e-06	inferred	qwUDN5	textfile	2	23.7252
IgAN	genus.Butyricimonas.id.945	rs71428626	T	G	-0.133188	-0.236815	NA	NA	FALSE	Bm9Irf	0.171171	0.173053	outcome	TRUE	NA	2	0.0289905	exposure	TRUE	4.34411e-06	inferred	qwUDN5	textfile	2	21.1067
IgAN	genus.Butyricimonas.id.945	rs72814525	G	A	0.0664154	-0.0129899	NA	NA	FALSE	Bm9Irf	0.855323	0.0712437	outcome	TRUE	NA	10	0.0149766	exposure	TRUE	9.22425e-06	inferred	qwUDN5	textfile	2	19.6657
IgAN	genus.Butyricimonas.id.945	rs782080	A	T	0.0653488	-0.0427539	NA	NA	TRUE	Bm9Irf	0.492757	0.0623297	outcome	TRUE	NA	3	0.0137973	exposure	TRUE	2.17623e-06	inferred	qwUDN5	textfile	2	22.4328
IgAN	genus.Butyricimonas.id.945	rs78453362	G	A	-0.14948	0.0470186	NA	NA	FALSE	Bm9Irf	0.810797	0.196403	outcome	TRUE	NA	3	0.0327073	exposure	TRUE	4.87161e-06	inferred	qwUDN5	textfile	2	20.8871
IgAN	genus.Butyricimonas.id.945	rs9657374	T	C	0.0680719	-0.0536744	NA	NA	FALSE	Bm9Irf	0.424956	0.0672735	outcome	TRUE	NA	8	0.0148172	exposure	TRUE	4.34618e-06	inferred	qwUDN5	textfile	2	21.1058
IgAN	genus.Butyrivibrio.id.1993	rs1007475	T	G	0.118065	0.116061	NA	NA	FALSE	3OSUI9	0.0902651	0.0685132	outcome	TRUE	NA	6	0.0261271	exposure	TRUE	6.21647e-06	inferred	74uRX0	textfile	2	20.4204
IgAN	genus.Butyrivibrio.id.1993	rs11761679	C	T	0.154775	-0.106248	NA	NA	FALSE	3OSUI9	0.225856	0.0877283	outcome	TRUE	NA	7	0.0321539	exposure	TRUE	1.48255e-06	inferred	74uRX0	textfile	2	23.1705
IgAN	genus.Butyrivibrio.id.1993	rs142855850	G	A	0.205013	-0.0712442	NA	NA	FALSE	3OSUI9	0.496083	0.104668	outcome	TRUE	NA	10	0.0457138	exposure	TRUE	7.30113e-06	inferred	74uRX0	textfile	2	20.1127
IgAN	genus.Butyrivibrio.id.1993	rs16934069	C	T	-0.133784	0.119908	NA	NA	FALSE	3OSUI9	0.13317	0.0798472	outcome	TRUE	NA	9	0.0299444	exposure	TRUE	7.90439e-06	inferred	74uRX0	textfile	2	19.9609
IgAN	genus.Butyrivibrio.id.1993	rs16941336	T	C	0.127488	-0.00671232	NA	NA	FALSE	3OSUI9	0.927196	0.0734606	outcome	TRUE	NA	17	0.0267936	exposure	TRUE	1.9539e-06	inferred	74uRX0	textfile	2	22.6398
IgAN	genus.Butyrivibrio.id.1993	rs17163238	A	G	0.140987	0.0871272	NA	NA	FALSE	3OSUI9	0.259364	0.0772476	outcome	TRUE	NA	5	0.0309117	exposure	TRUE	5.09216e-06	inferred	74uRX0	textfile	2	20.8023
IgAN	genus.Butyrivibrio.id.1993	rs28846706	G	A	0.176368	0.00047587	NA	NA	FALSE	3OSUI9	0.996278	0.102016	outcome	TRUE	NA	18	0.0392809	exposure	TRUE	7.12512e-06	inferred	74uRX0	textfile	2	20.1593
IgAN	genus.Butyrivibrio.id.1993	rs4537857	C	T	-0.12459	-0.0699714	NA	NA	FALSE	3OSUI9	0.281154	0.0649248	outcome	TRUE	NA	13	0.0260992	exposure	TRUE	1.80868e-06	inferred	74uRX0	textfile	2	22.7882
IgAN	genus.Butyrivibrio.id.1993	rs486484	G	A	-0.108349	0.0385949	NA	NA	FALSE	3OSUI9	0.533679	0.0620098	outcome	TRUE	NA	20	0.0240008	exposure	TRUE	6.35024e-06	inferred	74uRX0	textfile	2	20.3796
IgAN	genus.Butyrivibrio.id.1993	rs4928024	G	A	-0.17471	-0.0211717	NA	NA	FALSE	3OSUI9	0.790042	0.0795165	outcome	TRUE	NA	3	0.0389333	exposure	TRUE	7.20898e-06	inferred	74uRX0	textfile	2	20.137
IgAN	genus.Butyrivibrio.id.1993	rs72723662	T	C	0.224078	-0.00297502	NA	NA	FALSE	3OSUI9	0.973419	0.0892833	outcome	TRUE	NA	14	0.0449336	exposure	TRUE	6.13655e-07	inferred	74uRX0	textfile	2	24.8689
IgAN	genus.Butyrivibrio.id.1993	rs7412979	G	C	0.186779	-0.119766	NA	NA	TRUE	3OSUI9	0.290234	0.113242	outcome	TRUE	NA	1	0.0389112	exposure	TRUE	1.58568e-06	inferred	74uRX0	textfile	2	23.0412
IgAN	genus.Butyrivibrio.id.1993	rs74622183	G	A	-0.201027	-0.0750234	NA	NA	FALSE	3OSUI9	0.485965	0.107678	outcome	TRUE	NA	14	0.0428204	exposure	TRUE	2.6705e-06	inferred	74uRX0	textfile	2	22.0398
IgAN	genus.Butyrivibrio.id.1993	rs7752361	G	A	-0.11923	-0.0673173	NA	NA	FALSE	3OSUI9	0.271014	0.061157	outcome	TRUE	NA	6	0.0239975	exposure	TRUE	6.74908e-07	inferred	74uRX0	textfile	2	24.6855
IgAN	genus.Butyrivibrio.id.1993	rs7763512	A	G	0.119846	0.0825031	NA	NA	FALSE	3OSUI9	0.182764	0.0619256	outcome	TRUE	NA	6	0.0253367	exposure	TRUE	2.24387e-06	inferred	74uRX0	textfile	2	22.374
IgAN	genus.Butyrivibrio.id.1993	rs9349693	G	A	0.117973	0.119507	NA	NA	FALSE	3OSUI9	0.0753876	0.0672106	outcome	TRUE	NA	6	0.0259861	exposure	TRUE	5.62953e-06	inferred	74uRX0	textfile	2	20.6102
IgAN	genus.CandidatusSoleaferrea.id.11350	rs10090365	G	A	-0.0834413	0.0142274	NA	NA	FALSE	G2CPkZ	0.816008	0.0611452	outcome	TRUE	NA	8	0.0180989	exposure	TRUE	4.02081e-06	inferred	M0Sd2b	textfile	2	21.2549
IgAN	genus.CandidatusSoleaferrea.id.11350	rs10809135	C	T	0.0834858	0.0773523	NA	NA	FALSE	G2CPkZ	0.213879	0.0622318	outcome	TRUE	NA	9	0.0182426	exposure	TRUE	4.73019e-06	inferred	M0Sd2b	textfile	2	20.9435
IgAN	genus.CandidatusSoleaferrea.id.11350	rs11153159	C	G	-0.12805	-0.12542	NA	NA	TRUE	G2CPkZ	0.155378	0.0882746	outcome	TRUE	NA	6	0.0285446	exposure	TRUE	7.25861e-06	inferred	M0Sd2b	textfile	2	20.1238
IgAN	genus.CandidatusSoleaferrea.id.11350	rs12500231	T	A	0.0813853	0.00227839	NA	NA	TRUE	G2CPkZ	0.970437	0.0614771	outcome	TRUE	NA	4	0.0182696	exposure	TRUE	8.40115e-06	inferred	M0Sd2b	textfile	2	19.8443
IgAN	genus.CandidatusSoleaferrea.id.11350	rs2193878	A	T	0.228255	-0.0571318	NA	NA	TRUE	G2CPkZ	0.774264	0.199204	outcome	TRUE	NA	3	0.0509241	exposure	TRUE	7.38574e-06	inferred	M0Sd2b	textfile	2	20.0906
IgAN	genus.CandidatusSoleaferrea.id.11350	rs36160691	A	G	0.10388	0.0327539	NA	NA	FALSE	G2CPkZ	0.615965	0.0653018	outcome	TRUE	NA	7	0.023696	exposure	TRUE	1.16588e-05	inferred	M0Sd2b	textfile	2	19.2183
IgAN	genus.CandidatusSoleaferrea.id.11350	rs386526	G	C	0.0818459	-5.09906e-05	NA	NA	TRUE	G2CPkZ	0.999344	0.0619952	outcome	TRUE	NA	10	0.0180086	exposure	TRUE	5.49832e-06	inferred	M0Sd2b	textfile	2	20.6554
IgAN	genus.CandidatusSoleaferrea.id.11350	rs4678258	C	T	0.0986136	-0.0698612	NA	NA	FALSE	G2CPkZ	0.329931	0.0717075	outcome	TRUE	NA	3	0.0215646	exposure	TRUE	4.80942e-06	inferred	M0Sd2b	textfile	2	20.9117
IgAN	genus.CandidatusSoleaferrea.id.11350	rs61825792	C	T	0.112199	0.0733722	NA	NA	FALSE	G2CPkZ	0.38139	0.0838215	outcome	TRUE	NA	1	0.0231856	exposure	TRUE	1.30378e-06	inferred	M0Sd2b	textfile	2	23.4176
IgAN	genus.CandidatusSoleaferrea.id.11350	rs6489992	G	A	-0.0840437	0.127413	NA	NA	FALSE	G2CPkZ	0.043846	0.0632146	outcome	TRUE	NA	12	0.0187031	exposure	TRUE	7.00358e-06	inferred	M0Sd2b	textfile	2	20.1923
IgAN	genus.CandidatusSoleaferrea.id.11350	rs6494306	G	A	-0.0969304	0.0360842	NA	NA	FALSE	G2CPkZ	0.581637	0.0654892	outcome	TRUE	NA	15	0.0214221	exposure	TRUE	6.04566e-06	inferred	M0Sd2b	textfile	2	20.4737
IgAN	genus.CandidatusSoleaferrea.id.11350	rs6881988	C	G	-0.0819131	0.113117	NA	NA	TRUE	G2CPkZ	0.0649456	0.0612894	outcome	TRUE	NA	5	0.018185	exposure	TRUE	6.65532e-06	inferred	M0Sd2b	textfile	2	20.2898
IgAN	genus.CandidatusSoleaferrea.id.11350	rs7400877	C	T	-0.0951085	-0.010941	NA	NA	FALSE	G2CPkZ	0.883985	0.0749797	outcome	TRUE	NA	14	0.0212799	exposure	TRUE	7.84381e-06	inferred	M0Sd2b	textfile	2	19.9756
IgAN	genus.CandidatusSoleaferrea.id.11350	rs830149	G	C	0.184647	-0.0596902	NA	NA	TRUE	G2CPkZ	0.644889	0.129515	outcome	TRUE	NA	19	0.0397237	exposure	TRUE	3.34734e-06	inferred	M0Sd2b	textfile	2	21.6064
IgAN	genus.CandidatusSoleaferrea.id.11350	rs9973954	G	A	0.0892075	0.0306849	NA	NA	FALSE	G2CPkZ	0.633733	0.0643992	outcome	TRUE	NA	2	0.0195401	exposure	TRUE	4.98674e-06	inferred	M0Sd2b	textfile	2	20.8424
IgAN	genus.CandidatusSoleaferrea.id.11350	rs10108780	G	A	-0.09283	-0.0132867	NA	0.756178	FALSE	dFycHX	0.851752	0.071097	outcome	TRUE	rs10112939	8	0.019981	exposure	TRUE	3.38e-06	inferred	LcsZRG	textfile	2	21.5845
IgAN	genus.Catenibacterium.id.2153	rs12404911	T	C	0.140717	0.101542	NA	NA	FALSE	QUDXGE	0.19444	0.078256	outcome	TRUE	NA	1	0.0304142	exposure	TRUE	3.71554e-06	inferred	L7g3on	textfile	2	21.4063
IgAN	genus.Catenibacterium.id.2153	rs212393	A	G	-0.135254	0.00558436	NA	NA	FALSE	QUDXGE	0.941092	0.0755686	outcome	TRUE	NA	6	0.0286209	exposure	TRUE	2.29318e-06	inferred	L7g3on	textfile	2	22.3323
IgAN	genus.Catenibacterium.id.2153	rs73128290	G	A	0.129726	0.0121286	NA	NA	FALSE	QUDXGE	0.856186	0.066923	outcome	TRUE	NA	7	0.0284563	exposure	TRUE	5.1448e-06	inferred	L7g3on	textfile	2	20.7826
IgAN	genus.Catenibacterium.id.2153	rs7742829	T	C	0.11411	0.00374107	NA	NA	FALSE	QUDXGE	0.951617	0.0616562	outcome	TRUE	NA	6	0.0251099	exposure	TRUE	5.50844e-06	inferred	L7g3on	textfile	2	20.6518
IgAN	genus.Catenibacterium.id.2153	rs77285108	A	G	-0.16183	-0.00633	NA	0.890522	FALSE	GYWTMu	0.948523	0.097996	outcome	TRUE	rs75582295	4	0.035345	exposure	TRUE	4.68e-06	inferred	1s97m9	textfile	2	20.9634
IgAN	genus.ChristensenellaceaeR.7group.id.11283	rs10461257	G	A	-0.0551969	0.0815242	NA	NA	FALSE	N0jaZn	0.209357	0.0649421	outcome	TRUE	NA	4	0.0122069	exposure	TRUE	6.13234e-06	inferred	Xw2Hci	textfile	2	20.4464
IgAN	genus.ChristensenellaceaeR.7group.id.11283	rs17081797	G	A	-0.0904325	0.00369372	NA	NA	FALSE	N0jaZn	0.976419	0.124963	outcome	TRUE	NA	18	0.0204253	exposure	TRUE	9.53446e-06	inferred	Xw2Hci	textfile	2	19.6025
IgAN	genus.ChristensenellaceaeR.7group.id.11283	rs62132810	G	A	-0.0828853	-0.131405	NA	NA	FALSE	N0jaZn	0.134785	0.087867	outcome	TRUE	NA	19	0.0179623	exposure	TRUE	3.94211e-06	inferred	Xw2Hci	textfile	2	21.2928
IgAN	genus.ChristensenellaceaeR.7group.id.11283	rs62190261	C	A	0.0958394	-0.0428211	NA	NA	FALSE	N0jaZn	0.696019	0.109601	outcome	TRUE	NA	2	0.0214723	exposure	TRUE	8.06685e-06	inferred	Xw2Hci	textfile	2	19.922
IgAN	genus.ChristensenellaceaeR.7group.id.11283	rs62467127	T	C	0.114108	-0.0361512	NA	NA	FALSE	N0jaZn	0.853199	0.195371	outcome	TRUE	NA	7	0.0251983	exposure	TRUE	5.94273e-06	inferred	Xw2Hci	textfile	2	20.5066
IgAN	genus.ChristensenellaceaeR.7group.id.11283	rs73952017	T	C	-0.0862164	0.0247228	NA	NA	FALSE	N0jaZn	0.804776	0.100023	outcome	TRUE	NA	18	0.0194354	exposure	TRUE	9.16231e-06	inferred	Xw2Hci	textfile	2	19.6786
IgAN	genus.ChristensenellaceaeR.7group.id.11283	rs78521377	T	C	0.124992	0.380122	NA	NA	FALSE	N0jaZn	0.0302489	0.175429	outcome	TRUE	NA	10	0.0274797	exposure	TRUE	5.40258e-06	inferred	Xw2Hci	textfile	2	20.689
IgAN	genus.ChristensenellaceaeR.7group.id.11283	rs892686	G	A	0.0514099	-0.0210961	NA	NA	FALSE	N0jaZn	0.731109	0.0613883	outcome	TRUE	NA	9	0.011136	exposure	TRUE	3.90155e-06	inferred	Xw2Hci	textfile	2	21.3126
IgAN	genus.ChristensenellaceaeR.7group.id.11283	rs999354	A	T	0.0580248	-0.0476203	NA	NA	TRUE	N0jaZn	0.451366	0.0632292	outcome	TRUE	NA	19	0.0117185	exposure	TRUE	7.36256e-07	inferred	Xw2Hci	textfile	2	24.5178
IgAN	genus.ChristensenellaceaeR.7group.id.11283	rs79150079	A	C	0.121547	0.005506	NA	0.938483	FALSE	N8MKdU	0.965578	0.127597	outcome	TRUE	rs12188357	5	0.027098	exposure	TRUE	7.27e-06	inferred	DZJu2i	textfile	2	20.1194
IgAN	genus.Clostridiuminnocuumgroup.id.14397	rs10506058	G	A	0.0997048	-0.0250208	NA	NA	FALSE	woxzod	0.685787	0.061844	outcome	TRUE	NA	12	0.0221926	exposure	TRUE	7.03224e-06	inferred	H6Dpkj	textfile	2	20.1844
IgAN	genus.Clostridiuminnocuumgroup.id.14397	rs1942371	A	G	-0.157938	-0.0110644	NA	NA	FALSE	woxzod	0.906256	0.0939549	outcome	TRUE	NA	18	0.034187	exposure	TRUE	3.84053e-06	inferred	H6Dpkj	textfile	2	21.3428
IgAN	genus.Clostridiuminnocuumgroup.id.14397	rs1948423	A	T	-0.108859	0.0536137	NA	NA	TRUE	woxzod	0.405593	0.0644647	outcome	TRUE	NA	3	0.023425	exposure	TRUE	3.36571e-06	inferred	H6Dpkj	textfile	2	21.5959
IgAN	genus.Clostridiuminnocuumgroup.id.14397	rs40656	T	C	0.142664	-0.0325083	NA	NA	FALSE	woxzod	0.671457	0.0766435	outcome	TRUE	NA	5	0.0311021	exposure	TRUE	4.49732e-06	inferred	H6Dpkj	textfile	2	21.0403
IgAN	genus.Clostridiuminnocuumgroup.id.14397	rs4869133	A	G	-0.180591	0.0830524	NA	NA	FALSE	woxzod	0.305351	0.0810248	outcome	TRUE	NA	5	0.0409505	exposure	TRUE	1.03385e-05	inferred	H6Dpkj	textfile	2	19.4478
IgAN	genus.Clostridiuminnocuumgroup.id.14397	rs61267978	C	T	0.14708	0.00986887	NA	NA	FALSE	woxzod	0.916003	0.0935706	outcome	TRUE	NA	18	0.0320875	exposure	TRUE	4.56816e-06	inferred	H6Dpkj	textfile	2	21.0103
IgAN	genus.Clostridiuminnocuumgroup.id.14397	rs6577484	A	G	0.160425	0.0782215	NA	NA	FALSE	woxzod	0.439369	0.101158	outcome	TRUE	NA	1	0.0360857	exposure	TRUE	8.76243e-06	inferred	H6Dpkj	textfile	2	19.7639
IgAN	genus.Clostridiuminnocuumgroup.id.14397	rs6890185	C	T	0.113424	0.0198787	NA	NA	FALSE	woxzod	0.76183	0.0655892	outcome	TRUE	NA	5	0.0233137	exposure	TRUE	1.14398e-06	inferred	H6Dpkj	textfile	2	23.6692
IgAN	genus.Clostridiuminnocuumgroup.id.14397	rs71564433	A	T	-0.126746	0.0483238	NA	NA	TRUE	woxzod	0.528953	0.0767524	outcome	TRUE	NA	6	0.0274657	exposure	TRUE	3.93654e-06	inferred	H6Dpkj	textfile	2	21.2955
IgAN	genus.Clostridiuminnocuumgroup.id.14397	rs77845139	G	A	-0.114993	0.0990937	NA	NA	FALSE	woxzod	0.159785	0.0704893	outcome	TRUE	NA	15	0.0257186	exposure	TRUE	7.77849e-06	inferred	H6Dpkj	textfile	2	19.9916
IgAN	genus.Clostridiuminnocuumgroup.id.14397	rs10074000	C	T	-0.10265	0.021739	NA	0.566204	FALSE	Da8Hyj	0.724459	0.06167	outcome	TRUE	rs10064694	5	0.022751	exposure	TRUE	6.43e-06	inferred	SoFdzK	textfile	2	20.3571
IgAN	genus.Clostridiumsensustricto1.id.1873	rs11264403	A	G	-0.139062	-0.0413252	NA	NA	FALSE	FfoYSp	0.723696	0.116895	outcome	TRUE	NA	1	0.0334454	exposure	TRUE	3.21238e-05	inferred	698oBt	textfile	2	17.2878
IgAN	genus.Clostridiumsensustricto1.id.1873	rs11586026	T	A	0.110967	-0.0729294	NA	NA	TRUE	FfoYSp	0.67349	0.17308	outcome	TRUE	NA	1	0.0250498	exposure	TRUE	9.42984e-06	inferred	698oBt	textfile	2	19.6236
IgAN	genus.Clostridiumsensustricto1.id.1873	rs116847295	T	C	0.110021	-0.128996	NA	NA	FALSE	FfoYSp	0.163762	0.0926343	outcome	TRUE	NA	12	0.0246032	exposure	TRUE	7.75488e-06	inferred	698oBt	textfile	2	19.9974
IgAN	genus.Clostridiumsensustricto1.id.1873	rs12341505	A	G	0.0810718	0.0773925	NA	NA	FALSE	FfoYSp	0.461878	0.105187	outcome	TRUE	NA	9	0.0180121	exposure	TRUE	6.76475e-06	inferred	698oBt	textfile	2	20.2586
IgAN	genus.Clostridiumsensustricto1.id.1873	rs12490337	G	C	-0.0616879	-0.0840057	NA	NA	TRUE	FfoYSp	0.272864	0.0766132	outcome	TRUE	NA	3	0.0137581	exposure	TRUE	7.33429e-06	inferred	698oBt	textfile	2	20.104
IgAN	genus.Clostridiumsensustricto1.id.1873	rs2795528	A	G	-0.184315	0.025947	NA	NA	FALSE	FfoYSp	0.845548	0.133197	outcome	TRUE	NA	10	0.0392204	exposure	TRUE	2.60853e-06	inferred	698oBt	textfile	2	22.0849
IgAN	genus.Clostridiumsensustricto1.id.1873	rs2817172	T	C	0.058139	0.0359118	NA	NA	FALSE	FfoYSp	0.566115	0.0625879	outcome	TRUE	NA	1	0.0124492	exposure	TRUE	3.0107e-06	inferred	698oBt	textfile	2	21.8097
IgAN	genus.Clostridiumsensustricto1.id.1873	rs550843	C	T	-0.0783246	-0.0587693	NA	NA	FALSE	FfoYSp	0.391576	0.0685945	outcome	TRUE	NA	6	0.0169209	exposure	TRUE	3.67688e-06	inferred	698oBt	textfile	2	21.4263
IgAN	genus.Collinsella.id.815	rs10890671	C	T	-0.0537401	-0.120198	NA	NA	FALSE	Cu42im	0.0515822	0.0617474	outcome	TRUE	NA	11	0.0118848	exposure	TRUE	6.13339e-06	inferred	PPK8qb	textfile	2	20.4461
IgAN	genus.Collinsella.id.815	rs11597285	T	G	-0.0537947	0.104855	NA	NA	FALSE	Cu42im	0.0934114	0.0625002	outcome	TRUE	NA	10	0.0120548	exposure	TRUE	8.10125e-06	inferred	PPK8qb	textfile	2	19.9138
IgAN	genus.Collinsella.id.815	rs12921100	T	A	0.0563759	-0.0787307	NA	NA	TRUE	Cu42im	0.253324	0.0689221	outcome	TRUE	NA	16	0.0127019	exposure	TRUE	9.06372e-06	inferred	PPK8qb	textfile	2	19.6992
IgAN	genus.Collinsella.id.815	rs149807560	A	C	-0.104264	0.238388	NA	NA	FALSE	Cu42im	0.048809	0.120993	outcome	TRUE	NA	19	0.0235841	exposure	TRUE	9.82661e-06	inferred	PPK8qb	textfile	2	19.5448
IgAN	genus.Collinsella.id.815	rs2103510	A	G	0.0786551	0.062272	NA	NA	FALSE	Cu42im	0.511558	0.094867	outcome	TRUE	NA	21	0.0168217	exposure	TRUE	2.92782e-06	inferred	PPK8qb	textfile	2	21.8633
IgAN	genus.Collinsella.id.815	rs2671662	G	C	-0.0567751	0.0419983	NA	NA	TRUE	Cu42im	0.493826	0.0613799	outcome	TRUE	NA	17	0.011945	exposure	TRUE	2.00377e-06	inferred	PPK8qb	textfile	2	22.5914
IgAN	genus.Collinsella.id.815	rs59414781	G	C	0.0668866	0.0500628	NA	NA	TRUE	Cu42im	0.577006	0.0897561	outcome	TRUE	NA	15	0.0149773	exposure	TRUE	7.97458e-06	inferred	PPK8qb	textfile	2	19.944
IgAN	genus.Collinsella.id.815	rs62102630	G	A	-0.0696299	0.135697	NA	NA	FALSE	Cu42im	0.13213	0.0901189	outcome	TRUE	NA	19	0.0153325	exposure	TRUE	5.59004e-06	inferred	PPK8qb	textfile	2	20.6237
IgAN	genus.Collinsella.id.815	rs62448869	A	T	-0.0540663	0.0676188	NA	NA	TRUE	Cu42im	0.275977	0.0620697	outcome	TRUE	NA	7	0.0120325	exposure	TRUE	7.01039e-06	inferred	PPK8qb	textfile	2	20.1904
IgAN	genus.Collinsella.id.815	rs73052258	A	G	0.0930178	0.132494	NA	NA	FALSE	Cu42im	0.250251	0.115238	outcome	TRUE	NA	2	0.0202658	exposure	TRUE	4.43498e-06	inferred	PPK8qb	textfile	2	21.067
IgAN	genus.Collinsella.id.815	rs75672793	G	A	-0.108908	0.388467	NA	NA	FALSE	Cu42im	0.0020539	0.126031	outcome	TRUE	NA	4	0.0240522	exposure	TRUE	5.95463e-06	inferred	PPK8qb	textfile	2	20.5027
IgAN	genus.Collinsella.id.815	rs9541268	A	C	0.09597	0.0533364	NA	NA	FALSE	Cu42im	0.616792	0.106587	outcome	TRUE	NA	13	0.0197312	exposure	TRUE	1.15115e-06	inferred	PPK8qb	textfile	2	23.6572
IgAN	genus.Coprobacter.id.949	rs11532348	T	C	-0.103931	0.0555839	NA	NA	FALSE	QUDXGE	0.516142	0.0856053	outcome	TRUE	NA	12	0.0226826	exposure	TRUE	4.60671e-06	inferred	L7g3on	textfile	2	20.9942
IgAN	genus.Coprobacter.id.949	rs12684609	C	T	0.100827	0.0457628	NA	NA	FALSE	QUDXGE	0.55252	0.0770432	outcome	TRUE	NA	9	0.0220366	exposure	TRUE	4.75259e-06	inferred	L7g3on	textfile	2	20.9345
IgAN	genus.Coprobacter.id.949	rs12908296	G	A	0.100596	-0.00260488	NA	NA	FALSE	QUDXGE	0.974134	0.080337	outcome	TRUE	NA	15	0.0223213	exposure	TRUE	6.58319e-06	inferred	L7g3on	textfile	2	20.3107
IgAN	genus.Coprobacter.id.949	rs12996055	C	A	0.0921817	0.0166154	NA	NA	FALSE	QUDXGE	0.812461	0.0700326	outcome	TRUE	NA	2	0.0209405	exposure	TRUE	1.07219e-05	inferred	L7g3on	textfile	2	19.3783
IgAN	genus.Coprobacter.id.949	rs143662916	T	C	0.253264	0.104447	NA	NA	FALSE	QUDXGE	0.561791	0.180024	outcome	TRUE	NA	11	0.0540141	exposure	TRUE	2.7475e-06	inferred	L7g3on	textfile	2	21.9853
IgAN	genus.Coprobacter.id.949	rs189356	A	G	0.0781125	-0.0218265	NA	NA	FALSE	QUDXGE	0.724561	0.061942	outcome	TRUE	NA	20	0.0171916	exposure	TRUE	5.52925e-06	inferred	L7g3on	textfile	2	20.6446
IgAN	genus.Coprobacter.id.949	rs213863	T	C	-0.0887412	0.0120125	NA	NA	FALSE	QUDXGE	0.850578	0.0637673	outcome	TRUE	NA	6	0.0188377	exposure	TRUE	2.46719e-06	inferred	L7g3on	textfile	2	22.1918
IgAN	genus.Coprobacter.id.949	rs28402691	C	T	0.110695	0.148002	NA	NA	FALSE	QUDXGE	0.0839615	0.085642	outcome	TRUE	NA	4	0.0251199	exposure	TRUE	1.04968e-05	inferred	L7g3on	textfile	2	19.4188
IgAN	genus.Coprobacter.id.949	rs305411	G	A	0.129218	-0.0394908	NA	NA	FALSE	QUDXGE	0.696171	0.10113	outcome	TRUE	NA	1	0.0264518	exposure	TRUE	1.03399e-06	inferred	L7g3on	textfile	2	23.8638
IgAN	genus.Coprobacter.id.949	rs3828477	T	G	-0.091218	0.0221069	NA	NA	FALSE	QUDXGE	0.73212	0.0645818	outcome	TRUE	NA	3	0.019569	exposure	TRUE	3.14157e-06	inferred	L7g3on	textfile	2	21.7281
IgAN	genus.Coprobacter.id.949	rs55672356	A	T	-0.193354	0.15824	NA	NA	TRUE	QUDXGE	0.361859	0.173542	outcome	TRUE	NA	4	0.0413815	exposure	TRUE	2.97584e-06	inferred	L7g3on	textfile	2	21.8321
IgAN	genus.Coprobacter.id.949	rs72821405	C	T	-0.147365	-0.0833828	NA	NA	FALSE	QUDXGE	0.443861	0.108899	outcome	TRUE	NA	6	0.0319978	exposure	TRUE	4.11512e-06	inferred	L7g3on	textfile	2	21.2105
IgAN	genus.Coprobacter.id.949	rs74919520	A	G	0.125703	0.0912132	NA	NA	FALSE	QUDXGE	0.357795	0.0991906	outcome	TRUE	NA	2	0.0276296	exposure	TRUE	5.37533e-06	inferred	L7g3on	textfile	2	20.6987
IgAN	genus.Coprobacter.id.949	rs76001613	G	C	0.21591	-0.0822318	NA	NA	TRUE	QUDXGE	0.501335	0.122298	outcome	TRUE	NA	4	0.0493019	exposure	TRUE	1.19031e-05	inferred	L7g3on	textfile	2	19.1788
IgAN	genus.Coprococcus1.id.11301	rs1010560	A	C	0.0580232	0.0736001	NA	NA	FALSE	Od5s7H	0.287965	0.0692644	outcome	TRUE	NA	1	0.0122722	exposure	TRUE	2.26698e-06	inferred	0L6Eyo	textfile	2	22.3544
IgAN	genus.Coprococcus1.id.11301	rs12794898	T	G	0.0903299	0.0880248	NA	NA	FALSE	Od5s7H	0.339231	0.0921064	outcome	TRUE	NA	11	0.0197212	exposure	TRUE	4.64222e-06	inferred	0L6Eyo	textfile	2	20.9795
IgAN	genus.Coprococcus1.id.11301	rs12886051	C	G	-0.0521782	-0.0600692	NA	NA	TRUE	Od5s7H	0.371003	0.0671468	outcome	TRUE	NA	14	0.0118051	exposure	TRUE	9.87075e-06	inferred	0L6Eyo	textfile	2	19.5363
IgAN	genus.Coprococcus1.id.11301	rs1519491	C	T	0.0499197	0.219223	NA	NA	FALSE	Od5s7H	0.000275893	0.0602769	outcome	TRUE	NA	2	0.0113558	exposure	TRUE	1.10278e-05	inferred	0L6Eyo	textfile	2	19.3246
IgAN	genus.Coprococcus1.id.11301	rs1576241	G	A	-0.0510343	0.0615143	NA	NA	FALSE	Od5s7H	0.328672	0.0629758	outcome	TRUE	NA	6	0.0109535	exposure	TRUE	3.1744e-06	inferred	0L6Eyo	textfile	2	21.7082
IgAN	genus.Coprococcus1.id.11301	rs1762123	T	C	-0.0891532	-0.118113	NA	NA	FALSE	Od5s7H	0.246798	0.101984	outcome	TRUE	NA	6	0.0198554	exposure	TRUE	7.1182e-06	inferred	0L6Eyo	textfile	2	20.1612
IgAN	genus.Coprococcus1.id.11301	rs2907920	G	A	0.0561173	-0.0749375	NA	NA	FALSE	Od5s7H	0.27183	0.0681958	outcome	TRUE	NA	19	0.0126824	exposure	TRUE	9.65204e-06	inferred	0L6Eyo	textfile	2	19.5791
IgAN	genus.Coprococcus1.id.11301	rs4277593	A	G	-0.0585649	-0.0865146	NA	NA	FALSE	Od5s7H	0.163866	0.0621431	outcome	TRUE	NA	20	0.0109914	exposure	TRUE	9.91544e-08	inferred	0L6Eyo	textfile	2	28.3904
IgAN	genus.Coprococcus1.id.11301	rs56405618	G	A	-0.08963	0.100287	NA	NA	FALSE	Od5s7H	0.297672	0.0962967	outcome	TRUE	NA	4	0.0186508	exposure	TRUE	1.5422e-06	inferred	0L6Eyo	textfile	2	23.0946
IgAN	genus.Coprococcus1.id.11301	rs73031725	C	T	0.167591	-0.119246	NA	NA	FALSE	Od5s7H	0.492792	0.17386	outcome	TRUE	NA	11	0.0355224	exposure	TRUE	2.38293e-06	inferred	0L6Eyo	textfile	2	22.2586
IgAN	genus.Coprococcus1.id.11301	rs73167075	C	T	0.0573137	0.120373	NA	NA	FALSE	Od5s7H	0.107543	0.0747969	outcome	TRUE	NA	3	0.0127573	exposure	TRUE	7.03534e-06	inferred	0L6Eyo	textfile	2	20.1836
IgAN	genus.Coprococcus1.id.11301	rs74101919	C	T	-0.0718989	-0.0304177	NA	NA	FALSE	Od5s7H	0.755511	0.0976862	outcome	TRUE	NA	1	0.0144651	exposure	TRUE	6.67805e-07	inferred	0L6Eyo	textfile	2	24.7059
IgAN	genus.Coprococcus1.id.11301	rs7784490	G	C	-0.0518543	0.136392	NA	NA	TRUE	Od5s7H	0.035148	0.0647436	outcome	TRUE	NA	7	0.0113136	exposure	TRUE	4.57566e-06	inferred	0L6Eyo	textfile	2	21.0072
IgAN	genus.Coprococcus1.id.11301	rs946513	T	C	0.205899	0.20439	NA	NA	FALSE	Od5s7H	0.165795	0.147484	outcome	TRUE	NA	10	0.0460018	exposure	TRUE	7.60941e-06	inferred	0L6Eyo	textfile	2	20.0336
IgAN	genus.Coprococcus2.id.11302	rs12634070	C	T	0.0736486	0.0623021	NA	NA	FALSE	vf5f44	0.37409	0.0700938	outcome	TRUE	NA	3	0.0164921	exposure	TRUE	7.98149e-06	inferred	92Y0KO	textfile	2	19.9423
IgAN	genus.Coprococcus2.id.11302	rs1958519	A	T	0.0665288	-0.0247569	NA	NA	TRUE	vf5f44	0.687556	0.0615575	outcome	TRUE	NA	14	0.0138558	exposure	TRUE	1.57471e-06	inferred	92Y0KO	textfile	2	23.0545
IgAN	genus.Coprococcus2.id.11302	rs2482516	T	C	0.0754415	-0.03929	NA	NA	FALSE	vf5f44	0.59261	0.0734314	outcome	TRUE	NA	9	0.0164619	exposure	TRUE	4.58787e-06	inferred	92Y0KO	textfile	2	21.0021
IgAN	genus.Coprococcus2.id.11302	rs35890118	G	A	-0.066536	0.0275639	NA	NA	FALSE	vf5f44	0.69621	0.0705964	outcome	TRUE	NA	10	0.0147661	exposure	TRUE	6.60626e-06	inferred	92Y0KO	textfile	2	20.304
IgAN	genus.Coprococcus2.id.11302	rs59936925	T	A	0.117085	-0.0809428	NA	NA	TRUE	vf5f44	0.407125	0.0976434	outcome	TRUE	NA	20	0.0233995	exposure	TRUE	5.62231e-07	inferred	92Y0KO	textfile	2	25.0376
IgAN	genus.Coprococcus2.id.11302	rs61823518	C	A	-0.0955381	-0.0428129	NA	NA	FALSE	vf5f44	0.665426	0.0990045	outcome	TRUE	NA	1	0.0215724	exposure	TRUE	9.47978e-06	inferred	92Y0KO	textfile	2	19.6135
IgAN	genus.Coprococcus2.id.11302	rs6677933	T	C	-0.0804405	-0.0575058	NA	NA	FALSE	vf5f44	0.507079	0.0866846	outcome	TRUE	NA	1	0.0164216	exposure	TRUE	9.65961e-07	inferred	92Y0KO	textfile	2	23.9948
IgAN	genus.Coprococcus2.id.11302	rs6894272	C	T	-0.113458	-0.11765	NA	NA	FALSE	vf5f44	0.212097	0.0942842	outcome	TRUE	NA	5	0.0253003	exposure	TRUE	7.31001e-06	inferred	92Y0KO	textfile	2	20.1103
IgAN	genus.Coprococcus2.id.11302	rs72680320	C	T	-0.0649382	-0.0191052	NA	NA	FALSE	vf5f44	0.768063	0.0647836	outcome	TRUE	NA	4	0.013919	exposure	TRUE	3.07963e-06	inferred	92Y0KO	textfile	2	21.7663
IgAN	genus.Coprococcus2.id.11302	rs9426473	G	A	0.0727361	0.0764073	NA	NA	FALSE	vf5f44	0.273555	0.0697839	outcome	TRUE	NA	1	0.0161662	exposure	TRUE	6.81836e-06	inferred	92Y0KO	textfile	2	20.2435
IgAN	genus.Coprococcus3.id.11303	rs10810043	G	A	0.0515518	0.0153344	NA	NA	FALSE	gtqATk	0.81415	0.065232	outcome	TRUE	NA	9	0.0115923	exposure	TRUE	8.70493e-06	inferred	rqyWiA	textfile	2	19.7764
IgAN	genus.Coprococcus3.id.11303	rs11077359	C	T	-0.0645443	0.0766366	NA	NA	FALSE	gtqATk	0.345523	0.0812423	outcome	TRUE	NA	17	0.0148833	exposure	TRUE	1.44646e-05	inferred	rqyWiA	textfile	2	18.8069
IgAN	genus.Coprococcus3.id.11303	rs11080344	T	C	0.0516921	0.000348142	NA	NA	FALSE	gtqATk	0.99548	0.0614546	outcome	TRUE	NA	17	0.0113054	exposure	TRUE	4.82322e-06	inferred	rqyWiA	textfile	2	20.9062
IgAN	genus.Coprococcus3.id.11303	rs13247359	A	G	0.051211	0.0634455	NA	NA	FALSE	gtqATk	0.302289	0.0615059	outcome	TRUE	NA	7	0.0113031	exposure	TRUE	5.87864e-06	inferred	rqyWiA	textfile	2	20.5273
IgAN	genus.Coprococcus3.id.11303	rs178271	C	T	0.145257	-0.220778	NA	NA	FALSE	gtqATk	0.34655	0.234545	outcome	TRUE	NA	22	0.0294239	exposure	TRUE	7.9454e-07	inferred	rqyWiA	textfile	2	24.371
IgAN	genus.Coprococcus3.id.11303	rs4575475	A	G	0.0619514	0.0064349	NA	NA	FALSE	gtqATk	0.929992	0.0732444	outcome	TRUE	NA	14	0.0137787	exposure	TRUE	6.91908e-06	inferred	rqyWiA	textfile	2	20.2155
IgAN	genus.Coprococcus3.id.11303	rs62481985	C	G	-0.0582385	0.019694	NA	NA	TRUE	gtqATk	0.751215	0.0621189	outcome	TRUE	NA	8	0.0115052	exposure	TRUE	4.15052e-07	inferred	rqyWiA	textfile	2	25.623
IgAN	genus.Coprococcus3.id.11303	rs7521171	A	G	-0.0596434	-0.000395422	NA	NA	FALSE	gtqATk	0.995257	0.0665219	outcome	TRUE	NA	1	0.0129279	exposure	TRUE	3.95831e-06	inferred	rqyWiA	textfile	2	21.2849
IgAN	genus.Coprococcus3.id.11303	rs8100692	C	T	0.0577411	0.134036	NA	NA	FALSE	gtqATk	0.0297475	0.0616703	outcome	TRUE	NA	19	0.0113476	exposure	TRUE	3.61099e-07	inferred	rqyWiA	textfile	2	25.8918
IgAN	genus.Coprococcus3.id.11303	rs13394391	T	C	-0.07093	-0.13366	NA	0.168647	FALSE	LwI6xu	0.100699	0.081426	outcome	TRUE	rs10189627	2	0.015092	exposure	TRUE	2.6e-06	inferred	vddHjM	textfile	2	22.0885
IgAN	genus.DefluviitaleaceaeUCG011.id.11287	rs112893842	C	T	0.11381	0.143471	NA	NA	FALSE	Kljxjt	0.176864	0.106238	outcome	TRUE	NA	9	0.0232806	exposure	TRUE	1.01537e-06	inferred	3fGjVA	textfile	2	23.8988
IgAN	genus.DefluviitaleaceaeUCG011.id.11287	rs12500663	G	T	-0.114704	0.00300393	NA	NA	FALSE	Kljxjt	0.979857	0.118978	outcome	TRUE	NA	4	0.022771	exposure	TRUE	4.72226e-07	inferred	3fGjVA	textfile	2	25.3741
IgAN	genus.DefluviitaleaceaeUCG011.id.11287	rs1582238	C	T	0.0805036	-0.0255932	NA	NA	FALSE	Kljxjt	0.689027	0.0639547	outcome	TRUE	NA	1	0.0167257	exposure	TRUE	1.48551e-06	inferred	3fGjVA	textfile	2	23.1667
IgAN	genus.DefluviitaleaceaeUCG011.id.11287	rs28696126	T	A	-0.106503	0.0175014	NA	NA	TRUE	Kljxjt	0.849048	0.0919514	outcome	TRUE	NA	7	0.0238473	exposure	TRUE	7.96815e-06	inferred	3fGjVA	textfile	2	19.9455
IgAN	genus.DefluviitaleaceaeUCG011.id.11287	rs2892880	A	G	0.0817755	0.0372273	NA	NA	FALSE	Kljxjt	0.598887	0.0707741	outcome	TRUE	NA	4	0.0181686	exposure	TRUE	6.76615e-06	inferred	3fGjVA	textfile	2	20.2582
IgAN	genus.DefluviitaleaceaeUCG011.id.11287	rs4344384	T	G	0.0715978	0.0173319	NA	NA	FALSE	Kljxjt	0.777453	0.0613215	outcome	TRUE	NA	10	0.0156309	exposure	TRUE	4.6381e-06	inferred	3fGjVA	textfile	2	20.9812
IgAN	genus.DefluviitaleaceaeUCG011.id.11287	rs4677103	G	A	0.0977912	0.0842875	NA	NA	FALSE	Kljxjt	0.29873	0.0811111	outcome	TRUE	NA	3	0.0197263	exposure	TRUE	7.14448e-07	inferred	3fGjVA	textfile	2	24.5758
IgAN	genus.DefluviitaleaceaeUCG011.id.11287	rs55658617	C	T	0.174369	0.370231	NA	NA	FALSE	Kljxjt	0.0235977	0.163557	outcome	TRUE	NA	21	0.0362226	exposure	TRUE	1.48074e-06	inferred	3fGjVA	textfile	2	23.1728
IgAN	genus.DefluviitaleaceaeUCG011.id.11287	rs9608282	G	T	0.142939	0.0970312	NA	NA	FALSE	Kljxjt	0.57171	0.171575	outcome	TRUE	NA	22	0.0299793	exposure	TRUE	1.86129e-06	inferred	3fGjVA	textfile	2	22.7332
IgAN	genus.DefluviitaleaceaeUCG011.id.11287	rs9725395	G	A	-0.13834	0.191344	NA	NA	FALSE	Kljxjt	0.0481183	0.096818	outcome	TRUE	NA	1	0.029554	exposure	TRUE	2.85602e-06	inferred	3fGjVA	textfile	2	21.9109
IgAN	genus.Desulfovibrio.id.3173	rs11160353	A	T	-0.0691756	0.0419612	NA	NA	TRUE	OrQCk5	0.499487	0.0621374	outcome	TRUE	NA	14	0.0147285	exposure	TRUE	2.64381e-06	inferred	QWgqII	textfile	2	22.0591
IgAN	genus.Desulfovibrio.id.3173	rs12031543	C	T	-0.127185	-0.021172	NA	NA	FALSE	OrQCk5	0.811744	0.0888923	outcome	TRUE	NA	1	0.0281887	exposure	TRUE	6.42464e-06	inferred	QWgqII	textfile	2	20.3573
IgAN	genus.Desulfovibrio.id.3173	rs13066142	A	G	0.119141	-0.09029	NA	NA	FALSE	OrQCk5	0.392819	0.105662	outcome	TRUE	NA	3	0.0250891	exposure	TRUE	2.04721e-06	inferred	QWgqII	textfile	2	22.5502
IgAN	genus.Desulfovibrio.id.3173	rs16863365	G	A	0.109402	-0.053765	NA	NA	FALSE	OrQCk5	0.709908	0.144538	outcome	TRUE	NA	2	0.0226964	exposure	TRUE	1.43369e-06	inferred	QWgqII	textfile	2	23.2349
IgAN	genus.Desulfovibrio.id.3173	rs2032031	G	A	-0.0654931	0.0404325	NA	NA	FALSE	OrQCk5	0.509695	0.0613251	outcome	TRUE	NA	10	0.0148681	exposure	TRUE	1.05812e-05	inferred	QWgqII	textfile	2	19.4035
IgAN	genus.Desulfovibrio.id.3173	rs2590913	A	G	0.154496	-0.0552515	NA	NA	FALSE	OrQCk5	0.69239	0.13966	outcome	TRUE	NA	13	0.0339396	exposure	TRUE	5.31209e-06	inferred	QWgqII	textfile	2	20.7213
IgAN	genus.Desulfovibrio.id.3173	rs2853179	T	C	0.0811971	0.05739	NA	NA	FALSE	OrQCk5	0.432999	0.073195	outcome	TRUE	NA	8	0.0174234	exposure	TRUE	3.15872e-06	inferred	QWgqII	textfile	2	21.7177
IgAN	genus.Desulfovibrio.id.3173	rs4797774	A	G	0.212582	0.161453	NA	NA	FALSE	OrQCk5	0.299061	0.155475	outcome	TRUE	NA	18	0.0470044	exposure	TRUE	6.10867e-06	inferred	QWgqII	textfile	2	20.4538
IgAN	genus.Desulfovibrio.id.3173	rs6580353	C	T	0.0770979	-0.128379	NA	NA	FALSE	OrQCk5	0.0971427	0.0773898	outcome	TRUE	NA	5	0.0169735	exposure	TRUE	5.56587e-06	inferred	QWgqII	textfile	2	20.632
IgAN	genus.Desulfovibrio.id.3173	rs72647089	G	T	-0.106594	0.00126952	NA	NA	FALSE	OrQCk5	0.991001	0.112553	outcome	TRUE	NA	8	0.0239337	exposure	TRUE	8.43869e-06	inferred	QWgqII	textfile	2	19.8358
IgAN	genus.Desulfovibrio.id.3173	rs7729080	A	C	-0.070287	-0.0523877	NA	NA	FALSE	OrQCk5	0.435506	0.0671806	outcome	TRUE	NA	5	0.0157691	exposure	TRUE	8.30152e-06	inferred	QWgqII	textfile	2	19.8671
IgAN	genus.Dialister.id.2183	rs10138457	C	T	-0.113054	0.0650089	NA	NA	FALSE	RxzzVI	0.538023	0.105567	outcome	TRUE	NA	14	0.0261933	exposure	TRUE	1.5878e-05	inferred	MohyVr	textfile	2	18.6291
IgAN	genus.Dialister.id.2183	rs10938938	A	G	-0.0773514	-0.180206	NA	NA	FALSE	RxzzVI	0.0309557	0.08352	outcome	TRUE	NA	4	0.0170915	exposure	TRUE	6.01878e-06	inferred	MohyVr	textfile	2	20.4822
IgAN	genus.Dialister.id.2183	rs11071887	C	T	0.0662403	0.0469102	NA	NA	FALSE	RxzzVI	0.474091	0.0655319	outcome	TRUE	NA	15	0.0146315	exposure	TRUE	5.97579e-06	inferred	MohyVr	textfile	2	20.4959
IgAN	genus.Dialister.id.2183	rs11166701	A	G	-0.0655301	0.0139867	NA	NA	FALSE	RxzzVI	0.819491	0.0612913	outcome	TRUE	NA	8	0.013186	exposure	TRUE	6.70661e-07	inferred	MohyVr	textfile	2	24.6976
IgAN	genus.Dialister.id.2183	rs2314294	C	T	0.0865932	0.0740746	NA	NA	FALSE	RxzzVI	0.409977	0.0899037	outcome	TRUE	NA	16	0.0193719	exposure	TRUE	7.82041e-06	inferred	MohyVr	textfile	2	19.9813
IgAN	genus.Dialister.id.2183	rs2435610	C	A	0.0647131	-0.204485	NA	NA	FALSE	RxzzVI	0.00411756	0.0712737	outcome	TRUE	NA	7	0.0143314	exposure	TRUE	6.31758e-06	inferred	MohyVr	textfile	2	20.3895
IgAN	genus.Dialister.id.2183	rs4747450	A	C	0.0668509	0.0293541	NA	NA	FALSE	RxzzVI	0.690941	0.0738321	outcome	TRUE	NA	10	0.0147685	exposure	TRUE	5.99479e-06	inferred	MohyVr	textfile	2	20.4899
IgAN	genus.Dialister.id.2183	rs4753063	A	G	-0.0596297	-0.0416079	NA	NA	FALSE	RxzzVI	0.498131	0.06142	outcome	TRUE	NA	11	0.0130052	exposure	TRUE	4.53831e-06	inferred	MohyVr	textfile	2	21.0229
IgAN	genus.Dialister.id.2183	rs517089	A	T	0.076227	-0.146151	NA	NA	TRUE	RxzzVI	0.0736869	0.0817147	outcome	TRUE	NA	11	0.0170411	exposure	TRUE	7.70842e-06	inferred	MohyVr	textfile	2	20.0089
IgAN	genus.Dialister.id.2183	rs75416973	G	A	0.0727223	-0.0823109	NA	NA	FALSE	RxzzVI	0.266477	0.0740731	outcome	TRUE	NA	1	0.016451	exposure	TRUE	9.84525e-06	inferred	MohyVr	textfile	2	19.5412
IgAN	genus.Dialister.id.2183	rs764177	A	C	-0.0601454	-0.0521083	NA	NA	FALSE	RxzzVI	0.414257	0.0638249	outcome	TRUE	NA	3	0.0135366	exposure	TRUE	8.8643e-06	inferred	MohyVr	textfile	2	19.7418
IgAN	genus.Dialister.id.2183	rs76680460	A	G	-0.161296	-0.0585343	NA	NA	FALSE	RxzzVI	0.700129	0.151979	outcome	TRUE	NA	9	0.0364332	exposure	TRUE	9.54764e-06	inferred	MohyVr	textfile	2	19.5999
IgAN	genus.Dorea.id.1997	rs11150408	G	T	0.0488254	0.0231478	NA	NA	FALSE	h2baHu	0.706082	0.06138	outcome	TRUE	NA	16	0.0109063	exposure	TRUE	7.57734e-06	inferred	Uh7kkP	textfile	2	20.0417
IgAN	genus.Dorea.id.1997	rs12216169	A	T	0.0881722	0.0052838	NA	NA	TRUE	h2baHu	0.955614	0.0949322	outcome	TRUE	NA	6	0.0193683	exposure	TRUE	5.30386e-06	inferred	Uh7kkP	textfile	2	20.7243
IgAN	genus.Dorea.id.1997	rs12537781	C	T	-0.055544	-0.061475	NA	NA	FALSE	h2baHu	0.391224	0.0716993	outcome	TRUE	NA	7	0.0125223	exposure	TRUE	9.18127e-06	inferred	Uh7kkP	textfile	2	19.6746
IgAN	genus.Dorea.id.1997	rs13279148	A	G	0.0715309	0.175095	NA	NA	FALSE	h2baHu	0.0722071	0.0973932	outcome	TRUE	NA	8	0.0150878	exposure	TRUE	2.12676e-06	inferred	Uh7kkP	textfile	2	22.477
IgAN	genus.Dorea.id.1997	rs1899291	T	C	0.0697217	0.0189349	NA	NA	FALSE	h2baHu	0.821864	0.0840997	outcome	TRUE	NA	4	0.0150285	exposure	TRUE	3.49572e-06	inferred	Uh7kkP	textfile	2	21.5232
IgAN	genus.Dorea.id.1997	rs3005511	G	A	0.0516127	0.0205976	NA	NA	FALSE	h2baHu	0.756941	0.0665509	outcome	TRUE	NA	6	0.0112852	exposure	TRUE	4.79709e-06	inferred	Uh7kkP	textfile	2	20.9166
IgAN	genus.Dorea.id.1997	rs345219	G	T	-0.0497368	-0.00368649	NA	NA	FALSE	h2baHu	0.952366	0.0617126	outcome	TRUE	NA	3	0.0112621	exposure	TRUE	1.004e-05	inferred	Uh7kkP	textfile	2	19.5038
IgAN	genus.Dorea.id.1997	rs3752849	A	G	0.163846	-0.108219	NA	NA	FALSE	h2baHu	0.444262	0.14146	outcome	TRUE	NA	11	0.036608	exposure	TRUE	7.61664e-06	inferred	Uh7kkP	textfile	2	20.0318
IgAN	genus.Dorea.id.1997	rs4793307	T	C	0.0574165	-0.126506	NA	NA	FALSE	h2baHu	0.0785959	0.0719238	outcome	TRUE	NA	17	0.0122472	exposure	TRUE	2.75688e-06	inferred	Uh7kkP	textfile	2	21.9787
IgAN	genus.Dorea.id.1997	rs62503162	G	A	-0.0974091	-0.119259	NA	NA	FALSE	h2baHu	0.431064	0.151465	outcome	TRUE	NA	8	0.0194379	exposure	TRUE	5.40656e-07	inferred	Uh7kkP	textfile	2	25.1131
IgAN	genus.Dorea.id.1997	rs62583469	A	T	-0.0634136	-0.150077	NA	NA	TRUE	h2baHu	0.0920916	0.0890946	outcome	TRUE	NA	9	0.0142227	exposure	TRUE	8.2489e-06	inferred	Uh7kkP	textfile	2	19.8793
IgAN	genus.Dorea.id.1997	rs73729431	T	C	-0.13745	0.0260475	NA	NA	FALSE	h2baHu	0.904928	0.218084	outcome	TRUE	NA	6	0.0299983	exposure	TRUE	4.60699e-06	inferred	Uh7kkP	textfile	2	20.9941
IgAN	genus.Eggerthella.id.819	rs112205261	C	T	-0.188618	-0.33062	NA	NA	FALSE	OAwR0H	0.00622214	0.120848	outcome	TRUE	NA	1	0.0403613	exposure	TRUE	2.96492e-06	inferred	5ob3mO	textfile	2	21.8391
IgAN	genus.Eggerthella.id.819	rs13070736	C	A	-0.121331	0.0625385	NA	NA	FALSE	OAwR0H	0.451165	0.0830001	outcome	TRUE	NA	3	0.0272024	exposure	TRUE	8.1841e-06	inferred	5ob3mO	textfile	2	19.8944
IgAN	genus.Eggerthella.id.819	rs1784405	G	T	0.0908248	0.0247275	NA	NA	FALSE	OAwR0H	0.685411	0.061042	outcome	TRUE	NA	11	0.0198175	exposure	TRUE	4.5823e-06	inferred	5ob3mO	textfile	2	21.0044
IgAN	genus.Eggerthella.id.819	rs2223081	A	G	0.102572	-0.0648508	NA	NA	FALSE	OAwR0H	0.342263	0.0682853	outcome	TRUE	NA	21	0.0221108	exposure	TRUE	3.50112e-06	inferred	5ob3mO	textfile	2	21.5203
IgAN	genus.Eggerthella.id.819	rs2240838	G	A	0.0980582	0.0237511	NA	NA	FALSE	OAwR0H	0.701575	0.0619816	outcome	TRUE	NA	7	0.0197653	exposure	TRUE	7.00831e-07	inferred	5ob3mO	textfile	2	24.6128
IgAN	genus.Eggerthella.id.819	rs3851328	G	T	-0.107774	0.152688	NA	NA	FALSE	OAwR0H	0.0388651	0.0739186	outcome	TRUE	NA	2	0.0236527	exposure	TRUE	5.2004e-06	inferred	5ob3mO	textfile	2	20.762
IgAN	genus.Eggerthella.id.819	rs6430926	T	C	0.0879736	-0.029486	NA	NA	FALSE	OAwR0H	0.632518	0.0616622	outcome	TRUE	NA	2	0.0197127	exposure	TRUE	8.09034e-06	inferred	5ob3mO	textfile	2	19.9164
IgAN	genus.Eggerthella.id.819	rs67490567	C	T	0.108495	-0.159984	NA	NA	FALSE	OAwR0H	0.0238919	0.070825	outcome	TRUE	NA	15	0.0245457	exposure	TRUE	9.86512e-06	inferred	5ob3mO	textfile	2	19.5374
IgAN	genus.Eggerthella.id.819	rs76663501	T	C	0.175349	0.0317831	NA	NA	FALSE	OAwR0H	0.819911	0.139609	outcome	TRUE	NA	20	0.0378576	exposure	TRUE	3.62481e-06	inferred	5ob3mO	textfile	2	21.4537
IgAN	genus.Eggerthella.id.819	rs4985746	A	G	0.110522	0.118121	NA	0.899836	FALSE	XJGsJF	0.246824	0.101996	outcome	TRUE	rs11871902	17	0.024765	exposure	TRUE	8.09e-06	inferred	BtSlJg	textfile	2	19.9169
IgAN	genus.Eisenbergiella.id.11304	rs11027642	T	C	0.129006	0.0139961	NA	NA	FALSE	yWD5uQ	0.872211	0.0870127	outcome	TRUE	NA	11	0.0284844	exposure	TRUE	5.92662e-06	inferred	YPqV8q	textfile	2	20.5118
IgAN	genus.Eisenbergiella.id.11304	rs11651545	C	T	0.106901	0.0662766	NA	NA	FALSE	yWD5uQ	0.378504	0.0752584	outcome	TRUE	NA	17	0.0237647	exposure	TRUE	6.8503e-06	inferred	YPqV8q	textfile	2	20.2346
IgAN	genus.Eisenbergiella.id.11304	rs11938607	C	T	0.0978125	-0.192222	NA	NA	FALSE	yWD5uQ	0.00689033	0.0711381	outcome	TRUE	NA	4	0.0216636	exposure	TRUE	6.32955e-06	inferred	YPqV8q	textfile	2	20.3859
IgAN	genus.Eisenbergiella.id.11304	rs12257723	C	A	-0.0952742	-0.0649881	NA	NA	FALSE	yWD5uQ	0.318676	0.0651718	outcome	TRUE	NA	10	0.0211569	exposure	TRUE	6.69309e-06	inferred	YPqV8q	textfile	2	20.279
IgAN	genus.Eisenbergiella.id.11304	rs12278566	A	T	-0.121065	-0.0837275	NA	NA	TRUE	yWD5uQ	0.228523	0.0695312	outcome	TRUE	NA	11	0.0251658	exposure	TRUE	1.50415e-06	inferred	YPqV8q	textfile	2	23.1427
IgAN	genus.Eisenbergiella.id.11304	rs12710729	A	C	0.0893384	-0.0132856	NA	NA	FALSE	yWD5uQ	0.839653	0.0656606	outcome	TRUE	NA	2	0.0199069	exposure	TRUE	7.19611e-06	inferred	YPqV8q	textfile	2	20.1404
IgAN	genus.Eisenbergiella.id.11304	rs13258851	G	A	0.137001	0.0409956	NA	NA	FALSE	yWD5uQ	0.643006	0.0884479	outcome	TRUE	NA	8	0.0302124	exposure	TRUE	5.77115e-06	inferred	YPqV8q	textfile	2	20.5626
IgAN	genus.Eisenbergiella.id.11304	rs1508033	C	A	0.091546	0.12134	NA	NA	FALSE	yWD5uQ	0.0688288	0.0666875	outcome	TRUE	NA	15	0.0195787	exposure	TRUE	2.92803e-06	inferred	YPqV8q	textfile	2	21.8632
IgAN	genus.Eisenbergiella.id.11304	rs1553971	G	T	0.120965	0.141609	NA	NA	FALSE	yWD5uQ	0.05433	0.0735935	outcome	TRUE	NA	3	0.0263054	exposure	TRUE	4.25619e-06	inferred	YPqV8q	textfile	2	21.1459
IgAN	genus.Eisenbergiella.id.11304	rs2683098	T	C	0.107319	-0.00741526	NA	NA	FALSE	yWD5uQ	0.920859	0.0746367	outcome	TRUE	NA	15	0.022515	exposure	TRUE	1.8741e-06	inferred	YPqV8q	textfile	2	22.72
IgAN	genus.Eisenbergiella.id.11304	rs3812426	A	G	0.106447	0.121533	NA	NA	FALSE	yWD5uQ	0.152038	0.0848477	outcome	TRUE	NA	8	0.0224159	exposure	TRUE	2.04686e-06	inferred	YPqV8q	textfile	2	22.5505
IgAN	genus.Eisenbergiella.id.11304	rs4462860	A	G	0.0939071	-0.00611157	NA	NA	FALSE	yWD5uQ	0.922666	0.0629568	outcome	TRUE	NA	21	0.0201104	exposure	TRUE	3.01828e-06	inferred	YPqV8q	textfile	2	21.8049
IgAN	genus.Enterorhabdus.id.820	rs10098492	C	T	0.132323	-0.0646938	NA	NA	FALSE	AoOENW	0.620325	0.130592	outcome	TRUE	NA	8	0.0293688	exposure	TRUE	6.61974e-06	inferred	rMkQpf	textfile	2	20.3001
IgAN	genus.Enterorhabdus.id.820	rs11098863	A	T	-0.0966008	0.0660806	NA	NA	TRUE	AoOENW	0.279634	0.0611211	outcome	TRUE	NA	4	0.0162677	exposure	TRUE	2.88172e-09	inferred	rMkQpf	textfile	2	35.2622
IgAN	genus.Enterorhabdus.id.820	rs114731706	G	T	0.182308	-0.201907	NA	NA	FALSE	AoOENW	0.238661	0.171348	outcome	TRUE	NA	2	0.0382298	exposure	TRUE	1.85378e-06	inferred	rMkQpf	textfile	2	22.7409
IgAN	genus.Enterorhabdus.id.820	rs2051957	T	C	0.0843291	-0.106712	NA	NA	FALSE	AoOENW	0.16812	0.0774249	outcome	TRUE	NA	7	0.0189864	exposure	TRUE	8.93133e-06	inferred	rMkQpf	textfile	2	19.7274
IgAN	genus.Enterorhabdus.id.820	rs3017103	G	A	0.0980897	0.0219387	NA	NA	FALSE	AoOENW	0.778974	0.0781694	outcome	TRUE	NA	11	0.0208995	exposure	TRUE	2.68689e-06	inferred	rMkQpf	textfile	2	22.0281
IgAN	genus.Enterorhabdus.id.820	rs73331712	C	T	0.26199	-0.247878	NA	NA	FALSE	AoOENW	0.106188	0.153431	outcome	TRUE	NA	12	0.055123	exposure	TRUE	2.00604e-06	inferred	rMkQpf	textfile	2	22.5893
IgAN	genus.Enterorhabdus.id.820	rs77655283	A	G	0.132988	-0.158079	NA	NA	FALSE	AoOENW	0.189736	0.120546	outcome	TRUE	NA	2	0.0298306	exposure	TRUE	8.26885e-06	inferred	rMkQpf	textfile	2	19.8747
IgAN	genus.Enterorhabdus.id.820	rs7923280	T	A	0.0860019	0.0732443	NA	NA	TRUE	AoOENW	0.283693	0.068321	outcome	TRUE	NA	10	0.0169148	exposure	TRUE	3.68776e-07	inferred	rMkQpf	textfile	2	25.8512
IgAN	genus.Enterorhabdus.id.820	rs9470637	T	A	-0.0755513	-0.120398	NA	NA	TRUE	AoOENW	0.0496764	0.061342	outcome	TRUE	NA	6	0.0166263	exposure	TRUE	5.51745e-06	inferred	rMkQpf	textfile	2	20.6487
IgAN	genus.Erysipelatoclostridium.id.11381	rs1434153	A	G	-0.0684526	0.0302818	NA	NA	FALSE	pSKvDz	0.624463	0.0618585	outcome	TRUE	NA	2	0.0152443	exposure	TRUE	7.10995e-06	inferred	XDJPJD	textfile	2	20.1634
IgAN	genus.Erysipelatoclostridium.id.11381	rs16936671	T	C	-0.0968026	-0.107697	NA	NA	FALSE	pSKvDz	0.227789	0.0892956	outcome	TRUE	NA	10	0.0217883	exposure	TRUE	8.87651e-06	inferred	XDJPJD	textfile	2	19.7391
IgAN	genus.Erysipelatoclostridium.id.11381	rs17804233	C	T	-0.0662914	0.0424221	NA	NA	FALSE	pSKvDz	0.488508	0.0612431	outcome	TRUE	NA	5	0.0144203	exposure	TRUE	4.28447e-06	inferred	XDJPJD	textfile	2	21.1332
IgAN	genus.Erysipelatoclostridium.id.11381	rs2901723	A	C	0.0641339	0.10409	NA	NA	FALSE	pSKvDz	0.0922062	0.0618161	outcome	TRUE	NA	11	0.0144295	exposure	TRUE	8.80355e-06	inferred	XDJPJD	textfile	2	19.7549
IgAN	genus.Erysipelatoclostridium.id.11381	rs340991	G	A	-0.0740482	0.0365287	NA	NA	FALSE	pSKvDz	0.597048	0.069098	outcome	TRUE	NA	5	0.0158891	exposure	TRUE	3.15745e-06	inferred	XDJPJD	textfile	2	21.7184
IgAN	genus.Erysipelatoclostridium.id.11381	rs34528142	G	C	-0.0875551	-0.0769138	NA	NA	TRUE	pSKvDz	0.313803	0.0763584	outcome	TRUE	NA	17	0.0195556	exposure	TRUE	7.56172e-06	inferred	XDJPJD	textfile	2	20.0456
IgAN	genus.Erysipelatoclostridium.id.11381	rs3804326	G	A	0.14147	-0.0015658	NA	NA	FALSE	pSKvDz	0.991204	0.142032	outcome	TRUE	NA	6	0.0336352	exposure	TRUE	2.59917e-05	inferred	XDJPJD	textfile	2	17.6905
IgAN	genus.Erysipelatoclostridium.id.11381	rs45480394	G	T	-0.0687134	-0.0280021	NA	NA	FALSE	pSKvDz	0.660141	0.0636821	outcome	TRUE	NA	19	0.0151835	exposure	TRUE	6.02462e-06	inferred	XDJPJD	textfile	2	20.4804
IgAN	genus.Erysipelatoclostridium.id.11381	rs4697572	G	A	-0.0810636	-0.00895753	NA	NA	FALSE	pSKvDz	0.907183	0.076828	outcome	TRUE	NA	4	0.0163308	exposure	TRUE	6.91117e-07	inferred	XDJPJD	textfile	2	24.6397
IgAN	genus.Erysipelatoclostridium.id.11381	rs58236560	T	G	-0.111157	0.0884313	NA	NA	FALSE	pSKvDz	0.345512	0.0937437	outcome	TRUE	NA	11	0.0234426	exposure	TRUE	2.11966e-06	inferred	XDJPJD	textfile	2	22.4834
IgAN	genus.Erysipelatoclostridium.id.11381	rs61806970	T	C	0.142548	0.0198129	NA	NA	FALSE	pSKvDz	0.871426	0.122417	outcome	TRUE	NA	1	0.0320688	exposure	TRUE	8.78649e-06	inferred	XDJPJD	textfile	2	19.7586
IgAN	genus.Erysipelatoclostridium.id.11381	rs622418	G	A	-0.0668051	0.0010279	NA	NA	FALSE	pSKvDz	0.986632	0.061349	outcome	TRUE	NA	9	0.0143224	exposure	TRUE	3.09574e-06	inferred	XDJPJD	textfile	2	21.7563
IgAN	genus.Erysipelatoclostridium.id.11381	rs6474512	C	A	0.067015	0.0334145	NA	NA	FALSE	pSKvDz	0.597182	0.0632305	outcome	TRUE	NA	8	0.0143201	exposure	TRUE	2.87195e-06	inferred	XDJPJD	textfile	2	21.9003
IgAN	genus.Erysipelatoclostridium.id.11381	rs710230	C	T	0.143381	0.0436825	NA	NA	FALSE	pSKvDz	0.71555	0.119871	outcome	TRUE	NA	1	0.0281514	exposure	TRUE	3.52029e-07	inferred	XDJPJD	textfile	2	25.9409
IgAN	genus.Erysipelatoclostridium.id.11381	rs7221249	G	A	0.0839861	0.0306449	NA	NA	FALSE	pSKvDz	0.617156	0.0613039	outcome	TRUE	NA	17	0.0142741	exposure	TRUE	4.00975e-09	inferred	XDJPJD	textfile	2	34.619
IgAN	genus.Erysipelatoclostridium.id.11381	rs9590927	A	G	-0.0646003	0.127232	NA	NA	FALSE	pSKvDz	0.0382657	0.0614054	outcome	TRUE	NA	13	0.0143479	exposure	TRUE	6.71882e-06	inferred	XDJPJD	textfile	2	20.2717
IgAN	genus.ErysipelotrichaceaeUCG003.id.11384	rs11666127	G	A	-0.0719187	-0.0460754	NA	NA	FALSE	xrFJ0B	0.568907	0.0808821	outcome	TRUE	NA	19	0.0161371	exposure	TRUE	8.32145e-06	inferred	laETr4	textfile	2	19.8626
IgAN	genus.ErysipelotrichaceaeUCG003.id.11384	rs11877693	G	C	-0.0948369	-0.0444571	NA	NA	TRUE	xrFJ0B	0.62004	0.0896686	outcome	TRUE	NA	18	0.0189222	exposure	TRUE	5.38842e-07	inferred	laETr4	textfile	2	25.1195
IgAN	genus.ErysipelotrichaceaeUCG003.id.11384	rs11994308	T	C	0.115417	-0.0674907	NA	NA	FALSE	xrFJ0B	0.533589	0.108413	outcome	TRUE	NA	8	0.0242503	exposure	TRUE	1.94139e-06	inferred	laETr4	textfile	2	22.6522
IgAN	genus.ErysipelotrichaceaeUCG003.id.11384	rs12251396	G	A	-0.0705399	-0.0154422	NA	NA	FALSE	xrFJ0B	0.855886	0.0850281	outcome	TRUE	NA	10	0.0158766	exposure	TRUE	8.87073e-06	inferred	laETr4	textfile	2	19.7404
IgAN	genus.ErysipelotrichaceaeUCG003.id.11384	rs17798136	A	G	0.158818	-0.143603	NA	NA	FALSE	xrFJ0B	0.251986	0.125359	outcome	TRUE	NA	7	0.0347674	exposure	TRUE	4.92405e-06	inferred	laETr4	textfile	2	20.8666
IgAN	genus.ErysipelotrichaceaeUCG003.id.11384	rs2044550	C	T	-0.0609347	0.0101749	NA	NA	FALSE	xrFJ0B	0.893251	0.0758242	outcome	TRUE	NA	18	0.0136043	exposure	TRUE	7.49643e-06	inferred	laETr4	textfile	2	20.0622
IgAN	genus.ErysipelotrichaceaeUCG003.id.11384	rs28568391	G	A	-0.0583911	0.067039	NA	NA	FALSE	xrFJ0B	0.27542	0.0614661	outcome	TRUE	NA	10	0.0118741	exposure	TRUE	8.76402e-07	inferred	laETr4	textfile	2	24.1822
IgAN	genus.ErysipelotrichaceaeUCG003.id.11384	rs4758231	T	G	-0.0551754	0.00389702	NA	NA	FALSE	xrFJ0B	0.954147	0.0677737	outcome	TRUE	NA	11	0.0122047	exposure	TRUE	6.15934e-06	inferred	laETr4	textfile	2	20.438
IgAN	genus.ErysipelotrichaceaeUCG003.id.11384	rs59068084	G	T	0.0564772	0.105936	NA	NA	FALSE	xrFJ0B	0.0932696	0.0631174	outcome	TRUE	NA	4	0.0120224	exposure	TRUE	2.63142e-06	inferred	laETr4	textfile	2	22.0681
IgAN	genus.ErysipelotrichaceaeUCG003.id.11384	rs62403464	C	T	-0.0731743	0.0329203	NA	NA	FALSE	xrFJ0B	0.679739	0.0797449	outcome	TRUE	NA	6	0.0156516	exposure	TRUE	2.93658e-06	inferred	laETr4	textfile	2	21.8576
IgAN	genus.ErysipelotrichaceaeUCG003.id.11384	rs6875357	T	C	0.165673	-0.00753015	NA	NA	FALSE	xrFJ0B	0.962589	0.160542	outcome	TRUE	NA	5	0.0353831	exposure	TRUE	2.8371e-06	inferred	laETr4	textfile	2	21.9237
IgAN	genus.ErysipelotrichaceaeUCG003.id.11384	rs73074432	T	C	0.072154	-0.0956861	NA	NA	FALSE	xrFJ0B	0.327097	0.0976412	outcome	TRUE	NA	7	0.0164378	exposure	TRUE	1.13601e-05	inferred	laETr4	textfile	2	19.2679
IgAN	genus.ErysipelotrichaceaeUCG003.id.11384	rs74988980	A	G	-0.133141	0.189451	NA	NA	FALSE	xrFJ0B	0.207134	0.150181	outcome	TRUE	NA	16	0.0348574	exposure	TRUE	0.000133669	inferred	laETr4	textfile	2	14.5893
IgAN	genus.ErysipelotrichaceaeUCG003.id.11384	rs75949021	C	T	-0.169667	0.088015	NA	NA	FALSE	xrFJ0B	0.568777	0.154452	outcome	TRUE	NA	2	0.0374238	exposure	TRUE	5.79681e-06	inferred	laETr4	textfile	2	20.5541
IgAN	genus.ErysipelotrichaceaeUCG003.id.11384	rs76502207	C	T	0.144844	0.0942951	NA	NA	FALSE	xrFJ0B	0.544577	0.155626	outcome	TRUE	NA	15	0.0289929	exposure	TRUE	5.85823e-07	inferred	laETr4	textfile	2	24.9584
IgAN	genus.ErysipelotrichaceaeUCG003.id.11384	rs79396538	G	C	0.0848148	0.12261	NA	NA	TRUE	xrFJ0B	0.352625	0.131909	outcome	TRUE	NA	14	0.0191146	exposure	TRUE	9.11525e-06	inferred	laETr4	textfile	2	19.6884
IgAN	genus.ErysipelotrichaceaeUCG003.id.11384	rs8053479	G	A	-0.0838212	-0.00606071	NA	NA	FALSE	xrFJ0B	0.950102	0.096849	outcome	TRUE	NA	16	0.0186509	exposure	TRUE	6.98275e-06	inferred	laETr4	textfile	2	20.198
IgAN	genus.Escherichia.Shigella.id.3504	rs112767262	C	T	0.0732963	-0.121858	NA	NA	FALSE	AoU6s4	0.0990193	0.0738701	outcome	TRUE	NA	16	0.0163589	exposure	TRUE	7.44586e-06	inferred	A5VPHw	textfile	2	20.0751
IgAN	genus.Escherichia.Shigella.id.3504	rs113127095	G	A	0.151009	0.31095	NA	NA	FALSE	AoU6s4	0.0449915	0.155108	outcome	TRUE	NA	13	0.0323434	exposure	TRUE	3.02765e-06	inferred	A5VPHw	textfile	2	21.799
IgAN	genus.Escherichia.Shigella.id.3504	rs113513883	G	A	0.172283	0.189125	NA	NA	FALSE	AoU6s4	0.270662	0.171691	outcome	TRUE	NA	7	0.038041	exposure	TRUE	5.92966e-06	inferred	A5VPHw	textfile	2	20.5108
IgAN	genus.Escherichia.Shigella.id.3504	rs1154904	G	A	-0.0613376	-0.0993545	NA	NA	FALSE	AoU6s4	0.10419	0.061146	outcome	TRUE	NA	11	0.0130644	exposure	TRUE	2.66593e-06	inferred	A5VPHw	textfile	2	22.0431
IgAN	genus.Escherichia.Shigella.id.3504	rs11706043	A	T	0.075657	-0.0488375	NA	NA	TRUE	AoU6s4	0.511457	0.0743827	outcome	TRUE	NA	3	0.0164155	exposure	TRUE	4.04863e-06	inferred	A5VPHw	textfile	2	21.2417
IgAN	genus.Escherichia.Shigella.id.3504	rs117092367	T	A	0.117362	-0.0153129	NA	NA	TRUE	AoU6s4	0.900654	0.122664	outcome	TRUE	NA	10	0.0264533	exposure	TRUE	9.14044e-06	inferred	A5VPHw	textfile	2	19.6831
IgAN	genus.Escherichia.Shigella.id.3504	rs118526	A	C	-0.0594401	0.00786932	NA	NA	FALSE	AoU6s4	0.906488	0.0669904	outcome	TRUE	NA	5	0.013598	exposure	TRUE	1.23544e-05	inferred	A5VPHw	textfile	2	19.1077
IgAN	genus.Escherichia.Shigella.id.3504	rs2267739	C	G	0.115505	0.0486126	NA	NA	TRUE	AoU6s4	0.614226	0.0964437	outcome	TRUE	NA	7	0.0237628	exposure	TRUE	1.16929e-06	inferred	A5VPHw	textfile	2	23.6271
IgAN	genus.Escherichia.Shigella.id.3504	rs2798105	G	A	-0.100851	-0.0965619	NA	NA	FALSE	AoU6s4	0.347199	0.102721	outcome	TRUE	NA	1	0.0222045	exposure	TRUE	5.57476e-06	inferred	A5VPHw	textfile	2	20.6289
IgAN	genus.Escherichia.Shigella.id.3504	rs35555519	G	C	0.101976	-0.162935	NA	NA	TRUE	AoU6s4	0.112239	0.10259	outcome	TRUE	NA	16	0.0222883	exposure	TRUE	4.7551e-06	inferred	A5VPHw	textfile	2	20.9335
IgAN	genus.Escherichia.Shigella.id.3504	rs4731451	A	G	-0.0609885	-0.0159465	NA	NA	FALSE	AoU6s4	0.808719	0.0658732	outcome	TRUE	NA	7	0.0135157	exposure	TRUE	6.40922e-06	inferred	A5VPHw	textfile	2	20.3619
IgAN	genus.Escherichia.Shigella.id.3504	rs57024273	C	T	0.0626172	-0.0674153	NA	NA	FALSE	AoU6s4	0.335191	0.0699538	outcome	TRUE	NA	2	0.0139919	exposure	TRUE	7.63184e-06	inferred	A5VPHw	textfile	2	20.028
IgAN	genus.Escherichia.Shigella.id.3504	rs592299	C	T	-0.0592004	-0.0438308	NA	NA	FALSE	AoU6s4	0.476183	0.0615208	outcome	TRUE	NA	9	0.0129486	exposure	TRUE	4.83227e-06	inferred	A5VPHw	textfile	2	20.9026
IgAN	genus.Escherichia.Shigella.id.3504	rs73208162	G	A	-0.119296	0.034962	NA	NA	FALSE	AoU6s4	0.83752	0.17049	outcome	TRUE	NA	21	0.024839	exposure	TRUE	1.56496e-06	inferred	A5VPHw	textfile	2	23.0665
IgAN	genus.Escherichia.Shigella.id.3504	rs7502686	C	G	-0.136384	-0.0216916	NA	NA	TRUE	AoU6s4	0.864541	0.127151	outcome	TRUE	NA	17	0.0302576	exposure	TRUE	6.56224e-06	inferred	A5VPHw	textfile	2	20.3168
IgAN	genus.Eubacteriumbrachygroup.id.11296	rs12151423	G	A	0.101329	0.0240281	NA	NA	FALSE	9aIW1V	0.694279	0.0611317	outcome	TRUE	NA	2	0.0227324	exposure	TRUE	8.29422e-06	inferred	E1IO9s	textfile	2	19.8688
IgAN	genus.Eubacteriumbrachygroup.id.11296	rs13139592	C	T	-0.145997	-0.0327446	NA	NA	FALSE	9aIW1V	0.717381	0.0904642	outcome	TRUE	NA	4	0.0327192	exposure	TRUE	8.11576e-06	inferred	E1IO9s	textfile	2	19.9104
IgAN	genus.Eubacteriumbrachygroup.id.11296	rs1384962	G	A	0.120888	-0.0378059	NA	NA	FALSE	9aIW1V	0.56632	0.0659237	outcome	TRUE	NA	14	0.0266264	exposure	TRUE	5.62113e-06	inferred	E1IO9s	textfile	2	20.6131
IgAN	genus.Eubacteriumbrachygroup.id.11296	rs2913110	T	C	0.105143	0.00151015	NA	NA	FALSE	9aIW1V	0.981233	0.0641983	outcome	TRUE	NA	10	0.022942	exposure	TRUE	4.58352e-06	inferred	E1IO9s	textfile	2	21.0039
IgAN	genus.Eubacteriumbrachygroup.id.11296	rs4862235	A	G	0.104806	0.00566658	NA	NA	FALSE	9aIW1V	0.926705	0.061599	outcome	TRUE	NA	4	0.0225751	exposure	TRUE	3.44128e-06	inferred	E1IO9s	textfile	2	21.5533
IgAN	genus.Eubacteriumbrachygroup.id.11296	rs55932844	G	A	-0.170705	-0.0167667	NA	NA	FALSE	9aIW1V	0.878494	0.109673	outcome	TRUE	NA	10	0.0361023	exposure	TRUE	2.26331e-06	inferred	E1IO9s	textfile	2	22.3575
IgAN	genus.Eubacteriumbrachygroup.id.11296	rs62348779	C	T	-0.201481	0.102723	NA	NA	FALSE	9aIW1V	0.374238	0.115606	outcome	TRUE	NA	5	0.043286	exposure	TRUE	3.24556e-06	inferred	E1IO9s	textfile	2	21.6656
IgAN	genus.Eubacteriumbrachygroup.id.11296	rs6591893	A	G	0.108225	0.0414446	NA	NA	FALSE	9aIW1V	0.520589	0.0645115	outcome	TRUE	NA	11	0.0240319	exposure	TRUE	6.68701e-06	inferred	E1IO9s	textfile	2	20.2807
IgAN	genus.Eubacteriumbrachygroup.id.11296	rs720439	G	A	-0.111927	0.00842799	NA	NA	FALSE	9aIW1V	0.906006	0.0713763	outcome	TRUE	NA	22	0.0251252	exposure	TRUE	8.39861e-06	inferred	E1IO9s	textfile	2	19.8449
IgAN	genus.Eubacteriumbrachygroup.id.11296	rs73199919	C	T	-0.236717	0.0720084	NA	NA	FALSE	9aIW1V	0.615255	0.143275	outcome	TRUE	NA	4	0.0531335	exposure	TRUE	8.38405e-06	inferred	E1IO9s	textfile	2	19.8482
IgAN	genus.Eubacteriumbrachygroup.id.11296	rs9613196	A	T	-0.238718	0.186555	NA	NA	TRUE	9aIW1V	0.226813	0.154355	outcome	TRUE	NA	22	0.0528561	exposure	TRUE	6.29045e-06	inferred	E1IO9s	textfile	2	20.3977
IgAN	genus.Eubacteriumcoprostanoligenesgroup.id.11375	rs1020520	G	T	-0.0590705	-0.0616699	NA	NA	FALSE	ajhsUn	0.470096	0.0853775	outcome	TRUE	NA	7	0.0132929	exposure	TRUE	8.83959e-06	inferred	LJhGTI	textfile	2	19.7471
IgAN	genus.Eubacteriumcoprostanoligenesgroup.id.11375	rs10444197	G	A	-0.0505823	0.0463829	NA	NA	FALSE	ajhsUn	0.470079	0.064211	outcome	TRUE	NA	10	0.0113455	exposure	TRUE	8.2595e-06	inferred	LJhGTI	textfile	2	19.8768
IgAN	genus.Eubacteriumcoprostanoligenesgroup.id.11375	rs11052069	C	T	0.0477832	0.0954477	NA	NA	FALSE	ajhsUn	0.12162	0.0616584	outcome	TRUE	NA	12	0.0107833	exposure	TRUE	9.37068e-06	inferred	LJhGTI	textfile	2	19.6356
IgAN	genus.Eubacteriumcoprostanoligenesgroup.id.11375	rs11720857	T	C	0.0630776	-0.0823867	NA	NA	FALSE	ajhsUn	0.304537	0.08024	outcome	TRUE	NA	3	0.0144485	exposure	TRUE	1.26723e-05	inferred	LJhGTI	textfile	2	19.0592
IgAN	genus.Eubacteriumcoprostanoligenesgroup.id.11375	rs11808093	C	T	0.0790287	-0.162744	NA	NA	FALSE	ajhsUn	0.0549516	0.0847952	outcome	TRUE	NA	1	0.0173724	exposure	TRUE	5.38771e-06	inferred	LJhGTI	textfile	2	20.6943
IgAN	genus.Eubacteriumcoprostanoligenesgroup.id.11375	rs12906958	T	C	-0.0533159	-0.120255	NA	NA	FALSE	ajhsUn	0.0739844	0.0673055	outcome	TRUE	NA	15	0.0115935	exposure	TRUE	4.24959e-06	inferred	LJhGTI	textfile	2	21.1488
IgAN	genus.Eubacteriumcoprostanoligenesgroup.id.11375	rs17159861	T	C	0.0962228	-0.113283	NA	NA	FALSE	ajhsUn	0.25378	0.0992649	outcome	TRUE	NA	7	0.0168388	exposure	TRUE	1.10132e-08	inferred	LJhGTI	textfile	2	32.6537
IgAN	genus.Eubacteriumcoprostanoligenesgroup.id.11375	rs2644213	A	G	0.0538845	-0.0118406	NA	NA	FALSE	ajhsUn	0.859552	0.066917	outcome	TRUE	NA	10	0.0121245	exposure	TRUE	8.81853e-06	inferred	LJhGTI	textfile	2	19.7517
IgAN	genus.Eubacteriumcoprostanoligenesgroup.id.11375	rs4076415	G	T	0.0515152	0.0671699	NA	NA	FALSE	ajhsUn	0.291877	0.0637278	outcome	TRUE	NA	15	0.0110294	exposure	TRUE	3.00172e-06	inferred	LJhGTI	textfile	2	21.8155
IgAN	genus.Eubacteriumcoprostanoligenesgroup.id.11375	rs4717831	T	A	0.0786783	0.00960807	NA	NA	TRUE	ajhsUn	0.912178	0.0871149	outcome	TRUE	NA	7	0.0174038	exposure	TRUE	6.16204e-06	inferred	LJhGTI	textfile	2	20.4372
IgAN	genus.Eubacteriumcoprostanoligenesgroup.id.11375	rs62024432	T	C	-0.0769698	0.0538834	NA	NA	FALSE	ajhsUn	0.603961	0.103879	outcome	TRUE	NA	15	0.0172101	exposure	TRUE	7.73643e-06	inferred	LJhGTI	textfile	2	20.0019
IgAN	genus.Eubacteriumcoprostanoligenesgroup.id.11375	rs6762473	A	C	0.0521584	-0.034775	NA	NA	FALSE	ajhsUn	0.589215	0.0644012	outcome	TRUE	NA	3	0.0112353	exposure	TRUE	3.4441e-06	inferred	LJhGTI	textfile	2	21.5517
IgAN	genus.Eubacteriumcoprostanoligenesgroup.id.11375	rs76898927	A	G	0.123055	-0.109082	NA	NA	FALSE	ajhsUn	0.414915	0.133798	outcome	TRUE	NA	3	0.0266375	exposure	TRUE	3.84448e-06	inferred	LJhGTI	textfile	2	21.3409
IgAN	genus.Eubacteriumcoprostanoligenesgroup.id.11375	rs9648214	C	T	-0.0828719	0.075203	NA	NA	FALSE	ajhsUn	0.492961	0.109688	outcome	TRUE	NA	7	0.016431	exposure	TRUE	4.56764e-07	inferred	LJhGTI	textfile	2	25.4383
IgAN	genus.Eubacteriumeligensgroup.id.14372	rs158115	C	G	0.0915271	-0.00523448	NA	NA	TRUE	i2Jpvm	0.954566	0.0918752	outcome	TRUE	NA	14	0.0190611	exposure	TRUE	1.57265e-06	inferred	QxURTd	textfile	2	23.057
IgAN	genus.Eubacteriumeligensgroup.id.14372	rs182318	A	G	-0.0824941	0.0935121	NA	NA	FALSE	i2Jpvm	0.401026	0.111352	outcome	TRUE	NA	11	0.0195615	exposure	TRUE	2.4739e-05	inferred	QxURTd	textfile	2	17.7845
IgAN	genus.Eubacteriumeligensgroup.id.14372	rs2200429	G	A	-0.0888825	-0.0110016	NA	NA	FALSE	i2Jpvm	0.915406	0.103571	outcome	TRUE	NA	13	0.0198479	exposure	TRUE	7.52821e-06	inferred	QxURTd	textfile	2	20.0541
IgAN	genus.Eubacteriumeligensgroup.id.14372	rs265534	G	T	-0.0563756	0.00549961	NA	NA	FALSE	i2Jpvm	0.928735	0.0614922	outcome	TRUE	NA	10	0.0120127	exposure	TRUE	2.69237e-06	inferred	QxURTd	textfile	2	22.0242
IgAN	genus.Eubacteriumeligensgroup.id.14372	rs4583233	C	A	0.0670205	0.0228036	NA	NA	FALSE	i2Jpvm	0.73639	0.0677393	outcome	TRUE	NA	16	0.0128122	exposure	TRUE	1.68597e-07	inferred	QxURTd	textfile	2	27.3633
IgAN	genus.Eubacteriumeligensgroup.id.14372	rs56080211	T	C	0.123093	-0.0814724	NA	NA	FALSE	i2Jpvm	0.483564	0.116292	outcome	TRUE	NA	2	0.0282743	exposure	TRUE	1.33971e-05	inferred	QxURTd	textfile	2	18.9531
IgAN	genus.Eubacteriumeligensgroup.id.14372	rs6923695	G	T	0.103268	-0.0832346	NA	NA	FALSE	i2Jpvm	0.497262	0.122619	outcome	TRUE	NA	6	0.0229524	exposure	TRUE	6.82105e-06	inferred	QxURTd	textfile	2	20.2428
IgAN	genus.Eubacteriumeligensgroup.id.14372	rs72839198	G	C	0.155659	-0.00849718	NA	NA	TRUE	i2Jpvm	0.936689	0.106974	outcome	TRUE	NA	2	0.0375612	exposure	TRUE	3.4109e-05	inferred	QxURTd	textfile	2	17.1739
IgAN	genus.Eubacteriumeligensgroup.id.14372	rs74606150	G	C	-0.196454	0.147337	NA	NA	TRUE	i2Jpvm	0.339722	0.154325	outcome	TRUE	NA	14	0.042565	exposure	TRUE	3.92371e-06	inferred	QxURTd	textfile	2	21.3018
IgAN	genus.Eubacteriumfissicatenagroup.id.14373	rs10147907	G	T	0.172263	-0.00973025	NA	NA	FALSE	iFaiJf	0.933613	0.11681	outcome	TRUE	NA	14	0.039601	exposure	TRUE	1.36161e-05	inferred	Kdsohj	textfile	2	18.9222
IgAN	genus.Eubacteriumfissicatenagroup.id.14373	rs11818408	A	G	0.10585	0.00874405	NA	NA	FALSE	iFaiJf	0.889276	0.0628071	outcome	TRUE	NA	10	0.0237114	exposure	TRUE	8.04017e-06	inferred	Kdsohj	textfile	2	19.9283
IgAN	genus.Eubacteriumfissicatenagroup.id.14373	rs11876297	C	T	0.131469	0.0926337	NA	NA	FALSE	iFaiJf	0.181596	0.069344	outcome	TRUE	NA	18	0.0281712	exposure	TRUE	3.05925e-06	inferred	Kdsohj	textfile	2	21.779
IgAN	genus.Eubacteriumfissicatenagroup.id.14373	rs151257695	G	A	0.20951	0.227188	NA	NA	FALSE	iFaiJf	0.0563936	0.119072	outcome	TRUE	NA	7	0.0454847	exposure	TRUE	4.10179e-06	inferred	Kdsohj	textfile	2	21.2167
IgAN	genus.Eubacteriumfissicatenagroup.id.14373	rs1768152	C	T	0.139489	-0.00846032	NA	NA	FALSE	iFaiJf	0.932457	0.0998217	outcome	TRUE	NA	3	0.0316186	exposure	TRUE	1.02609e-05	inferred	Kdsohj	textfile	2	19.4622
IgAN	genus.Eubacteriumfissicatenagroup.id.14373	rs2733072	A	G	0.109644	-0.0154803	NA	NA	FALSE	iFaiJf	0.801085	0.0614435	outcome	TRUE	NA	8	0.0228306	exposure	TRUE	1.56687e-06	inferred	Kdsohj	textfile	2	23.0641
IgAN	genus.Eubacteriumfissicatenagroup.id.14373	rs3771393	T	C	0.130842	0.114372	NA	NA	FALSE	iFaiJf	0.138023	0.0771122	outcome	TRUE	NA	2	0.0266671	exposure	TRUE	9.27125e-07	inferred	Kdsohj	textfile	2	24.0738
IgAN	genus.Eubacteriumfissicatenagroup.id.14373	rs6934739	G	A	0.111463	0.00617432	NA	NA	FALSE	iFaiJf	0.924465	0.0651229	outcome	TRUE	NA	6	0.0252788	exposure	TRUE	1.03676e-05	inferred	Kdsohj	textfile	2	19.4425
IgAN	genus.Eubacteriumfissicatenagroup.id.14373	rs7104872	A	G	0.138612	-0.203466	NA	NA	FALSE	iFaiJf	0.036116	0.0970912	outcome	TRUE	NA	11	0.0291906	exposure	TRUE	2.04917e-06	inferred	Kdsohj	textfile	2	22.5484
IgAN	genus.Eubacteriumhalliigroup.id.11338	rs10501370	T	C	-0.115589	0.00364747	NA	NA	FALSE	9RAvIP	0.976981	0.126409	outcome	TRUE	NA	11	0.0252489	exposure	TRUE	4.69489e-06	inferred	qyUHFr	textfile	2	20.9579
IgAN	genus.Eubacteriumhalliigroup.id.11338	rs10798999	T	C	0.0601661	0.0389164	NA	NA	FALSE	9RAvIP	0.574483	0.0693126	outcome	TRUE	NA	1	0.0126752	exposure	TRUE	2.06723e-06	inferred	qyUHFr	textfile	2	22.5315
IgAN	genus.Eubacteriumhalliigroup.id.11338	rs117748144	C	T	-0.126582	-0.100999	NA	NA	FALSE	9RAvIP	0.461786	0.137245	outcome	TRUE	NA	11	0.028712	exposure	TRUE	1.04e-05	inferred	qyUHFr	textfile	2	19.4365
IgAN	genus.Eubacteriumhalliigroup.id.11338	rs13116360	C	T	0.154124	0.11599	NA	NA	FALSE	9RAvIP	0.348523	0.123728	outcome	TRUE	NA	4	0.0297185	exposure	TRUE	2.14699e-07	inferred	qyUHFr	textfile	2	26.896
IgAN	genus.Eubacteriumhalliigroup.id.11338	rs17074066	C	T	-0.0813986	0.0416652	NA	NA	FALSE	9RAvIP	0.847466	0.216609	outcome	TRUE	NA	4	0.0189272	exposure	TRUE	1.70329e-05	inferred	qyUHFr	textfile	2	18.4952
IgAN	genus.Eubacteriumhalliigroup.id.11338	rs17474256	A	G	0.0810805	0.0535009	NA	NA	FALSE	9RAvIP	0.604644	0.103337	outcome	TRUE	NA	1	0.0184573	exposure	TRUE	1.11865e-05	inferred	qyUHFr	textfile	2	19.2973
IgAN	genus.Eubacteriumhalliigroup.id.11338	rs281379	G	A	-0.0499523	0.000806169	NA	NA	FALSE	9RAvIP	0.989668	0.0622548	outcome	TRUE	NA	19	0.0112153	exposure	TRUE	8.43057e-06	inferred	qyUHFr	textfile	2	19.8376
IgAN	genus.Eubacteriumhalliigroup.id.11338	rs28584818	G	A	0.126115	-0.0340353	NA	NA	FALSE	9RAvIP	0.763387	0.113061	outcome	TRUE	NA	3	0.0268627	exposure	TRUE	2.66861e-06	inferred	qyUHFr	textfile	2	22.0412
IgAN	genus.Eubacteriumhalliigroup.id.11338	rs60254196	G	A	-0.0522832	-0.0190323	NA	NA	FALSE	9RAvIP	0.756915	0.0614869	outcome	TRUE	NA	7	0.0111865	exposure	TRUE	2.95711e-06	inferred	qyUHFr	textfile	2	21.8442
IgAN	genus.Eubacteriumhalliigroup.id.11338	rs630939	T	C	-0.0508914	-0.147728	NA	NA	FALSE	9RAvIP	0.0168807	0.0618291	outcome	TRUE	NA	18	0.0114352	exposure	TRUE	8.57049e-06	inferred	qyUHFr	textfile	2	19.8062
IgAN	genus.Eubacteriumhalliigroup.id.11338	rs6550770	C	T	-0.198087	0.18991	NA	NA	FALSE	9RAvIP	0.21342	0.152634	outcome	TRUE	NA	3	0.0443545	exposure	TRUE	7.96934e-06	inferred	qyUHFr	textfile	2	19.9452
IgAN	genus.Eubacteriumhalliigroup.id.11338	rs74018587	T	C	0.208943	0.137615	NA	NA	FALSE	9RAvIP	0.382231	0.157492	outcome	TRUE	NA	15	0.043822	exposure	TRUE	1.86072e-06	inferred	qyUHFr	textfile	2	22.7337
IgAN	genus.Eubacteriumhalliigroup.id.11338	rs76496924	T	A	0.154229	0.0711056	NA	NA	TRUE	9RAvIP	0.538908	0.11572	outcome	TRUE	NA	3	0.0351663	exposure	TRUE	1.15617e-05	inferred	qyUHFr	textfile	2	19.2343
IgAN	genus.Eubacteriumhalliigroup.id.11338	rs78056098	T	G	-0.0507411	0.0738727	NA	NA	FALSE	9RAvIP	0.247094	0.0638245	outcome	TRUE	NA	11	0.0113758	exposure	TRUE	8.17935e-06	inferred	qyUHFr	textfile	2	19.8955
IgAN	genus.Eubacteriumhalliigroup.id.11338	rs949971	G	T	-0.0540164	0.0905928	NA	NA	FALSE	9RAvIP	0.164951	0.06524	outcome	TRUE	NA	3	0.0116101	exposure	TRUE	3.27865e-06	inferred	qyUHFr	textfile	2	21.6462
IgAN	genus.Eubacteriumhalliigroup.id.11338	rs10808115	C	A	-0.05047	0.014453	NA	0.49607	FALSE	CfsZDT	0.813067	0.061119	outcome	TRUE	rs10447810	7	0.010992	exposure	TRUE	4.39e-06	inferred	yKGh0E	textfile	2	21.0821
IgAN	genus.Eubacteriumnodatumgroup.id.11297	rs10263623	T	C	0.193496	0.0594316	NA	NA	FALSE	rcP4Dn	0.702737	0.155732	outcome	TRUE	NA	7	0.0439023	exposure	TRUE	1.04611e-05	inferred	MSNwbC	textfile	2	19.4253
IgAN	genus.Eubacteriumnodatumgroup.id.11297	rs10458299	C	T	-0.187753	0.09658	NA	NA	FALSE	rcP4Dn	0.406257	0.116292	outcome	TRUE	NA	7	0.041969	exposure	TRUE	7.69117e-06	inferred	MSNwbC	textfile	2	20.0131
IgAN	genus.Eubacteriumnodatumgroup.id.11297	rs11006576	G	A	-0.110167	-0.0117513	NA	NA	FALSE	rcP4Dn	0.848886	0.0616735	outcome	TRUE	NA	10	0.024593	exposure	TRUE	7.47765e-06	inferred	MSNwbC	textfile	2	20.067
IgAN	genus.Eubacteriumnodatumgroup.id.11297	rs113893692	T	C	-0.185107	0.189978	NA	NA	FALSE	rcP4Dn	0.0415231	0.0932058	outcome	TRUE	NA	9	0.0403573	exposure	TRUE	4.50295e-06	inferred	MSNwbC	textfile	2	21.0379
IgAN	genus.Eubacteriumnodatumgroup.id.11297	rs34297067	G	A	-0.186907	-0.124708	NA	NA	FALSE	rcP4Dn	0.150938	0.0868301	outcome	TRUE	NA	14	0.0341475	exposure	TRUE	4.41215e-08	inferred	MSNwbC	textfile	2	29.9593
IgAN	genus.Eubacteriumnodatumgroup.id.11297	rs61841040	T	G	0.160621	0.149824	NA	NA	FALSE	rcP4Dn	0.0502169	0.0765146	outcome	TRUE	NA	10	0.0341609	exposure	TRUE	2.57757e-06	inferred	MSNwbC	textfile	2	22.1078
IgAN	genus.Eubacteriumnodatumgroup.id.11297	rs6818880	G	A	-0.110081	0.0601029	NA	NA	FALSE	rcP4Dn	0.329901	0.0616874	outcome	TRUE	NA	4	0.0245964	exposure	TRUE	7.62442e-06	inferred	MSNwbC	textfile	2	20.0298
IgAN	genus.Eubacteriumnodatumgroup.id.11297	rs77910827	T	C	0.201788	0.0952911	NA	NA	FALSE	rcP4Dn	0.332949	0.0984218	outcome	TRUE	NA	9	0.0413568	exposure	TRUE	1.06514e-06	inferred	MSNwbC	textfile	2	23.8066
IgAN	genus.Eubacteriumnodatumgroup.id.11297	rs7827125	T	C	0.1223	0.0224493	NA	NA	FALSE	rcP4Dn	0.742127	0.0682271	outcome	TRUE	NA	8	0.0271331	exposure	TRUE	6.56281e-06	inferred	MSNwbC	textfile	2	20.3166
IgAN	genus.Eubacteriumnodatumgroup.id.11297	rs7880204	C	T	-0.125454	0.0428615	NA	NA	FALSE	rcP4Dn	0.547016	0.0711703	outcome	TRUE	NA	1	0.0275303	exposure	TRUE	5.19058e-06	inferred	MSNwbC	textfile	2	20.7656
IgAN	genus.Eubacteriumnodatumgroup.id.11297	rs9425984	C	T	-0.130234	0.0578773	NA	NA	FALSE	rcP4Dn	0.432562	0.0737465	outcome	TRUE	NA	1	0.0292347	exposure	TRUE	8.39808e-06	inferred	MSNwbC	textfile	2	19.845
IgAN	genus.Eubacteriumoxidoreducensgroup.id.11339	rs12129908	A	C	0.0893272	-0.0723902	NA	NA	FALSE	p6ULv0	0.247493	0.0625964	outcome	TRUE	NA	1	0.0198333	exposure	TRUE	6.67159e-06	inferred	QzskZU	textfile	2	20.2852
IgAN	genus.Eubacteriumoxidoreducensgroup.id.11339	rs12423772	T	G	0.14098	-0.0189086	NA	NA	FALSE	p6ULv0	0.827126	0.0865821	outcome	TRUE	NA	12	0.0295029	exposure	TRUE	1.76605e-06	inferred	QzskZU	textfile	2	22.8341
IgAN	genus.Eubacteriumoxidoreducensgroup.id.11339	rs1425962	C	G	0.0906104	0.138513	NA	NA	TRUE	p6ULv0	0.0279544	0.06302	outcome	TRUE	NA	4	0.0200612	exposure	TRUE	6.28133e-06	inferred	QzskZU	textfile	2	20.4005
IgAN	genus.Eubacteriumoxidoreducensgroup.id.11339	rs2973294	T	G	0.0923559	0.0600098	NA	NA	FALSE	p6ULv0	0.333101	0.0620009	outcome	TRUE	NA	4	0.0195439	exposure	TRUE	2.29474e-06	inferred	QzskZU	textfile	2	22.331
IgAN	genus.Eubacteriumoxidoreducensgroup.id.11339	rs34561138	A	G	0.216145	-0.118183	NA	NA	FALSE	p6ULv0	0.454847	0.158135	outcome	TRUE	NA	16	0.045992	exposure	TRUE	2.6063e-06	inferred	QzskZU	textfile	2	22.0865
IgAN	genus.Eubacteriumoxidoreducensgroup.id.11339	rs440215	T	C	0.0932766	-0.0130302	NA	NA	FALSE	p6ULv0	0.832638	0.0616611	outcome	TRUE	NA	5	0.0195294	exposure	TRUE	1.78624e-06	inferred	QzskZU	textfile	2	22.8122
IgAN	genus.Eubacteriumrectalegroup.id.14374	rs10248854	A	C	-0.0527827	0.0164549	NA	NA	FALSE	v7hljR	0.792748	0.0626272	outcome	TRUE	NA	7	0.0113463	exposure	TRUE	3.28807e-06	inferred	4TN26M	textfile	2	21.6407
IgAN	genus.Eubacteriumrectalegroup.id.14374	rs10797540	G	A	0.0503179	-0.0617753	NA	NA	FALSE	v7hljR	0.315283	0.0615171	outcome	TRUE	NA	1	0.0108389	exposure	TRUE	3.44511e-06	inferred	4TN26M	textfile	2	21.5512
IgAN	genus.Eubacteriumrectalegroup.id.14374	rs10892089	G	C	-0.0635522	-0.0177556	NA	NA	TRUE	v7hljR	0.821725	0.0787992	outcome	TRUE	NA	11	0.0140072	exposure	TRUE	5.70339e-06	inferred	4TN26M	textfile	2	20.5852
IgAN	genus.Eubacteriumrectalegroup.id.14374	rs143694765	C	T	0.0870025	-0.0691649	NA	NA	FALSE	v7hljR	0.495809	0.101549	outcome	TRUE	NA	1	0.019779	exposure	TRUE	1.08881e-05	inferred	4TN26M	textfile	2	19.3489
IgAN	genus.Eubacteriumrectalegroup.id.14374	rs16960159	G	C	-0.156596	-0.0197292	NA	NA	TRUE	v7hljR	0.849295	0.103828	outcome	TRUE	NA	18	0.0336234	exposure	TRUE	3.203e-06	inferred	4TN26M	textfile	2	21.6909
IgAN	genus.Eubacteriumrectalegroup.id.14374	rs2884897	G	A	-0.129364	-0.0374637	NA	NA	FALSE	v7hljR	0.822459	0.166962	outcome	TRUE	NA	11	0.0289021	exposure	TRUE	7.60786e-06	inferred	4TN26M	textfile	2	20.034
IgAN	genus.Eubacteriumrectalegroup.id.14374	rs314726	C	T	0.0528824	0.101661	NA	NA	FALSE	v7hljR	0.0996805	0.0617473	outcome	TRUE	NA	2	0.0109486	exposure	TRUE	1.36502e-06	inferred	4TN26M	textfile	2	23.3293
IgAN	genus.Eubacteriumrectalegroup.id.14374	rs35398954	G	A	-0.0901402	0.010218	NA	NA	FALSE	v7hljR	0.902323	0.0832578	outcome	TRUE	NA	15	0.0174602	exposure	TRUE	2.43523e-07	inferred	4TN26M	textfile	2	26.6526
IgAN	genus.Eubacteriumrectalegroup.id.14374	rs3980709	T	A	-0.0622701	0.0544038	NA	NA	TRUE	v7hljR	0.498824	0.0804383	outcome	TRUE	NA	1	0.0140572	exposure	TRUE	9.43285e-06	inferred	4TN26M	textfile	2	19.623
IgAN	genus.Eubacteriumrectalegroup.id.14374	rs59427698	G	A	-0.0576035	-0.0443214	NA	NA	FALSE	v7hljR	0.570272	0.0780787	outcome	TRUE	NA	9	0.0130853	exposure	TRUE	1.07187e-05	inferred	4TN26M	textfile	2	19.3789
IgAN	genus.Eubacteriumrectalegroup.id.14374	rs62547233	G	A	0.0536319	0.0739301	NA	NA	FALSE	v7hljR	0.276827	0.0679833	outcome	TRUE	NA	9	0.0120201	exposure	TRUE	8.12494e-06	inferred	4TN26M	textfile	2	19.9082
IgAN	genus.Eubacteriumruminantiumgroup.id.11340	rs10131724	C	A	-0.199832	-0.0176241	NA	NA	FALSE	ovxCnN	0.865173	0.103797	outcome	TRUE	NA	14	0.0414577	exposure	TRUE	1.43452e-06	inferred	qIJO3V	textfile	2	23.2338
IgAN	genus.Eubacteriumruminantiumgroup.id.11340	rs10923018	A	G	0.0726438	-0.00928607	NA	NA	FALSE	ovxCnN	0.88083	0.0619414	outcome	TRUE	NA	1	0.0160924	exposure	TRUE	6.35665e-06	inferred	qIJO3V	textfile	2	20.3777
IgAN	genus.Eubacteriumruminantiumgroup.id.11340	rs112375806	A	T	0.143141	0.0377762	NA	NA	TRUE	ovxCnN	0.669313	0.0884498	outcome	TRUE	NA	22	0.0293757	exposure	TRUE	1.10048e-06	inferred	qIJO3V	textfile	2	23.7438
IgAN	genus.Eubacteriumruminantiumgroup.id.11340	rs11637981	T	G	-0.073258	0.0342205	NA	NA	FALSE	ovxCnN	0.578873	0.0616548	outcome	TRUE	NA	15	0.0160888	exposure	TRUE	5.27971e-06	inferred	qIJO3V	textfile	2	20.733
IgAN	genus.Eubacteriumruminantiumgroup.id.11340	rs13025464	C	T	-0.0737077	0.0297225	NA	NA	FALSE	ovxCnN	0.634577	0.0625348	outcome	TRUE	NA	2	0.0163786	exposure	TRUE	6.78731e-06	inferred	qIJO3V	textfile	2	20.2523
IgAN	genus.Eubacteriumruminantiumgroup.id.11340	rs139749	T	C	-0.0845439	0.0448202	NA	NA	FALSE	ovxCnN	0.488136	0.06465	outcome	TRUE	NA	22	0.0171791	exposure	TRUE	8.59577e-07	inferred	qIJO3V	textfile	2	24.2195
IgAN	genus.Eubacteriumruminantiumgroup.id.11340	rs16891896	A	G	-0.174787	0.230741	NA	NA	FALSE	ovxCnN	0.0354332	0.109701	outcome	TRUE	NA	5	0.0390573	exposure	TRUE	7.63588e-06	inferred	qIJO3V	textfile	2	20.0269
IgAN	genus.Eubacteriumruminantiumgroup.id.11340	rs17519472	T	C	0.107804	-0.0817819	NA	NA	FALSE	ovxCnN	0.361353	0.0895957	outcome	TRUE	NA	12	0.0233984	exposure	TRUE	4.07865e-06	inferred	qIJO3V	textfile	2	21.2275
IgAN	genus.Eubacteriumruminantiumgroup.id.11340	rs209813	A	G	-0.103488	-0.0251924	NA	NA	FALSE	ovxCnN	0.771704	0.0868267	outcome	TRUE	NA	6	0.0236391	exposure	TRUE	1.19859e-05	inferred	qIJO3V	textfile	2	19.1655
IgAN	genus.Eubacteriumruminantiumgroup.id.11340	rs2116427	G	A	0.0911461	-0.0206725	NA	NA	FALSE	ovxCnN	0.76858	0.0702591	outcome	TRUE	NA	5	0.0182353	exposure	TRUE	5.78295e-07	inferred	qIJO3V	textfile	2	24.9833
IgAN	genus.Eubacteriumruminantiumgroup.id.11340	rs2229917	G	A	0.153538	0.26943	NA	NA	FALSE	ovxCnN	0.0766991	0.152206	outcome	TRUE	NA	9	0.0323922	exposure	TRUE	2.13756e-06	inferred	qIJO3V	textfile	2	22.4673
IgAN	genus.Eubacteriumruminantiumgroup.id.11340	rs2418654	T	C	-0.0748879	-0.0609055	NA	NA	FALSE	ovxCnN	0.330749	0.062621	outcome	TRUE	NA	2	0.0165852	exposure	TRUE	6.32108e-06	inferred	qIJO3V	textfile	2	20.3884
IgAN	genus.Eubacteriumruminantiumgroup.id.11340	rs2817174	T	C	-0.0734306	0.0525348	NA	NA	FALSE	ovxCnN	0.4022	0.0627133	outcome	TRUE	NA	1	0.0163687	exposure	TRUE	7.25591e-06	inferred	qIJO3V	textfile	2	20.1246
IgAN	genus.Eubacteriumruminantiumgroup.id.11340	rs57340348	C	T	-0.0979429	0.0829618	NA	NA	FALSE	ovxCnN	0.278413	0.0765408	outcome	TRUE	NA	6	0.0212166	exposure	TRUE	3.90574e-06	inferred	qIJO3V	textfile	2	21.3106
IgAN	genus.Eubacteriumruminantiumgroup.id.11340	rs606117	G	A	0.0833243	0.0117554	NA	NA	FALSE	ovxCnN	0.864231	0.0687486	outcome	TRUE	NA	9	0.018056	exposure	TRUE	3.93527e-06	inferred	qIJO3V	textfile	2	21.2961
IgAN	genus.Eubacteriumruminantiumgroup.id.11340	rs6676699	T	G	-0.0888124	0.00496488	NA	NA	FALSE	ovxCnN	0.940811	0.0668671	outcome	TRUE	NA	1	0.0196447	exposure	TRUE	6.15689e-06	inferred	qIJO3V	textfile	2	20.4388
IgAN	genus.Eubacteriumruminantiumgroup.id.11340	rs7000472	G	A	-0.0762282	0.0367195	NA	NA	FALSE	ovxCnN	0.555918	0.0623511	outcome	TRUE	NA	8	0.016523	exposure	TRUE	3.96031e-06	inferred	qIJO3V	textfile	2	21.284
IgAN	genus.Eubacteriumruminantiumgroup.id.11340	rs72836424	T	C	-0.139825	0.0231749	NA	NA	FALSE	ovxCnN	0.81306	0.0979991	outcome	TRUE	NA	10	0.030069	exposure	TRUE	3.31726e-06	inferred	qIJO3V	textfile	2	21.6237
IgAN	genus.Eubacteriumruminantiumgroup.id.11340	rs73139629	C	A	-0.115098	0.0501179	NA	NA	FALSE	ovxCnN	0.636404	0.106017	outcome	TRUE	NA	12	0.0247909	exposure	TRUE	3.43822e-06	inferred	qIJO3V	textfile	2	21.555
IgAN	genus.Eubacteriumventriosumgroup.id.11341	rs11617697	G	A	-0.143349	-0.0536301	NA	NA	FALSE	S0tSjY	0.691122	0.134975	outcome	TRUE	NA	13	0.0286241	exposure	TRUE	5.50068e-07	inferred	rpXrBL	textfile	2	25.0798
IgAN	genus.Eubacteriumventriosumgroup.id.11341	rs12964517	A	G	0.0587198	0.0439443	NA	NA	FALSE	S0tSjY	0.518899	0.0681262	outcome	TRUE	NA	18	0.0123453	exposure	TRUE	1.97039e-06	inferred	rpXrBL	textfile	2	22.6237
IgAN	genus.Eubacteriumventriosumgroup.id.11341	rs13082419	T	C	-0.0715522	-0.0501578	NA	NA	FALSE	S0tSjY	0.606303	0.0973261	outcome	TRUE	NA	3	0.016137	exposure	TRUE	9.24771e-06	inferred	rpXrBL	textfile	2	19.6608
IgAN	genus.Eubacteriumventriosumgroup.id.11341	rs16884680	T	G	-0.0906428	-0.0676658	NA	NA	FALSE	S0tSjY	0.502242	0.100848	outcome	TRUE	NA	8	0.0191909	exposure	TRUE	2.3214e-06	inferred	rpXrBL	textfile	2	22.3088
IgAN	genus.Eubacteriumventriosumgroup.id.11341	rs35179274	T	C	-0.0627263	0.0145999	NA	NA	FALSE	S0tSjY	0.854395	0.0795573	outcome	TRUE	NA	14	0.013786	exposure	TRUE	5.36433e-06	inferred	rpXrBL	textfile	2	20.7026
IgAN	genus.Eubacteriumventriosumgroup.id.11341	rs3809430	C	T	-0.0548171	0.0648351	NA	NA	FALSE	S0tSjY	0.327328	0.0661914	outcome	TRUE	NA	14	0.0118426	exposure	TRUE	3.67754e-06	inferred	rpXrBL	textfile	2	21.426
IgAN	genus.Eubacteriumventriosumgroup.id.11341	rs57199565	C	T	0.0783394	-0.120207	NA	NA	FALSE	S0tSjY	0.132846	0.0799799	outcome	TRUE	NA	3	0.0160257	exposure	TRUE	1.0168e-06	inferred	rpXrBL	textfile	2	23.8961
IgAN	genus.Eubacteriumventriosumgroup.id.11341	rs6048195	T	A	-0.0603594	0.0128834	NA	NA	TRUE	S0tSjY	0.839237	0.0635059	outcome	TRUE	NA	20	0.011658	exposure	TRUE	2.24862e-07	inferred	rpXrBL	textfile	2	26.8067
IgAN	genus.Eubacteriumventriosumgroup.id.11341	rs66746423	T	C	0.0751501	0.144068	NA	NA	FALSE	S0tSjY	0.090072	0.0849948	outcome	TRUE	NA	1	0.0164978	exposure	TRUE	5.2349e-06	inferred	rpXrBL	textfile	2	20.7494
IgAN	genus.Eubacteriumventriosumgroup.id.11341	rs6704822	G	A	0.0739179	0.0121469	NA	NA	FALSE	S0tSjY	0.894633	0.0917134	outcome	TRUE	NA	2	0.0166705	exposure	TRUE	9.24762e-06	inferred	rpXrBL	textfile	2	19.6609
IgAN	genus.Eubacteriumventriosumgroup.id.11341	rs72783037	A	C	0.0658926	-0.0177109	NA	NA	FALSE	S0tSjY	0.814128	0.0753323	outcome	TRUE	NA	16	0.0143747	exposure	TRUE	4.56313e-06	inferred	rpXrBL	textfile	2	21.0124
IgAN	genus.Eubacteriumventriosumgroup.id.11341	rs73615400	C	T	-0.0956303	-0.0292677	NA	NA	FALSE	S0tSjY	0.777797	0.103715	outcome	TRUE	NA	20	0.0193428	exposure	TRUE	7.65416e-07	inferred	rpXrBL	textfile	2	24.443
IgAN	genus.Eubacteriumventriosumgroup.id.11341	rs78250280	A	G	0.0749762	-0.00867247	NA	NA	FALSE	S0tSjY	0.920821	0.0872489	outcome	TRUE	NA	1	0.0164404	exposure	TRUE	5.10382e-06	inferred	rpXrBL	textfile	2	20.7979
IgAN	genus.Eubacteriumventriosumgroup.id.11341	rs78869071	T	C	0.0980023	0.243214	NA	NA	FALSE	S0tSjY	0.0286827	0.111167	outcome	TRUE	NA	4	0.0225083	exposure	TRUE	1.3365e-05	inferred	rpXrBL	textfile	2	18.9577
IgAN	genus.Eubacteriumventriosumgroup.id.11341	rs876734	T	C	-0.0618696	0.115389	NA	NA	FALSE	S0tSjY	0.0923996	0.0685664	outcome	TRUE	NA	12	0.0132532	exposure	TRUE	3.03748e-06	inferred	rpXrBL	textfile	2	21.7927
IgAN	genus.Eubacteriumventriosumgroup.id.11341	rs9316536	G	T	-0.0817111	0.04244	NA	NA	FALSE	S0tSjY	0.632407	0.0887233	outcome	TRUE	NA	13	0.0183121	exposure	TRUE	8.11463e-06	inferred	rpXrBL	textfile	2	19.9107
IgAN	genus.Eubacteriumxylanophilumgroup.id.14375	rs10140184	C	A	0.0576795	-0.0199183	NA	NA	FALSE	uuZOzB	0.748519	0.0621294	outcome	TRUE	NA	14	0.012599	exposure	TRUE	4.69215e-06	inferred	HybP8Y	textfile	2	20.959
IgAN	genus.Eubacteriumxylanophilumgroup.id.14375	rs10917203	C	A	0.0612633	-0.0475239	NA	NA	FALSE	uuZOzB	0.448009	0.0626354	outcome	TRUE	NA	1	0.0130917	exposure	TRUE	2.87493e-06	inferred	HybP8Y	textfile	2	21.8983
IgAN	genus.Eubacteriumxylanophilumgroup.id.14375	rs112176119	T	C	-0.113455	0.0504308	NA	NA	FALSE	uuZOzB	0.630745	0.104916	outcome	TRUE	NA	16	0.0245762	exposure	TRUE	3.90307e-06	inferred	HybP8Y	textfile	2	21.3119
IgAN	genus.Eubacteriumxylanophilumgroup.id.14375	rs12980122	G	C	-0.108274	-0.0150059	NA	NA	TRUE	uuZOzB	0.899812	0.11919	outcome	TRUE	NA	19	0.0238257	exposure	TRUE	5.50925e-06	inferred	HybP8Y	textfile	2	20.6516
IgAN	genus.Eubacteriumxylanophilumgroup.id.14375	rs13239072	A	G	0.0687427	0.0246225	NA	NA	FALSE	uuZOzB	0.719447	0.0685485	outcome	TRUE	NA	7	0.0142728	exposure	TRUE	1.46219e-06	inferred	HybP8Y	textfile	2	23.1971
IgAN	genus.Eubacteriumxylanophilumgroup.id.14375	rs17830032	A	G	-0.160597	-0.0744398	NA	NA	FALSE	uuZOzB	0.512412	0.113633	outcome	TRUE	NA	20	0.0310515	exposure	TRUE	2.31629e-07	inferred	HybP8Y	textfile	2	26.7494
IgAN	genus.Eubacteriumxylanophilumgroup.id.14375	rs1999224	T	G	-0.0949051	0.151886	NA	NA	FALSE	uuZOzB	0.140303	0.102997	outcome	TRUE	NA	9	0.0203503	exposure	TRUE	3.10757e-06	inferred	HybP8Y	textfile	2	21.749
IgAN	genus.Eubacteriumxylanophilumgroup.id.14375	rs2012708	G	A	0.0573202	-0.0135338	NA	NA	FALSE	uuZOzB	0.833589	0.0644158	outcome	TRUE	NA	16	0.0126905	exposure	TRUE	6.27861e-06	inferred	HybP8Y	textfile	2	20.4013
IgAN	genus.Eubacteriumxylanophilumgroup.id.14375	rs2213117	G	T	0.0877797	-0.140586	NA	NA	FALSE	uuZOzB	0.0943452	0.0840368	outcome	TRUE	NA	11	0.0189012	exposure	TRUE	3.41515e-06	inferred	HybP8Y	textfile	2	21.5679
IgAN	genus.Eubacteriumxylanophilumgroup.id.14375	rs4654122	G	C	0.0553508	-0.015959	NA	NA	TRUE	uuZOzB	0.794939	0.0614038	outcome	TRUE	NA	1	0.0123588	exposure	TRUE	7.51139e-06	inferred	HybP8Y	textfile	2	20.0584
IgAN	genus.Eubacteriumxylanophilumgroup.id.14375	rs75586835	G	A	-0.114498	0.0391847	NA	NA	FALSE	uuZOzB	0.744583	0.120275	outcome	TRUE	NA	4	0.0263455	exposure	TRUE	1.38639e-05	inferred	HybP8Y	textfile	2	18.8878
IgAN	genus.Eubacteriumxylanophilumgroup.id.14375	rs79582700	G	C	-0.0951677	-0.198122	NA	NA	TRUE	uuZOzB	0.034462	0.0936914	outcome	TRUE	NA	17	0.0199969	exposure	TRUE	1.94438e-06	inferred	HybP8Y	textfile	2	22.6492
IgAN	genus.Faecalibacterium.id.2057	rs10927394	T	G	-0.232262	-0.10516	NA	NA	FALSE	0XH6LO	0.64226	0.226374	outcome	TRUE	NA	1	0.0512364	exposure	TRUE	5.81123e-06	inferred	4l2usV	textfile	2	20.5494
IgAN	genus.Faecalibacterium.id.2057	rs114946999	T	C	-0.0861565	-0.0627273	NA	NA	FALSE	0XH6LO	0.498166	0.0926032	outcome	TRUE	NA	2	0.01896	exposure	TRUE	5.51681e-06	inferred	4l2usV	textfile	2	20.6489
IgAN	genus.Faecalibacterium.id.2057	rs11776390	C	T	-0.078354	-0.189232	NA	NA	FALSE	0XH6LO	0.12591	0.123646	outcome	TRUE	NA	8	0.017183	exposure	TRUE	5.11638e-06	inferred	4l2usV	textfile	2	20.7932
IgAN	genus.Faecalibacterium.id.2057	rs12320842	G	C	0.094833	0.0273429	NA	NA	TRUE	0XH6LO	0.759478	0.0893072	outcome	TRUE	NA	12	0.0163962	exposure	TRUE	7.30191e-09	inferred	4l2usV	textfile	2	33.4527
IgAN	genus.Faecalibacterium.id.2057	rs1271565	T	C	-0.0576251	0.103157	NA	NA	FALSE	0XH6LO	0.138696	0.0696693	outcome	TRUE	NA	14	0.0119649	exposure	TRUE	1.4634e-06	inferred	4l2usV	textfile	2	23.1955
IgAN	genus.Faecalibacterium.id.2057	rs12753492	C	A	0.0641305	-0.180502	NA	NA	FALSE	0XH6LO	0.0634819	0.0972637	outcome	TRUE	NA	1	0.0149933	exposure	TRUE	1.89203e-05	inferred	4l2usV	textfile	2	18.295
IgAN	genus.Faecalibacterium.id.2057	rs2835874	C	T	-0.0866356	0.225167	NA	NA	FALSE	0XH6LO	0.169621	0.163946	outcome	TRUE	NA	21	0.0196496	exposure	TRUE	1.03834e-05	inferred	4l2usV	textfile	2	19.4396
IgAN	genus.Faecalibacterium.id.2057	rs28376661	G	C	0.0504817	-0.043975	NA	NA	TRUE	0XH6LO	0.50951	0.0666691	outcome	TRUE	NA	15	0.0109368	exposure	TRUE	3.91642e-06	inferred	4l2usV	textfile	2	21.3053
IgAN	genus.Faecalibacterium.id.2057	rs61875484	G	C	0.0817953	0.0509695	NA	NA	TRUE	0XH6LO	0.626197	0.104642	outcome	TRUE	NA	10	0.018369	exposure	TRUE	8.47216e-06	inferred	4l2usV	textfile	2	19.8282
IgAN	genus.Faecalibacterium.id.2057	rs6910935	G	A	0.134864	0.0296992	NA	NA	FALSE	0XH6LO	0.816619	0.128071	outcome	TRUE	NA	6	0.0277032	exposure	TRUE	1.12633e-06	inferred	4l2usV	textfile	2	23.6991
IgAN	genus.Faecalibacterium.id.2057	rs75499067	T	C	0.227585	0.0941413	NA	NA	FALSE	0XH6LO	0.422124	0.117275	outcome	TRUE	NA	16	0.0465522	exposure	TRUE	1.0145e-06	inferred	4l2usV	textfile	2	23.9004
IgAN	genus.Faecalibacterium.id.2057	rs79656633	C	T	0.145631	0.12608	NA	NA	FALSE	0XH6LO	0.219468	0.102676	outcome	TRUE	NA	1	0.0323019	exposure	TRUE	6.53094e-06	inferred	4l2usV	textfile	2	20.3259
IgAN	genus.Faecalibacterium.id.2057	rs9536330	C	T	-0.048317	0.0365204	NA	NA	FALSE	0XH6LO	0.552425	0.0614685	outcome	TRUE	NA	13	0.010797	exposure	TRUE	7.63989e-06	inferred	4l2usV	textfile	2	20.0259
IgAN	genus.FamilyXIIIAD3011group.id.11293	rs11126423	T	C	0.0904399	-0.174515	NA	NA	FALSE	QUDXGE	0.102767	0.10696	outcome	TRUE	NA	2	0.0196301	exposure	TRUE	4.08134e-06	inferred	L7g3on	textfile	2	21.2263
IgAN	genus.FamilyXIIIAD3011group.id.11293	rs11736617	A	G	-0.0759493	0.0454604	NA	NA	FALSE	QUDXGE	0.736478	0.135089	outcome	TRUE	NA	4	0.0172101	exposure	TRUE	1.01914e-05	inferred	L7g3on	textfile	2	19.4752
IgAN	genus.FamilyXIIIAD3011group.id.11293	rs12314465	G	A	-0.0919724	-0.116556	NA	NA	FALSE	QUDXGE	0.288711	0.109859	outcome	TRUE	NA	12	0.0197199	exposure	TRUE	3.10212e-06	inferred	L7g3on	textfile	2	21.7523
IgAN	genus.FamilyXIIIAD3011group.id.11293	rs12911842	T	A	-0.0811976	-0.0332273	NA	NA	TRUE	QUDXGE	0.7602	0.108865	outcome	TRUE	NA	15	0.0183335	exposure	TRUE	9.47101e-06	inferred	L7g3on	textfile	2	19.6153
IgAN	genus.FamilyXIIIAD3011group.id.11293	rs149302	C	T	-0.0645635	0.0876437	NA	NA	FALSE	QUDXGE	0.226213	0.0724224	outcome	TRUE	NA	5	0.0143225	exposure	TRUE	6.54905e-06	inferred	L7g3on	textfile	2	20.3206
IgAN	genus.FamilyXIIIAD3011group.id.11293	rs16840310	G	A	-0.0608052	-0.116536	NA	NA	FALSE	QUDXGE	0.0606345	0.0621143	outcome	TRUE	NA	1	0.0122149	exposure	TRUE	6.42605e-07	inferred	L7g3on	textfile	2	24.78
IgAN	genus.FamilyXIIIAD3011group.id.11293	rs16940167	T	C	0.0732552	-0.0622393	NA	NA	FALSE	QUDXGE	0.424491	0.0779302	outcome	TRUE	NA	15	0.0159898	exposure	TRUE	4.61942e-06	inferred	L7g3on	textfile	2	20.9889
IgAN	genus.FamilyXIIIAD3011group.id.11293	rs17156849	A	G	-0.112891	0.0161226	NA	NA	FALSE	QUDXGE	0.900726	0.129245	outcome	TRUE	NA	7	0.0245292	exposure	TRUE	4.17849e-06	inferred	L7g3on	textfile	2	21.1812
IgAN	genus.FamilyXIIIAD3011group.id.11293	rs62029761	G	A	0.128753	-0.0518727	NA	NA	FALSE	QUDXGE	0.700463	0.13484	outcome	TRUE	NA	16	0.0276002	exposure	TRUE	3.08725e-06	inferred	L7g3on	textfile	2	21.7616
IgAN	genus.FamilyXIIIAD3011group.id.11293	rs62200412	T	C	-0.0800851	-0.0834252	NA	NA	FALSE	QUDXGE	0.236599	0.0704884	outcome	TRUE	NA	20	0.0163834	exposure	TRUE	1.01774e-06	inferred	L7g3on	textfile	2	23.8943
IgAN	genus.FamilyXIIIAD3011group.id.11293	rs72730932	A	C	-0.0899559	0.178249	NA	NA	FALSE	QUDXGE	0.0905566	0.105319	outcome	TRUE	NA	1	0.0177107	exposure	TRUE	3.79036e-07	inferred	L7g3on	textfile	2	25.7982
IgAN	genus.FamilyXIIIAD3011group.id.11293	rs739451	T	C	0.0649589	-0.1708	NA	NA	FALSE	QUDXGE	0.0238243	0.0755767	outcome	TRUE	NA	9	0.0147534	exposure	TRUE	1.06777e-05	inferred	L7g3on	textfile	2	19.3862
IgAN	genus.FamilyXIIIAD3011group.id.11293	rs9276029	G	A	-0.0811384	-0.111531	NA	NA	FALSE	QUDXGE	0.147768	0.0770532	outcome	TRUE	NA	6	0.0185669	exposure	TRUE	1.24209e-05	inferred	L7g3on	textfile	2	19.0975
IgAN	genus.FamilyXIIIAD3011group.id.11293	rs9837139	G	A	0.10752	0.127103	NA	NA	FALSE	QUDXGE	0.247845	0.109989	outcome	TRUE	NA	3	0.0240482	exposure	TRUE	7.78423e-06	inferred	L7g3on	textfile	2	19.9901
IgAN	genus.FamilyXIIIAD3011group.id.11293	rs9852893	G	C	0.0657834	0.0134578	NA	NA	TRUE	QUDXGE	0.845514	0.0690692	outcome	TRUE	NA	3	0.0129056	exposure	TRUE	3.4459e-07	inferred	L7g3on	textfile	2	25.9821
IgAN	genus.FamilyXIIIUCG001.id.11294	rs112362903	G	A	-0.149047	-0.15986	NA	NA	FALSE	q2150F	0.356148	0.173246	outcome	TRUE	NA	17	0.0333271	exposure	TRUE	7.74037e-06	inferred	FlOeO8	textfile	2	20.001
IgAN	genus.FamilyXIIIUCG001.id.11294	rs116979587	A	T	-0.121679	0.00687116	NA	NA	TRUE	q2150F	0.961778	0.143381	outcome	TRUE	NA	15	0.0260821	exposure	TRUE	3.08267e-06	inferred	FlOeO8	textfile	2	21.7644
IgAN	genus.FamilyXIIIUCG001.id.11294	rs12049454	C	T	-0.0647298	0.0246999	NA	NA	FALSE	q2150F	0.693903	0.0627595	outcome	TRUE	NA	1	0.0134065	exposure	TRUE	1.37756e-06	inferred	FlOeO8	textfile	2	23.3118
IgAN	genus.FamilyXIIIUCG001.id.11294	rs1426266	C	T	-0.0665521	-0.0720711	NA	NA	FALSE	q2150F	0.295379	0.0688756	outcome	TRUE	NA	3	0.0137151	exposure	TRUE	1.21927e-06	inferred	FlOeO8	textfile	2	23.5466
IgAN	genus.FamilyXIIIUCG001.id.11294	rs3842897	A	G	-0.112639	-0.16628	NA	NA	FALSE	q2150F	0.122088	0.10755	outcome	TRUE	NA	1	0.0242751	exposure	TRUE	3.48209e-06	inferred	FlOeO8	textfile	2	21.5307
IgAN	genus.FamilyXIIIUCG001.id.11294	rs62414802	T	C	-0.0611904	0.0705888	NA	NA	FALSE	q2150F	0.318154	0.0707119	outcome	TRUE	NA	6	0.013457	exposure	TRUE	5.43875e-06	inferred	FlOeO8	textfile	2	20.6762
IgAN	genus.FamilyXIIIUCG001.id.11294	rs7119679	A	G	-0.0809085	-0.0191145	NA	NA	FALSE	q2150F	0.792209	0.0725566	outcome	TRUE	NA	11	0.0174782	exposure	TRUE	3.67247e-06	inferred	FlOeO8	textfile	2	21.4286
IgAN	genus.FamilyXIIIUCG001.id.11294	rs76463770	G	A	0.19313	-0.208058	NA	NA	FALSE	q2150F	0.24405	0.178602	outcome	TRUE	NA	3	0.0419866	exposure	TRUE	4.22908e-06	inferred	FlOeO8	textfile	2	21.1581
IgAN	genus.FamilyXIIIUCG001.id.11294	rs8076666	G	A	0.088655	0.0260107	NA	NA	FALSE	q2150F	0.782377	0.0941656	outcome	TRUE	NA	17	0.0198094	exposure	TRUE	7.6269e-06	inferred	FlOeO8	textfile	2	20.0292
IgAN	genus.Flavonifractor.id.2059	rs114873521	T	C	-0.130067	-0.014705	NA	NA	FALSE	cqJ010	0.90088	0.118065	outcome	TRUE	NA	5	0.0294087	exposure	TRUE	9.74624e-06	inferred	W1ATX2	textfile	2	19.5605
IgAN	genus.Flavonifractor.id.2059	rs11642826	C	G	0.14686	-0.0263962	NA	NA	TRUE	cqJ010	0.803601	0.106141	outcome	TRUE	NA	16	0.0325191	exposure	TRUE	6.298e-06	inferred	W1ATX2	textfile	2	20.3954
IgAN	genus.Flavonifractor.id.2059	rs11811696	C	T	-0.116063	0.213465	NA	NA	FALSE	cqJ010	0.056057	0.111727	outcome	TRUE	NA	1	0.0241012	exposure	TRUE	1.46724e-06	inferred	W1ATX2	textfile	2	23.1904
IgAN	genus.Flavonifractor.id.2059	rs12030302	G	A	-0.0692276	-0.14409	NA	NA	FALSE	cqJ010	0.018883	0.0613717	outcome	TRUE	NA	1	0.0137467	exposure	TRUE	4.755e-07	inferred	W1ATX2	textfile	2	25.3607
IgAN	genus.Flavonifractor.id.2059	rs12038887	G	C	0.0942719	-0.167446	NA	NA	TRUE	cqJ010	0.0650564	0.0907629	outcome	TRUE	NA	1	0.0211646	exposure	TRUE	8.4197e-06	inferred	W1ATX2	textfile	2	19.8401
IgAN	genus.Flavonifractor.id.2059	rs34066017	G	A	0.0764294	0.00010453	NA	NA	FALSE	cqJ010	0.998901	0.0759221	outcome	TRUE	NA	11	0.0159789	exposure	TRUE	1.7258e-06	inferred	W1ATX2	textfile	2	22.8784
IgAN	genus.Flavonifractor.id.2059	rs6761463	C	G	-0.083392	0.125229	NA	NA	TRUE	cqJ010	0.161262	0.089396	outcome	TRUE	NA	2	0.0184596	exposure	TRUE	6.25638e-06	inferred	W1ATX2	textfile	2	20.4081
IgAN	genus.Flavonifractor.id.2059	rs806808	C	T	0.0667272	-0.0845892	NA	NA	FALSE	cqJ010	0.171616	0.0618781	outcome	TRUE	NA	10	0.0136557	exposure	TRUE	1.02706e-06	inferred	W1ATX2	textfile	2	23.8767
IgAN	genus.Fusicatenibacter.id.11305	rs10439674	G	A	-0.0572129	-0.0239127	NA	NA	FALSE	lD6QwP	0.753198	0.0760518	outcome	TRUE	NA	21	0.0130007	exposure	TRUE	1.0787e-05	inferred	1CBJzk	textfile	2	19.3667
IgAN	genus.Fusicatenibacter.id.11305	rs167879	T	C	-0.0659543	0.0436145	NA	NA	FALSE	lD6QwP	0.612259	0.0860497	outcome	TRUE	NA	20	0.0148763	exposure	TRUE	9.27033e-06	inferred	1CBJzk	textfile	2	19.6562
IgAN	genus.Fusicatenibacter.id.11305	rs16866708	A	G	-0.0703526	0.0306232	NA	NA	FALSE	lD6QwP	0.691809	0.0772529	outcome	TRUE	NA	2	0.0155832	exposure	TRUE	6.34228e-06	inferred	1CBJzk	textfile	2	20.382
IgAN	genus.Fusicatenibacter.id.11305	rs1864685	C	A	-0.0494799	0.140777	NA	NA	FALSE	lD6QwP	0.0237498	0.062259	outcome	TRUE	NA	17	0.0108105	exposure	TRUE	4.7163e-06	inferred	1CBJzk	textfile	2	20.9492
IgAN	genus.Fusicatenibacter.id.11305	rs2025938	A	G	-0.0967298	0.00734336	NA	NA	FALSE	lD6QwP	0.952434	0.123107	outcome	TRUE	NA	10	0.0205426	exposure	TRUE	2.49239e-06	inferred	1CBJzk	textfile	2	22.1723
IgAN	genus.Fusicatenibacter.id.11305	rs2039204	A	T	-0.0497414	-0.0737973	NA	NA	TRUE	lD6QwP	0.247993	0.0638805	outcome	TRUE	NA	9	0.0107941	exposure	TRUE	4.06187e-06	inferred	1CBJzk	textfile	2	21.2354
IgAN	genus.Fusicatenibacter.id.11305	rs206581	G	A	-0.0568339	0.0929475	NA	NA	FALSE	lD6QwP	0.210479	0.0742244	outcome	TRUE	NA	18	0.0127894	exposure	TRUE	8.8373e-06	inferred	1CBJzk	textfile	2	19.7476
IgAN	genus.Fusicatenibacter.id.11305	rs2132128	A	G	-0.0771914	0.195774	NA	NA	FALSE	lD6QwP	0.054616	0.101864	outcome	TRUE	NA	8	0.0160344	exposure	TRUE	1.47867e-06	inferred	1CBJzk	textfile	2	23.1755
IgAN	genus.Fusicatenibacter.id.11305	rs3303	C	T	-0.0953657	0.110351	NA	NA	FALSE	lD6QwP	0.37831	0.125254	outcome	TRUE	NA	10	0.020407	exposure	TRUE	2.9656e-06	inferred	1CBJzk	textfile	2	21.8387
IgAN	genus.Fusicatenibacter.id.11305	rs4378146	C	A	-0.0616691	-0.120086	NA	NA	FALSE	lD6QwP	0.0879468	0.0703766	outcome	TRUE	NA	1	0.0125259	exposure	TRUE	8.50839e-07	inferred	1CBJzk	textfile	2	24.2392
IgAN	genus.Fusicatenibacter.id.11305	rs60254196	G	A	-0.0492427	-0.0190323	NA	NA	FALSE	lD6QwP	0.756915	0.0614869	outcome	TRUE	NA	7	0.0109365	exposure	TRUE	6.71255e-06	inferred	1CBJzk	textfile	2	20.2735
IgAN	genus.Fusicatenibacter.id.11305	rs62353480	G	A	-0.0701397	-0.152004	NA	NA	FALSE	lD6QwP	0.0627307	0.0816744	outcome	TRUE	NA	5	0.0145589	exposure	TRUE	1.45255e-06	inferred	1CBJzk	textfile	2	23.2098
IgAN	genus.Fusicatenibacter.id.11305	rs6515626	A	G	0.141575	0.0939382	NA	NA	FALSE	lD6QwP	0.445387	0.123097	outcome	TRUE	NA	20	0.0313559	exposure	TRUE	6.32857e-06	inferred	1CBJzk	textfile	2	20.3862
IgAN	genus.Fusicatenibacter.id.11305	rs704418	C	T	0.0739124	-0.0747531	NA	NA	FALSE	lD6QwP	0.420804	0.0928579	outcome	TRUE	NA	3	0.0151073	exposure	TRUE	9.95618e-07	inferred	1CBJzk	textfile	2	23.9366
IgAN	genus.Fusicatenibacter.id.11305	rs73103914	G	A	-0.0597324	0.124287	NA	NA	FALSE	lD6QwP	0.146475	0.0855911	outcome	TRUE	NA	12	0.0134458	exposure	TRUE	8.89326e-06	inferred	1CBJzk	textfile	2	19.7355
IgAN	genus.Fusicatenibacter.id.11305	rs792108	C	T	-0.0508345	0.0334602	NA	NA	FALSE	lD6QwP	0.590512	0.0621827	outcome	TRUE	NA	2	0.0113843	exposure	TRUE	7.99538e-06	inferred	1CBJzk	textfile	2	19.939
IgAN	genus.Fusicatenibacter.id.11305	rs8028026	G	A	-0.0792146	-0.040409	NA	NA	FALSE	lD6QwP	0.702514	0.105802	outcome	TRUE	NA	15	0.0180505	exposure	TRUE	1.14133e-05	inferred	1CBJzk	textfile	2	19.259
IgAN	genus.Fusicatenibacter.id.11305	rs8063430	C	T	-0.104026	0.133222	NA	NA	FALSE	lD6QwP	0.339481	0.139471	outcome	TRUE	NA	16	0.022217	exposure	TRUE	2.83673e-06	inferred	1CBJzk	textfile	2	21.9239
IgAN	genus.Fusicatenibacter.id.11305	rs9905659	A	G	-0.061617	0.0496139	NA	NA	FALSE	lD6QwP	0.532015	0.0793907	outcome	TRUE	NA	17	0.0136576	exposure	TRUE	6.43522e-06	inferred	1CBJzk	textfile	2	20.3542
IgAN	genus.Gordonibacter.id.821	rs117347059	C	G	-0.128261	0.0492701	NA	NA	TRUE	YAvb8V	0.529705	0.0783987	outcome	TRUE	NA	7	0.0285123	exposure	TRUE	6.84505e-06	inferred	UB6JHm	textfile	2	20.2361
IgAN	genus.Gordonibacter.id.821	rs13412653	C	A	0.107597	0.0742714	NA	NA	FALSE	YAvb8V	0.240389	0.0632627	outcome	TRUE	NA	2	0.0239228	exposure	TRUE	6.86928e-06	inferred	UB6JHm	textfile	2	20.2293
IgAN	genus.Gordonibacter.id.821	rs16955299	A	G	-0.196423	0.00442634	NA	NA	FALSE	YAvb8V	0.965458	0.102214	outcome	TRUE	NA	17	0.0433538	exposure	TRUE	5.87889e-06	inferred	UB6JHm	textfile	2	20.5272
IgAN	genus.Gordonibacter.id.821	rs322296	A	G	0.17869	0.136178	NA	NA	FALSE	YAvb8V	0.241286	0.116215	outcome	TRUE	NA	7	0.037722	exposure	TRUE	2.16888e-06	inferred	UB6JHm	textfile	2	22.4393
IgAN	genus.Gordonibacter.id.821	rs35042269	A	C	-0.180293	0.150376	NA	NA	FALSE	YAvb8V	0.119117	0.0964886	outcome	TRUE	NA	4	0.0403296	exposure	TRUE	7.80456e-06	inferred	UB6JHm	textfile	2	19.9852
IgAN	genus.Gordonibacter.id.821	rs3765837	G	T	-0.190729	0.0944922	NA	NA	FALSE	YAvb8V	0.427578	0.119106	outcome	TRUE	NA	1	0.0433608	exposure	TRUE	1.08934e-05	inferred	UB6JHm	textfile	2	19.348
IgAN	genus.Gordonibacter.id.821	rs4596722	G	A	0.102908	0.0874681	NA	NA	FALSE	YAvb8V	0.153394	0.0612673	outcome	TRUE	NA	9	0.0231571	exposure	TRUE	8.83352e-06	inferred	UB6JHm	textfile	2	19.7484
IgAN	genus.Gordonibacter.id.821	rs71545975	G	A	-0.153972	0.0932788	NA	NA	FALSE	YAvb8V	0.249968	0.081082	outcome	TRUE	NA	7	0.0338918	exposure	TRUE	5.54456e-06	inferred	UB6JHm	textfile	2	20.6393
IgAN	genus.Gordonibacter.id.821	rs7220558	T	A	0.116884	-0.011247	NA	NA	TRUE	YAvb8V	0.856983	0.0624084	outcome	TRUE	NA	17	0.0234834	exposure	TRUE	6.44722e-07	inferred	UB6JHm	textfile	2	24.7737
IgAN	genus.Gordonibacter.id.821	rs72714787	A	C	0.181405	0.0869542	NA	NA	FALSE	YAvb8V	0.338062	0.0907662	outcome	TRUE	NA	4	0.0377102	exposure	TRUE	1.50553e-06	inferred	UB6JHm	textfile	2	23.1409
IgAN	genus.Gordonibacter.id.821	rs72939513	G	A	-0.21399	-0.0650135	NA	NA	FALSE	YAvb8V	0.640725	0.139309	outcome	TRUE	NA	1	0.0490592	exposure	TRUE	1.28958e-05	inferred	UB6JHm	textfile	2	19.0259
IgAN	genus.Gordonibacter.id.821	rs7294633	T	C	0.12867	-0.0932663	NA	NA	FALSE	YAvb8V	0.174983	0.068762	outcome	TRUE	NA	12	0.0249946	exposure	TRUE	2.63411e-07	inferred	UB6JHm	textfile	2	26.5009
IgAN	genus.Gordonibacter.id.821	rs76287110	T	A	-0.242965	0.187926	NA	NA	TRUE	YAvb8V	0.0923315	0.111647	outcome	TRUE	NA	3	0.0466177	exposure	TRUE	1.8696e-07	inferred	UB6JHm	textfile	2	27.1634
IgAN	genus.Gordonibacter.id.821	rs768830	A	G	0.149852	-0.0248199	NA	NA	FALSE	YAvb8V	0.768385	0.0842813	outcome	TRUE	NA	7	0.0333315	exposure	TRUE	6.93005e-06	inferred	UB6JHm	textfile	2	20.2124
IgAN	genus.Gordonibacter.id.821	rs61934597	T	C	-0.17249	0.141732	NA	0.937296	FALSE	BjCKmR	0.259398	0.125669	outcome	TRUE	rs12580573	12	0.038857	exposure	TRUE	9.03e-06	inferred	0Vl0sL	textfile	2	19.7056
IgAN	genus.Haemophilus.id.3698	rs10781340	A	G	0.0948915	0.0974393	NA	NA	FALSE	Kr2E3w	0.292633	0.092591	outcome	TRUE	NA	9	0.0203221	exposure	TRUE	3.02108e-06	inferred	dDqyAE	textfile	2	21.8031
IgAN	genus.Haemophilus.id.3698	rs10840326	G	C	-0.0677384	0.0231307	NA	NA	TRUE	Kr2E3w	0.716511	0.0636989	outcome	TRUE	NA	11	0.0151463	exposure	TRUE	7.73877e-06	inferred	dDqyAE	textfile	2	20.0013
IgAN	genus.Haemophilus.id.3698	rs111582866	A	G	-0.124265	0.0820275	NA	NA	FALSE	Kr2E3w	0.451886	0.109039	outcome	TRUE	NA	16	0.026016	exposure	TRUE	1.78376e-06	inferred	dDqyAE	textfile	2	22.8149
IgAN	genus.Haemophilus.id.3698	rs12191680	G	C	0.106544	-0.240069	NA	NA	TRUE	Kr2E3w	0.0182196	0.101676	outcome	TRUE	NA	6	0.0200323	exposure	TRUE	1.04556e-07	inferred	dDqyAE	textfile	2	28.2877
IgAN	genus.Haemophilus.id.3698	rs12876183	A	T	0.0749201	-0.0782782	NA	NA	TRUE	Kr2E3w	0.225637	0.0646033	outcome	TRUE	NA	13	0.016711	exposure	TRUE	7.35016e-06	inferred	dDqyAE	textfile	2	20.0999
IgAN	genus.Haemophilus.id.3698	rs35509	A	G	0.128249	-0.00339892	NA	NA	FALSE	Kr2E3w	0.982254	0.152804	outcome	TRUE	NA	12	0.0268779	exposure	TRUE	1.82825e-06	inferred	dDqyAE	textfile	2	22.7676
IgAN	genus.Haemophilus.id.3698	rs4822728	C	T	0.0705861	0.068518	NA	NA	FALSE	Kr2E3w	0.262105	0.0610988	outcome	TRUE	NA	22	0.0151388	exposure	TRUE	3.12228e-06	inferred	dDqyAE	textfile	2	21.7399
IgAN	genus.Haemophilus.id.3698	rs56310940	C	G	-0.108393	-0.116296	NA	NA	TRUE	Kr2E3w	0.209206	0.092611	outcome	TRUE	NA	7	0.0247052	exposure	TRUE	1.14676e-05	inferred	dDqyAE	textfile	2	19.2499
IgAN	genus.Haemophilus.id.3698	rs76022354	T	C	0.244638	0.0395249	NA	NA	FALSE	Kr2E3w	0.778983	0.140836	outcome	TRUE	NA	10	0.0505504	exposure	TRUE	1.30183e-06	inferred	dDqyAE	textfile	2	23.4205
IgAN	genus.Haemophilus.id.3698	rs78909003	C	T	-0.246256	0.102822	NA	NA	FALSE	Kr2E3w	0.445951	0.134905	outcome	TRUE	NA	9	0.0503924	exposure	TRUE	1.02507e-06	inferred	dDqyAE	textfile	2	23.8805
IgAN	genus.Haemophilus.id.3698	rs9328464	C	T	0.0723095	-0.0492092	NA	NA	FALSE	Kr2E3w	0.424955	0.0616769	outcome	TRUE	NA	6	0.0148799	exposure	TRUE	1.17668e-06	inferred	dDqyAE	textfile	2	23.615
IgAN	genus.Haemophilus.id.3698	rs9382510	T	C	-0.093521	0.0354735	NA	NA	FALSE	Kr2E3w	0.613672	0.0702667	outcome	TRUE	NA	6	0.0172649	exposure	TRUE	6.06595e-08	inferred	dDqyAE	textfile	2	29.3422
IgAN	genus.Haemophilus.id.3698	rs9574096	T	A	-0.0736375	-0.00500973	NA	NA	TRUE	Kr2E3w	0.936851	0.0632313	outcome	TRUE	NA	13	0.0155227	exposure	TRUE	2.09691e-06	inferred	dDqyAE	textfile	2	22.5041
IgAN	genus.Haemophilus.id.3698	rs9895850	C	T	-0.192957	0.0512615	NA	NA	FALSE	Kr2E3w	0.730399	0.148758	outcome	TRUE	NA	17	0.0416755	exposure	TRUE	3.65699e-06	inferred	dDqyAE	textfile	2	21.4367
IgAN	genus.Holdemanella.id.11393	rs12415649	C	G	0.0839384	-0.0498068	NA	NA	TRUE	hga8N4	0.500775	0.0739774	outcome	TRUE	NA	10	0.0190567	exposure	TRUE	1.05945e-05	inferred	snwNye	textfile	2	19.4011
IgAN	genus.Holdemanella.id.11393	rs12513188	A	G	0.0903906	-0.0404062	NA	NA	FALSE	hga8N4	0.559192	0.0691838	outcome	TRUE	NA	4	0.0195276	exposure	TRUE	3.67684e-06	inferred	snwNye	textfile	2	21.4263
IgAN	genus.Holdemanella.id.11393	rs17586763	C	T	-0.227285	-0.152689	NA	NA	FALSE	hga8N4	0.263762	0.136629	outcome	TRUE	NA	13	0.0510135	exposure	TRUE	8.37434e-06	inferred	snwNye	textfile	2	19.8504
IgAN	genus.Holdemanella.id.11393	rs1830029	G	C	-0.0954096	-0.10155	NA	NA	TRUE	hga8N4	0.165065	0.0731507	outcome	TRUE	NA	7	0.021093	exposure	TRUE	6.08903e-06	inferred	snwNye	textfile	2	20.46
IgAN	genus.Holdemanella.id.11393	rs1926302	A	G	-0.107972	0.102633	NA	NA	FALSE	hga8N4	0.163388	0.0736372	outcome	TRUE	NA	1	0.0231421	exposure	TRUE	3.07706e-06	inferred	snwNye	textfile	2	21.7679
IgAN	genus.Holdemanella.id.11393	rs34187114	A	C	-0.104505	-0.0792541	NA	NA	FALSE	hga8N4	0.412229	0.0966541	outcome	TRUE	NA	8	0.022601	exposure	TRUE	3.76537e-06	inferred	snwNye	textfile	2	21.3807
IgAN	genus.Holdemanella.id.11393	rs35228298	A	G	0.0934832	-0.0230428	NA	NA	FALSE	hga8N4	0.783058	0.0836898	outcome	TRUE	NA	3	0.0202886	exposure	TRUE	4.07197e-06	inferred	snwNye	textfile	2	21.2307
IgAN	genus.Holdemanella.id.11393	rs4541991	C	T	-0.0927334	0.0832311	NA	NA	FALSE	hga8N4	0.203806	0.0654959	outcome	TRUE	NA	9	0.0194435	exposure	TRUE	1.84788e-06	inferred	snwNye	textfile	2	22.747
IgAN	genus.Holdemanella.id.11393	rs4802175	A	G	0.0790155	0.0122513	NA	NA	FALSE	hga8N4	0.852821	0.0660373	outcome	TRUE	NA	19	0.0173394	exposure	TRUE	5.18927e-06	inferred	snwNye	textfile	2	20.7661
IgAN	genus.Holdemanella.id.11393	rs607782	C	T	-0.0854214	-0.100271	NA	NA	FALSE	hga8N4	0.114826	0.063589	outcome	TRUE	NA	6	0.0172515	exposure	TRUE	7.36313e-07	inferred	snwNye	textfile	2	24.5177
IgAN	genus.Holdemanella.id.11393	rs62113381	C	T	-0.105447	0.0925151	NA	NA	FALSE	hga8N4	0.309264	0.0909896	outcome	TRUE	NA	19	0.0232029	exposure	TRUE	5.50485e-06	inferred	snwNye	textfile	2	20.6531
IgAN	genus.Holdemanella.id.11393	rs73011279	C	T	-0.0961669	0.0623839	NA	NA	FALSE	hga8N4	0.393351	0.073087	outcome	TRUE	NA	19	0.0199336	exposure	TRUE	1.40459e-06	inferred	snwNye	textfile	2	23.2744
IgAN	genus.Holdemanella.id.11393	rs75764681	C	T	-0.283103	0.0130539	NA	NA	FALSE	hga8N4	0.930243	0.149119	outcome	TRUE	NA	10	0.0598999	exposure	TRUE	2.28688e-06	inferred	snwNye	textfile	2	22.3376
IgAN	genus.Holdemanella.id.11393	rs761624	G	C	0.0959801	0.104255	NA	NA	TRUE	hga8N4	0.118323	0.066751	outcome	TRUE	NA	6	0.0179537	exposure	TRUE	8.99337e-08	inferred	snwNye	textfile	2	28.5794
IgAN	genus.Holdemania.id.2157	rs10885477	C	T	-0.135137	-0.0877132	NA	NA	FALSE	5OGrEa	0.529056	0.139349	outcome	TRUE	NA	10	0.0301894	exposure	TRUE	7.59521e-06	inferred	bbERgq	textfile	2	20.0372
IgAN	genus.Holdemania.id.2157	rs111745969	G	A	0.120677	0.0258597	NA	NA	FALSE	5OGrEa	0.773232	0.089744	outcome	TRUE	NA	15	0.0265781	exposure	TRUE	5.61309e-06	inferred	bbERgq	textfile	2	20.6158
IgAN	genus.Holdemania.id.2157	rs113593397	G	A	-0.128935	0.162603	NA	NA	FALSE	5OGrEa	0.114967	0.103158	outcome	TRUE	NA	8	0.0282526	exposure	TRUE	5.02749e-06	inferred	bbERgq	textfile	2	20.8268
IgAN	genus.Holdemania.id.2157	rs116500994	T	G	-0.13755	0.02342	NA	NA	FALSE	5OGrEa	0.87222	0.145611	outcome	TRUE	NA	13	0.0293386	exposure	TRUE	2.75378e-06	inferred	bbERgq	textfile	2	21.9809
IgAN	genus.Holdemania.id.2157	rs12701617	G	A	-0.0660617	-0.0357631	NA	NA	FALSE	5OGrEa	0.560725	0.0614735	outcome	TRUE	NA	7	0.0149427	exposure	TRUE	9.82408e-06	inferred	bbERgq	textfile	2	19.5453
IgAN	genus.Holdemania.id.2157	rs150096134	A	T	0.162139	0.0654194	NA	NA	TRUE	5OGrEa	0.524652	0.10283	outcome	TRUE	NA	12	0.0332089	exposure	TRUE	1.04804e-06	inferred	bbERgq	textfile	2	23.8378
IgAN	genus.Holdemania.id.2157	rs1867876	C	T	0.0842919	0.138206	NA	NA	FALSE	5OGrEa	0.0386509	0.0668344	outcome	TRUE	NA	11	0.0162192	exposure	TRUE	2.02478e-07	inferred	bbERgq	textfile	2	27.0093
IgAN	genus.Holdemania.id.2157	rs41438744	G	C	-0.12487	0.032636	NA	NA	TRUE	5OGrEa	0.773882	0.113596	outcome	TRUE	NA	14	0.027013	exposure	TRUE	3.78931e-06	inferred	bbERgq	textfile	2	21.3686
IgAN	genus.Holdemania.id.2157	rs4146507	T	C	0.079488	0.0438166	NA	NA	FALSE	5OGrEa	0.539424	0.0713993	outcome	TRUE	NA	5	0.0177002	exposure	TRUE	7.09591e-06	inferred	bbERgq	textfile	2	20.1672
IgAN	genus.Holdemania.id.2157	rs4636956	G	A	-0.0665866	0.0270735	NA	NA	FALSE	5OGrEa	0.663037	0.0621346	outcome	TRUE	NA	17	0.0149839	exposure	TRUE	8.83555e-06	inferred	bbERgq	textfile	2	19.748
IgAN	genus.Holdemania.id.2157	rs55888180	G	C	0.128671	0.265516	NA	NA	TRUE	5OGrEa	0.0513819	0.136282	outcome	TRUE	NA	17	0.0282795	exposure	TRUE	5.36511e-06	inferred	bbERgq	textfile	2	20.7023
IgAN	genus.Holdemania.id.2157	rs73139538	A	G	-0.148594	-0.155664	NA	NA	FALSE	5OGrEa	0.390826	0.181401	outcome	TRUE	NA	7	0.0327469	exposure	TRUE	5.68881e-06	inferred	bbERgq	textfile	2	20.5901
IgAN	genus.Holdemania.id.2157	rs77293403	G	A	0.164556	0.0412595	NA	NA	FALSE	5OGrEa	0.800915	0.163622	outcome	TRUE	NA	5	0.0341775	exposure	TRUE	1.47374e-06	inferred	bbERgq	textfile	2	23.182
IgAN	genus.Holdemania.id.2157	rs80149660	T	C	-0.232987	-0.0142742	NA	NA	FALSE	5OGrEa	0.924338	0.150301	outcome	TRUE	NA	10	0.0519183	exposure	TRUE	7.2038e-06	inferred	bbERgq	textfile	2	20.1383
IgAN	genus.Holdemania.id.2157	rs9500080	T	C	0.0926764	0.0611838	NA	NA	FALSE	5OGrEa	0.450224	0.0810337	outcome	TRUE	NA	6	0.0178886	exposure	TRUE	2.20998e-07	inferred	bbERgq	textfile	2	26.8402
IgAN	genus.Holdemania.id.2157	rs9529719	C	T	0.074038	-0.072211	NA	NA	FALSE	5OGrEa	0.269687	0.0654213	outcome	TRUE	NA	13	0.0160494	exposure	TRUE	3.96668e-06	inferred	bbERgq	textfile	2	21.2809
IgAN	genus.Holdemania.id.2157	rs967319	C	T	0.0788638	-0.000966698	NA	NA	FALSE	5OGrEa	0.989254	0.0717713	outcome	TRUE	NA	3	0.0176744	exposure	TRUE	8.11841e-06	inferred	bbERgq	textfile	2	19.9098
IgAN	genus.Howardella.id.2000	rs10048062	T	C	-0.147352	0.159223	NA	NA	FALSE	w4pvc1	0.137168	0.107118	outcome	TRUE	NA	15	0.0336531	exposure	TRUE	1.19466e-05	inferred	pc9DHk	textfile	2	19.1718
IgAN	genus.Howardella.id.2000	rs12452946	G	A	-0.105833	-0.0343993	NA	NA	FALSE	w4pvc1	0.573457	0.0611035	outcome	TRUE	NA	17	0.0228941	exposure	TRUE	3.78728e-06	inferred	pc9DHk	textfile	2	21.3696
IgAN	genus.Howardella.id.2000	rs1484873	G	A	-0.227831	-0.0798086	NA	NA	FALSE	w4pvc1	0.352605	0.0858573	outcome	TRUE	NA	18	0.046335	exposure	TRUE	8.78627e-07	inferred	pc9DHk	textfile	2	24.1773
IgAN	genus.Howardella.id.2000	rs17167098	A	G	-0.169366	-0.113793	NA	NA	FALSE	w4pvc1	0.204799	0.0897419	outcome	TRUE	NA	7	0.0352068	exposure	TRUE	1.5048e-06	inferred	pc9DHk	textfile	2	23.1419
IgAN	genus.Howardella.id.2000	rs2154047	A	C	-0.192557	-0.0174727	NA	NA	FALSE	w4pvc1	0.871046	0.107637	outcome	TRUE	NA	14	0.0420093	exposure	TRUE	4.56879e-06	inferred	pc9DHk	textfile	2	21.0101
IgAN	genus.Howardella.id.2000	rs36081916	C	T	-0.18123	-0.00335659	NA	NA	FALSE	w4pvc1	0.975442	0.109036	outcome	TRUE	NA	7	0.0402987	exposure	TRUE	6.88676e-06	inferred	pc9DHk	textfile	2	20.2244
IgAN	genus.Howardella.id.2000	rs3791893	G	A	0.147035	-0.0311796	NA	NA	FALSE	w4pvc1	0.723333	0.088076	outcome	TRUE	NA	2	0.034023	exposure	TRUE	1.54871e-05	inferred	pc9DHk	textfile	2	18.6766
IgAN	genus.Howardella.id.2000	rs609430	G	T	-0.112045	0.0769951	NA	NA	FALSE	w4pvc1	0.230555	0.0642199	outcome	TRUE	NA	4	0.0239328	exposure	TRUE	2.8455e-06	inferred	pc9DHk	textfile	2	21.918
IgAN	genus.Howardella.id.2000	rs61771805	T	A	-0.136779	-0.0360117	NA	NA	TRUE	w4pvc1	0.703001	0.0944515	outcome	TRUE	NA	1	0.0296811	exposure	TRUE	4.06026e-06	inferred	pc9DHk	textfile	2	21.2362
IgAN	genus.Howardella.id.2000	rs672217	A	G	0.164146	0.0118806	NA	NA	FALSE	w4pvc1	0.877706	0.0772075	outcome	TRUE	NA	18	0.0349993	exposure	TRUE	2.73239e-06	inferred	pc9DHk	textfile	2	21.9959
IgAN	genus.Hungatella.id.11306	rs10044993	A	C	0.139547	-0.0700383	NA	NA	FALSE	Ui2yCs	0.523355	0.109746	outcome	TRUE	NA	5	0.0316748	exposure	TRUE	1.05483e-05	inferred	vQlUpI	textfile	2	19.4095
IgAN	genus.Hungatella.id.11306	rs13249325	G	T	-0.100023	0.00240772	NA	NA	FALSE	Ui2yCs	0.968686	0.0613337	outcome	TRUE	NA	8	0.0225883	exposure	TRUE	9.50825e-06	inferred	vQlUpI	textfile	2	19.6078
IgAN	genus.Hungatella.id.11306	rs17092615	A	G	0.152235	-0.146616	NA	NA	FALSE	Ui2yCs	0.102428	0.0897726	outcome	TRUE	NA	14	0.0337867	exposure	TRUE	6.61378e-06	inferred	vQlUpI	textfile	2	20.3018
IgAN	genus.Hungatella.id.11306	rs34471047	G	A	-0.162871	0.0391716	NA	NA	FALSE	Ui2yCs	0.624604	0.0800507	outcome	TRUE	NA	4	0.03349	exposure	TRUE	1.15459e-06	inferred	vQlUpI	textfile	2	23.6514
IgAN	genus.Hungatella.id.11306	rs72759041	T	G	-0.126025	-0.0842995	NA	NA	FALSE	Ui2yCs	0.264145	0.0754934	outcome	TRUE	NA	15	0.0282242	exposure	TRUE	8.00184e-06	inferred	vQlUpI	textfile	2	19.9374
IgAN	genus.Intestinibacter.id.11345	rs10805326	A	G	0.0775151	0.190313	NA	NA	FALSE	MsAFSY	0.766521	0.640938	outcome	TRUE	NA	4	0.0139665	exposure	TRUE	2.85533e-08	inferred	jcW6Ev	textfile	2	30.8034
IgAN	genus.Intestinibacter.id.11345	rs11109097	T	C	0.0624272	-0.000716891	NA	NA	FALSE	MsAFSY	0.990742	0.0617852	outcome	TRUE	NA	12	0.0138539	exposure	TRUE	6.60283e-06	inferred	jcW6Ev	textfile	2	20.305
IgAN	genus.Intestinibacter.id.11345	rs118030283	A	G	-0.151829	0.111818	NA	NA	FALSE	MsAFSY	0.446054	0.146741	outcome	TRUE	NA	16	0.0324471	exposure	TRUE	2.87892e-06	inferred	jcW6Ev	textfile	2	21.8956
IgAN	genus.Intestinibacter.id.11345	rs12210583	G	T	0.155074	-0.157363	NA	NA	FALSE	MsAFSY	0.329578	0.161404	outcome	TRUE	NA	6	0.0353007	exposure	TRUE	1.11822e-05	inferred	jcW6Ev	textfile	2	19.298
IgAN	genus.Intestinibacter.id.11345	rs16938435	C	T	-0.112189	0.108974	NA	NA	FALSE	MsAFSY	0.291647	0.10334	outcome	TRUE	NA	9	0.0235439	exposure	TRUE	1.88779e-06	inferred	jcW6Ev	textfile	2	22.706
IgAN	genus.Intestinibacter.id.11345	rs2098844	T	C	-0.0575295	-0.0283756	NA	NA	FALSE	MsAFSY	0.655105	0.0635254	outcome	TRUE	NA	11	0.0128416	exposure	TRUE	7.46613e-06	inferred	jcW6Ev	textfile	2	20.0699
IgAN	genus.Intestinibacter.id.11345	rs2702387	G	A	0.0608559	-0.081034	NA	NA	FALSE	MsAFSY	0.191949	0.0621028	outcome	TRUE	NA	4	0.0132145	exposure	TRUE	4.12028e-06	inferred	jcW6Ev	textfile	2	21.2081
IgAN	genus.Intestinibacter.id.11345	rs4327025	A	G	-0.0810346	-0.155697	NA	NA	FALSE	MsAFSY	0.0472411	0.0784715	outcome	TRUE	NA	15	0.0154397	exposure	TRUE	1.53371e-07	inferred	jcW6Ev	textfile	2	27.5464
IgAN	genus.Intestinibacter.id.11345	rs447950	G	A	0.0628342	-0.0572938	NA	NA	FALSE	MsAFSY	0.363963	0.06311	outcome	TRUE	NA	5	0.0136652	exposure	TRUE	4.26349e-06	inferred	jcW6Ev	textfile	2	21.1426
IgAN	genus.Intestinibacter.id.11345	rs478972	C	T	-0.142681	0.1591	NA	NA	FALSE	MsAFSY	0.136293	0.106797	outcome	TRUE	NA	11	0.0297116	exposure	TRUE	1.56938e-06	inferred	jcW6Ev	textfile	2	23.0611
IgAN	genus.Intestinibacter.id.11345	rs6062862	G	A	0.0924508	-0.0192136	NA	NA	FALSE	MsAFSY	0.864078	0.112239	outcome	TRUE	NA	20	0.0204658	exposure	TRUE	6.26248e-06	inferred	jcW6Ev	textfile	2	20.4063
IgAN	genus.Intestinibacter.id.11345	rs68093214	T	C	0.0662258	0.0146908	NA	NA	FALSE	MsAFSY	0.837726	0.0717318	outcome	TRUE	NA	3	0.0149877	exposure	TRUE	9.93124e-06	inferred	jcW6Ev	textfile	2	19.5246
IgAN	genus.Intestinibacter.id.11345	rs6875660	T	C	0.0890455	0.232162	NA	NA	FALSE	MsAFSY	0.0714332	0.128784	outcome	TRUE	NA	5	0.0193905	exposure	TRUE	4.38555e-06	inferred	jcW6Ev	textfile	2	21.0885
IgAN	genus.Intestinibacter.id.11345	rs893394	A	G	0.0583322	0.0369618	NA	NA	FALSE	MsAFSY	0.552533	0.0622285	outcome	TRUE	NA	2	0.0130729	exposure	TRUE	8.11773e-06	inferred	jcW6Ev	textfile	2	19.9099
IgAN	genus.Intestinibacter.id.11345	rs9348442	T	C	0.099082	0.02447	NA	NA	FALSE	MsAFSY	0.791996	0.0927875	outcome	TRUE	NA	6	0.0221625	exposure	TRUE	7.79647e-06	inferred	jcW6Ev	textfile	2	19.9871
IgAN	genus.Intestinimonas.id.2062	rs1000888	G	C	-0.0585038	-0.0263494	NA	NA	TRUE	YS57HP	0.685102	0.064978	outcome	TRUE	NA	13	0.013219	exposure	TRUE	9.61168e-06	inferred	9SeokP	textfile	2	19.5871
IgAN	genus.Intestinimonas.id.2062	rs10262702	C	T	0.0918017	-0.0308611	NA	NA	FALSE	YS57HP	0.740331	0.0931195	outcome	TRUE	NA	7	0.0194885	exposure	TRUE	2.4703e-06	inferred	9SeokP	textfile	2	22.1894
IgAN	genus.Intestinimonas.id.2062	rs11258178	G	A	0.0660742	-0.0141662	NA	NA	FALSE	YS57HP	0.817563	0.0614107	outcome	TRUE	NA	10	0.0134139	exposure	TRUE	8.40123e-07	inferred	9SeokP	textfile	2	24.2636
IgAN	genus.Intestinimonas.id.2062	rs12226153	G	A	-0.151142	-0.171722	NA	NA	FALSE	YS57HP	0.507409	0.259055	outcome	TRUE	NA	11	0.0306922	exposure	TRUE	8.45965e-07	inferred	9SeokP	textfile	2	24.2502
IgAN	genus.Intestinimonas.id.2062	rs12566247	A	T	0.0637084	0.0284048	NA	NA	TRUE	YS57HP	0.645959	0.0618324	outcome	TRUE	NA	1	0.0135355	exposure	TRUE	2.51697e-06	inferred	9SeokP	textfile	2	22.1535
IgAN	genus.Intestinimonas.id.2062	rs17067892	T	C	0.107194	0.0318486	NA	NA	FALSE	YS57HP	0.768339	0.108127	outcome	TRUE	NA	8	0.0250013	exposure	TRUE	1.80678e-05	inferred	9SeokP	textfile	2	18.3828
IgAN	genus.Intestinimonas.id.2062	rs1859797	A	G	0.060368	0.0438438	NA	NA	FALSE	YS57HP	0.475738	0.061477	outcome	TRUE	NA	7	0.0131793	exposure	TRUE	4.63801e-06	inferred	9SeokP	textfile	2	20.9812
IgAN	genus.Intestinimonas.id.2062	rs2276760	G	A	-0.0685233	0.0544885	NA	NA	FALSE	YS57HP	0.448182	0.0718419	outcome	TRUE	NA	3	0.0152546	exposure	TRUE	7.05606e-06	inferred	9SeokP	textfile	2	20.178
IgAN	genus.Intestinimonas.id.2062	rs2731794	T	C	0.120632	-0.114298	NA	NA	FALSE	YS57HP	0.492066	0.166366	outcome	TRUE	NA	5	0.0257529	exposure	TRUE	2.81041e-06	inferred	9SeokP	textfile	2	21.9418
IgAN	genus.Intestinimonas.id.2062	rs2930225	T	G	0.0729524	0.0515051	NA	NA	FALSE	YS57HP	0.479343	0.0728131	outcome	TRUE	NA	16	0.0152948	exposure	TRUE	1.84468e-06	inferred	9SeokP	textfile	2	22.7504
IgAN	genus.Intestinimonas.id.2062	rs4113676	C	A	-0.218507	-0.132599	NA	NA	FALSE	YS57HP	0.619863	0.267314	outcome	TRUE	NA	20	0.0490152	exposure	TRUE	8.27499e-06	inferred	9SeokP	textfile	2	19.8733
IgAN	genus.Intestinimonas.id.2062	rs4784055	C	T	-0.175324	-0.289822	NA	NA	FALSE	YS57HP	0.0407709	0.141663	outcome	TRUE	NA	16	0.038599	exposure	TRUE	5.56738e-06	inferred	9SeokP	textfile	2	20.6315
IgAN	genus.Intestinimonas.id.2062	rs62240188	A	G	0.130074	0.102331	NA	NA	FALSE	YS57HP	0.332327	0.105557	outcome	TRUE	NA	3	0.0267179	exposure	TRUE	1.12501e-06	inferred	9SeokP	textfile	2	23.7014
IgAN	genus.Intestinimonas.id.2062	rs6934519	T	C	0.0692373	-0.0690976	NA	NA	FALSE	YS57HP	0.324198	0.0700882	outcome	TRUE	NA	6	0.0151154	exposure	TRUE	4.63659e-06	inferred	9SeokP	textfile	2	20.9818
IgAN	genus.Intestinimonas.id.2062	rs716604	G	A	0.0818068	0.0154084	NA	NA	FALSE	YS57HP	0.832619	0.0729067	outcome	TRUE	NA	2	0.0165992	exposure	TRUE	8.29275e-07	inferred	9SeokP	textfile	2	24.2886
IgAN	genus.Intestinimonas.id.2062	rs7170984	C	T	-0.0658116	0.105423	NA	NA	FALSE	YS57HP	0.121491	0.0680784	outcome	TRUE	NA	15	0.0140767	exposure	TRUE	2.93664e-06	inferred	9SeokP	textfile	2	21.8575
IgAN	genus.Intestinimonas.id.2062	rs72982915	T	C	0.183158	0.0378664	NA	NA	FALSE	YS57HP	0.776569	0.133429	outcome	TRUE	NA	2	0.0402743	exposure	TRUE	5.42187e-06	inferred	9SeokP	textfile	2	20.6822
IgAN	genus.Intestinimonas.id.2062	rs9823439	C	T	-0.0581947	0.0209007	NA	NA	FALSE	YS57HP	0.734592	0.0616496	outcome	TRUE	NA	3	0.0131455	exposure	TRUE	9.55616e-06	inferred	9SeokP	textfile	2	19.5982
IgAN	genus.Intestinimonas.id.2062	rs994794	C	G	-0.141905	0.068831	NA	NA	TRUE	YS57HP	0.694172	0.175053	outcome	TRUE	NA	4	0.0315074	exposure	TRUE	6.67295e-06	inferred	9SeokP	textfile	2	20.2848
IgAN	genus.Lachnoclostridium.id.11308	rs1031599	T	G	-0.078627	-0.185087	NA	NA	FALSE	QfiYOV	0.139619	0.125295	outcome	TRUE	NA	3	0.0175644	exposure	TRUE	7.58796e-06	inferred	tmmYMU	textfile	2	20.039
IgAN	genus.Lachnoclostridium.id.11308	rs12566975	C	T	-0.0468097	-0.0149451	NA	NA	FALSE	QfiYOV	0.807468	0.0613273	outcome	TRUE	NA	1	0.0105787	exposure	TRUE	9.64823e-06	inferred	tmmYMU	textfile	2	19.5798
IgAN	genus.Lachnoclostridium.id.11308	rs1528479	A	G	-0.0497798	-0.044805	NA	NA	FALSE	QfiYOV	0.478909	0.0632787	outcome	TRUE	NA	2	0.0111919	exposure	TRUE	8.67398e-06	inferred	tmmYMU	textfile	2	19.7832
IgAN	genus.Lachnoclostridium.id.11308	rs1997204	C	T	-0.108075	0.0709442	NA	NA	FALSE	QfiYOV	0.631267	0.147818	outcome	TRUE	NA	12	0.0242022	exposure	TRUE	7.98841e-06	inferred	tmmYMU	textfile	2	19.9406
IgAN	genus.Lachnoclostridium.id.11308	rs2385421	G	A	0.0746186	0.106059	NA	NA	FALSE	QfiYOV	0.261691	0.0944928	outcome	TRUE	NA	18	0.0180734	exposure	TRUE	3.64917e-05	inferred	tmmYMU	textfile	2	17.0457
IgAN	genus.Lachnoclostridium.id.11308	rs3821998	A	C	-0.0864066	0.012599	NA	NA	FALSE	QfiYOV	0.899204	0.0994656	outcome	TRUE	NA	4	0.0192519	exposure	TRUE	7.18272e-06	inferred	tmmYMU	textfile	2	20.1439
IgAN	genus.Lachnoclostridium.id.11308	rs4738679	A	G	-0.0520267	0.0550678	NA	NA	FALSE	QfiYOV	0.382253	0.0630245	outcome	TRUE	NA	8	0.011404	exposure	TRUE	5.06389e-06	inferred	tmmYMU	textfile	2	20.813
IgAN	genus.Lachnoclostridium.id.11308	rs6112314	C	A	-0.0561715	-0.0295261	NA	NA	FALSE	QfiYOV	0.648424	0.0647569	outcome	TRUE	NA	20	0.0108174	exposure	TRUE	2.0728e-07	inferred	tmmYMU	textfile	2	26.964
IgAN	genus.Lachnoclostridium.id.11308	rs615997	C	T	0.0511752	-0.0538738	NA	NA	FALSE	QfiYOV	0.377809	0.0610855	outcome	TRUE	NA	3	0.0106491	exposure	TRUE	1.54278e-06	inferred	tmmYMU	textfile	2	23.0939
IgAN	genus.Lachnoclostridium.id.11308	rs61915992	T	A	0.0803876	-0.000711524	NA	NA	TRUE	QfiYOV	0.993508	0.0874501	outcome	TRUE	NA	12	0.0172209	exposure	TRUE	3.04098e-06	inferred	tmmYMU	textfile	2	21.7905
IgAN	genus.Lachnoclostridium.id.11308	rs62028349	C	G	0.0469989	-0.0999838	NA	NA	TRUE	QfiYOV	0.105739	0.0618082	outcome	TRUE	NA	16	0.0105971	exposure	TRUE	9.20394e-06	inferred	tmmYMU	textfile	2	19.6699
IgAN	genus.Lachnoclostridium.id.11308	rs62285313	G	A	0.0864203	-0.0160006	NA	NA	FALSE	QfiYOV	0.87711	0.103475	outcome	TRUE	NA	3	0.0181565	exposure	TRUE	1.93848e-06	inferred	tmmYMU	textfile	2	22.6551
IgAN	genus.Lachnoclostridium.id.11308	rs72829893	T	G	0.117472	-0.0208853	NA	NA	FALSE	QfiYOV	0.835774	0.100748	outcome	TRUE	NA	17	0.0268103	exposure	TRUE	1.17805e-05	inferred	tmmYMU	textfile	2	19.1985
IgAN	genus.Lachnoclostridium.id.11308	rs78068103	G	A	0.0886199	-0.0550208	NA	NA	FALSE	QfiYOV	0.566242	0.0959227	outcome	TRUE	NA	17	0.0194248	exposure	TRUE	5.06188e-06	inferred	tmmYMU	textfile	2	20.8137
IgAN	genus.Lachnoclostridium.id.11308	rs789029	T	C	-0.0641289	-0.0584643	NA	NA	FALSE	QfiYOV	0.503746	0.0874421	outcome	TRUE	NA	18	0.0137974	exposure	TRUE	3.35345e-06	inferred	tmmYMU	textfile	2	21.6029
IgAN	genus.Lachnospira.id.2004	rs13157098	G	A	-0.0768058	0.115394	NA	NA	FALSE	j17DWV	0.16393	0.0828994	outcome	TRUE	NA	5	0.0155312	exposure	TRUE	7.60423e-07	inferred	7GihEN	textfile	2	24.4556
IgAN	genus.Lachnospira.id.2004	rs2326833	G	C	-0.078495	0.0949205	NA	NA	TRUE	j17DWV	0.260114	0.0842898	outcome	TRUE	NA	6	0.017109	exposure	TRUE	4.47654e-06	inferred	7GihEN	textfile	2	21.0491
IgAN	genus.Lachnospira.id.2004	rs2520509	G	A	0.0519063	-0.0739281	NA	NA	FALSE	j17DWV	0.27211	0.0673165	outcome	TRUE	NA	12	0.011578	exposure	TRUE	7.35334e-06	inferred	7GihEN	textfile	2	20.099
IgAN	genus.Lachnospira.id.2004	rs35418758	C	A	0.0864686	-0.0707228	NA	NA	FALSE	j17DWV	0.55955	0.121202	outcome	TRUE	NA	4	0.0190315	exposure	TRUE	5.53405e-06	inferred	7GihEN	textfile	2	20.643
IgAN	genus.Lachnospira.id.2004	rs4686798	C	T	0.0531826	-0.0127263	NA	NA	FALSE	j17DWV	0.84162	0.063688	outcome	TRUE	NA	3	0.0113747	exposure	TRUE	2.93239e-06	inferred	7GihEN	textfile	2	21.8603
IgAN	genus.Lachnospira.id.2004	rs4923324	A	G	-0.0617321	0.0143368	NA	NA	FALSE	j17DWV	0.863332	0.0832886	outcome	TRUE	NA	11	0.0133387	exposure	TRUE	3.69108e-06	inferred	7GihEN	textfile	2	21.4189
IgAN	genus.Lachnospira.id.2004	rs56791201	C	T	0.051823	-0.0781805	NA	NA	FALSE	j17DWV	0.220171	0.063765	outcome	TRUE	NA	2	0.0110697	exposure	TRUE	2.84743e-06	inferred	7GihEN	textfile	2	21.9167
IgAN	genus.LachnospiraceaeFCS020group.id.11314	rs10030408	G	A	0.0549224	0.0131465	NA	NA	FALSE	6nNDuG	0.829589	0.0610816	outcome	TRUE	NA	4	0.0122608	exposure	TRUE	7.4816e-06	inferred	7ODIsD	textfile	2	20.066
IgAN	genus.LachnospiraceaeFCS020group.id.11314	rs10093861	A	G	-0.0568869	0.0794245	NA	NA	FALSE	6nNDuG	0.201915	0.0622393	outcome	TRUE	NA	8	0.0121152	exposure	TRUE	2.65952e-06	inferred	7ODIsD	textfile	2	22.0477
IgAN	genus.LachnospiraceaeFCS020group.id.11314	rs113859143	C	G	-0.108906	0.195019	NA	NA	TRUE	6nNDuG	0.142667	0.133034	outcome	TRUE	NA	5	0.0242055	exposure	TRUE	6.81955e-06	inferred	7ODIsD	textfile	2	20.2432
IgAN	genus.LachnospiraceaeFCS020group.id.11314	rs12078956	G	C	0.106101	0.0607715	NA	NA	TRUE	6nNDuG	0.543394	0.100004	outcome	TRUE	NA	1	0.0222904	exposure	TRUE	1.93653e-06	inferred	7ODIsD	textfile	2	22.657
IgAN	genus.LachnospiraceaeFCS020group.id.11314	rs1254846	A	G	0.105963	-0.160131	NA	NA	FALSE	6nNDuG	0.0681915	0.0878038	outcome	TRUE	NA	10	0.0232501	exposure	TRUE	5.17638e-06	inferred	7ODIsD	textfile	2	20.7709
IgAN	genus.LachnospiraceaeFCS020group.id.11314	rs1363769	C	T	-0.200628	-0.157649	NA	NA	FALSE	6nNDuG	0.360511	0.172408	outcome	TRUE	NA	19	0.0449372	exposure	TRUE	8.0204e-06	inferred	7ODIsD	textfile	2	19.933
IgAN	genus.LachnospiraceaeFCS020group.id.11314	rs2322265	T	C	-0.0666305	0.00244121	NA	NA	FALSE	6nNDuG	0.972064	0.0697106	outcome	TRUE	NA	4	0.0141577	exposure	TRUE	2.52224e-06	inferred	7ODIsD	textfile	2	22.1495
IgAN	genus.LachnospiraceaeFCS020group.id.11314	rs2862811	C	T	0.0564927	-0.031991	NA	NA	FALSE	6nNDuG	0.631154	0.0666334	outcome	TRUE	NA	3	0.0121736	exposure	TRUE	3.47413e-06	inferred	7ODIsD	textfile	2	21.5351
IgAN	genus.LachnospiraceaeFCS020group.id.11314	rs35035870	C	T	-0.190615	-0.248421	NA	NA	FALSE	6nNDuG	0.109259	0.155114	outcome	TRUE	NA	11	0.0414403	exposure	TRUE	4.22979e-06	inferred	7ODIsD	textfile	2	21.1578
IgAN	genus.LachnospiraceaeFCS020group.id.11314	rs369444	G	C	0.125481	0.0109031	NA	NA	TRUE	6nNDuG	0.926276	0.117831	outcome	TRUE	NA	16	0.0259008	exposure	TRUE	1.26808e-06	inferred	7ODIsD	textfile	2	23.471
IgAN	genus.LachnospiraceaeFCS020group.id.11314	rs3999074	T	G	-0.0550587	0.0723894	NA	NA	FALSE	6nNDuG	0.238791	0.0614504	outcome	TRUE	NA	10	0.0121847	exposure	TRUE	6.22265e-06	inferred	7ODIsD	textfile	2	20.4185
IgAN	genus.LachnospiraceaeFCS020group.id.11314	rs4452603	G	T	0.0604208	0.0988782	NA	NA	FALSE	6nNDuG	0.153901	0.0693451	outcome	TRUE	NA	6	0.0135965	exposure	TRUE	8.83564e-06	inferred	7ODIsD	textfile	2	19.748
IgAN	genus.LachnospiraceaeFCS020group.id.11314	rs7249113	A	G	0.0679483	0.0950908	NA	NA	FALSE	6nNDuG	0.157449	0.0672636	outcome	TRUE	NA	19	0.0133496	exposure	TRUE	3.58218e-07	inferred	7ODIsD	textfile	2	25.9073
IgAN	genus.LachnospiraceaeFCS020group.id.11314	rs72793667	G	A	-0.116881	-0.0365719	NA	NA	FALSE	6nNDuG	0.813909	0.155369	outcome	TRUE	NA	2	0.0246589	exposure	TRUE	2.13822e-06	inferred	7ODIsD	textfile	2	22.4667
IgAN	genus.LachnospiraceaeFCS020group.id.11314	rs9788306	T	C	-0.062804	-0.0103984	NA	NA	FALSE	6nNDuG	0.878059	0.0677726	outcome	TRUE	NA	13	0.0130744	exposure	TRUE	1.55857e-06	inferred	7ODIsD	textfile	2	23.0743
IgAN	genus.LachnospiraceaeFCS020group.id.11314	rs9919338	C	G	-0.0553339	0.0365162	NA	NA	TRUE	6nNDuG	0.553024	0.0615544	outcome	TRUE	NA	1	0.0120621	exposure	TRUE	4.48776e-06	inferred	7ODIsD	textfile	2	21.0443
IgAN	genus.LachnospiraceaeNC2004group.id.11316	rs117467633	C	T	-0.169687	0.347241	NA	NA	FALSE	4RzE2y	0.0126908	0.139324	outcome	TRUE	NA	17	0.0383169	exposure	TRUE	9.48759e-06	inferred	H5kcqb	textfile	2	19.6119
IgAN	genus.LachnospiraceaeNC2004group.id.11316	rs12127733	A	G	0.115182	0.141246	NA	NA	FALSE	4RzE2y	0.0760116	0.0796061	outcome	TRUE	NA	1	0.0246006	exposure	TRUE	2.8401e-06	inferred	H5kcqb	textfile	2	21.9217
IgAN	genus.LachnospiraceaeNC2004group.id.11316	rs12208226	A	C	-0.154739	0.0595783	NA	NA	FALSE	4RzE2y	0.552813	0.100376	outcome	TRUE	NA	6	0.0340372	exposure	TRUE	5.46303e-06	inferred	H5kcqb	textfile	2	20.6677
IgAN	genus.LachnospiraceaeNC2004group.id.11316	rs12863463	A	G	-0.156365	-0.03137	NA	NA	FALSE	4RzE2y	0.784484	0.114706	outcome	TRUE	NA	13	0.0345372	exposure	TRUE	5.97024e-06	inferred	H5kcqb	textfile	2	20.4977
IgAN	genus.LachnospiraceaeNC2004group.id.11316	rs1331592	G	C	0.0948806	-0.00369323	NA	NA	TRUE	4RzE2y	0.959143	0.0720927	outcome	TRUE	NA	9	0.0208369	exposure	TRUE	5.2762e-06	inferred	H5kcqb	textfile	2	20.7343
IgAN	genus.LachnospiraceaeNC2004group.id.11316	rs17067076	A	G	-0.154631	-0.0521281	NA	NA	FALSE	4RzE2y	0.586516	0.095843	outcome	TRUE	NA	18	0.0352194	exposure	TRUE	1.1308e-05	inferred	H5kcqb	textfile	2	19.2767
IgAN	genus.LachnospiraceaeNC2004group.id.11316	rs1928659	C	T	0.102522	0.105494	NA	NA	FALSE	4RzE2y	0.166087	0.0761752	outcome	TRUE	NA	9	0.0226445	exposure	TRUE	5.96997e-06	inferred	H5kcqb	textfile	2	20.4978
IgAN	genus.LachnospiraceaeNC2004group.id.11316	rs1929743	C	T	0.0837206	0.0357639	NA	NA	FALSE	4RzE2y	0.579856	0.064603	outcome	TRUE	NA	13	0.0190318	exposure	TRUE	1.08763e-05	inferred	H5kcqb	textfile	2	19.351
IgAN	genus.LachnospiraceaeNC2004group.id.11316	rs3756315	G	A	-0.0883469	0.0966904	NA	NA	FALSE	4RzE2y	0.148078	0.0668512	outcome	TRUE	NA	5	0.0188397	exposure	TRUE	2.73997e-06	inferred	H5kcqb	textfile	2	21.9905
IgAN	genus.LachnospiraceaeNC2004group.id.11316	rs6116753	A	G	0.0994748	-0.112998	NA	NA	FALSE	4RzE2y	0.157539	0.0799478	outcome	TRUE	NA	20	0.0209139	exposure	TRUE	1.97085e-06	inferred	H5kcqb	textfile	2	22.6233
IgAN	genus.LachnospiraceaeND3007group.id.11317	rs2861203	A	G	0.0572304	0.0115961	NA	NA	FALSE	jMQeYp	0.862875	0.0671398	outcome	TRUE	NA	3	0.0127279	exposure	TRUE	6.90943e-06	inferred	Q68kC1	textfile	2	20.2181
IgAN	genus.LachnospiraceaeND3007group.id.11317	rs72776675	C	T	-0.0647067	0.0808557	NA	NA	FALSE	jMQeYp	0.322383	0.0817077	outcome	TRUE	NA	10	0.014797	exposure	TRUE	1.22575e-05	inferred	Q68kC1	textfile	2	19.1228
IgAN	genus.LachnospiraceaeND3007group.id.11317	rs9932954	G	A	-0.0561864	0.0147594	NA	NA	FALSE	jMQeYp	0.819949	0.0648449	outcome	TRUE	NA	16	0.0115984	exposure	TRUE	1.2705e-06	inferred	Q68kC1	textfile	2	23.4674
IgAN	genus.LachnospiraceaeNK4A136group.id.11319	rs10952110	T	G	0.0487709	0.0194659	NA	NA	FALSE	SpEl4y	0.752733	0.0617889	outcome	TRUE	NA	7	0.0109614	exposure	TRUE	8.61449e-06	inferred	OVvYKS	textfile	2	19.7964
IgAN	genus.LachnospiraceaeNK4A136group.id.11319	rs11263806	G	A	-0.0524615	0.100352	NA	NA	FALSE	SpEl4y	0.120148	0.0645702	outcome	TRUE	NA	17	0.0116758	exposure	TRUE	7.01658e-06	inferred	OVvYKS	textfile	2	20.1887
IgAN	genus.LachnospiraceaeNK4A136group.id.11319	rs12362320	C	G	0.0573168	-0.060776	NA	NA	TRUE	SpEl4y	0.328773	0.0622329	outcome	TRUE	NA	11	0.0115466	exposure	TRUE	6.90765e-07	inferred	OVvYKS	textfile	2	24.6407
IgAN	genus.LachnospiraceaeNK4A136group.id.11319	rs12611395	G	A	-0.0902532	0.00796745	NA	NA	FALSE	SpEl4y	0.936254	0.0996196	outcome	TRUE	NA	19	0.0199652	exposure	TRUE	6.16887e-06	inferred	OVvYKS	textfile	2	20.4351
IgAN	genus.LachnospiraceaeNK4A136group.id.11319	rs160061	G	A	0.0513831	0.0503258	NA	NA	FALSE	SpEl4y	0.411299	0.0612527	outcome	TRUE	NA	5	0.0108094	exposure	TRUE	1.99873e-06	inferred	OVvYKS	textfile	2	22.5963
IgAN	genus.LachnospiraceaeNK4A136group.id.11319	rs28540839	C	A	0.0508285	0.13079	NA	NA	FALSE	SpEl4y	0.0326407	0.0612177	outcome	TRUE	NA	8	0.0110591	exposure	TRUE	4.30522e-06	inferred	OVvYKS	textfile	2	21.1239
IgAN	genus.LachnospiraceaeNK4A136group.id.11319	rs2880566	C	T	0.0599578	0.028401	NA	NA	FALSE	SpEl4y	0.742689	0.0865108	outcome	TRUE	NA	17	0.0134693	exposure	TRUE	8.52904e-06	inferred	OVvYKS	textfile	2	19.8155
IgAN	genus.LachnospiraceaeNK4A136group.id.11319	rs4955932	C	T	-0.0492283	-0.078862	NA	NA	FALSE	SpEl4y	0.21229	0.0632265	outcome	TRUE	NA	3	0.0109388	exposure	TRUE	6.7843e-06	inferred	OVvYKS	textfile	2	20.2531
IgAN	genus.LachnospiraceaeNK4A136group.id.11319	rs59805249	C	T	0.0936162	-0.0210163	NA	NA	FALSE	SpEl4y	0.842933	0.106066	outcome	TRUE	NA	5	0.0207982	exposure	TRUE	6.75831e-06	inferred	OVvYKS	textfile	2	20.2605
IgAN	genus.LachnospiraceaeNK4A136group.id.11319	rs68104925	C	T	-0.0549104	0.0645754	NA	NA	FALSE	SpEl4y	0.330979	0.0664257	outcome	TRUE	NA	14	0.0115385	exposure	TRUE	1.94668e-06	inferred	OVvYKS	textfile	2	22.647
IgAN	genus.LachnospiraceaeNK4A136group.id.11319	rs7073658	G	T	-0.0499621	0.0302835	NA	NA	FALSE	SpEl4y	0.62177	0.0613842	outcome	TRUE	NA	10	0.0109693	exposure	TRUE	5.24525e-06	inferred	OVvYKS	textfile	2	20.7456
IgAN	genus.LachnospiraceaeNK4A136group.id.11319	rs73044693	G	A	-0.10758	0.0413226	NA	NA	FALSE	SpEl4y	0.728863	0.119209	outcome	TRUE	NA	19	0.0229884	exposure	TRUE	2.87241e-06	inferred	OVvYKS	textfile	2	21.9
IgAN	genus.LachnospiraceaeNK4A136group.id.11319	rs7616165	T	G	-0.230542	0.0745573	NA	NA	FALSE	SpEl4y	0.698411	0.192423	outcome	TRUE	NA	3	0.0483465	exposure	TRUE	1.85566e-06	inferred	OVvYKS	textfile	2	22.739
IgAN	genus.LachnospiraceaeNK4A136group.id.11319	rs76193507	G	A	-0.22973	-0.0924909	NA	NA	FALSE	SpEl4y	0.397903	0.109409	outcome	TRUE	NA	3	0.0499776	exposure	TRUE	4.29305e-06	inferred	OVvYKS	textfile	2	21.1293
IgAN	genus.LachnospiraceaeNK4A136group.id.11319	rs7832116	G	A	-0.0714756	-0.161571	NA	NA	FALSE	SpEl4y	0.0794969	0.0921364	outcome	TRUE	NA	8	0.0151703	exposure	TRUE	2.45845e-06	inferred	OVvYKS	textfile	2	22.1987
IgAN	genus.LachnospiraceaeNK4A136group.id.11319	rs954878	G	A	-0.0520656	0.0846094	NA	NA	FALSE	SpEl4y	0.182991	0.0635395	outcome	TRUE	NA	1	0.0109082	exposure	TRUE	1.81445e-06	inferred	OVvYKS	textfile	2	22.7821
IgAN	genus.LachnospiraceaeUCG001.id.11321	rs10815577	G	C	-0.0683706	0.0487369	NA	NA	TRUE	7J2ZBt	0.431725	0.061987	outcome	TRUE	NA	9	0.0143691	exposure	TRUE	1.95341e-06	inferred	SjbpFS	textfile	2	22.6403
IgAN	genus.LachnospiraceaeUCG001.id.11321	rs12131224	T	C	0.117095	0.0700254	NA	NA	FALSE	7J2ZBt	0.474848	0.0979906	outcome	TRUE	NA	1	0.02591	exposure	TRUE	6.20381e-06	inferred	SjbpFS	textfile	2	20.4243
IgAN	genus.LachnospiraceaeUCG001.id.11321	rs2050911	A	G	0.0751466	-0.0226076	NA	NA	FALSE	7J2ZBt	0.72711	0.0647833	outcome	TRUE	NA	1	0.0153934	exposure	TRUE	1.05158e-06	inferred	SjbpFS	textfile	2	23.8313
IgAN	genus.LachnospiraceaeUCG001.id.11321	rs2371284	C	T	-0.0761893	-0.0602624	NA	NA	FALSE	7J2ZBt	0.408942	0.0729784	outcome	TRUE	NA	12	0.0170127	exposure	TRUE	7.521e-06	inferred	SjbpFS	textfile	2	20.0559
IgAN	genus.LachnospiraceaeUCG001.id.11321	rs437876	C	T	0.0784637	0.00489722	NA	NA	FALSE	7J2ZBt	0.939441	0.0644605	outcome	TRUE	NA	3	0.0144768	exposure	TRUE	5.96083e-08	inferred	SjbpFS	textfile	2	29.3761
IgAN	genus.LachnospiraceaeUCG001.id.11321	rs4981345	C	T	-0.0681973	-0.192537	NA	NA	FALSE	7J2ZBt	0.00319588	0.0653058	outcome	TRUE	NA	14	0.0149831	exposure	TRUE	5.32387e-06	inferred	SjbpFS	textfile	2	20.7171
IgAN	genus.LachnospiraceaeUCG001.id.11321	rs573933	C	T	-0.107898	0.087714	NA	NA	FALSE	7J2ZBt	0.380052	0.0999247	outcome	TRUE	NA	9	0.0232346	exposure	TRUE	3.41951e-06	inferred	SjbpFS	textfile	2	21.5655
IgAN	genus.LachnospiraceaeUCG001.id.11321	rs62496417	G	T	-0.0748504	-0.04629	NA	NA	FALSE	7J2ZBt	0.534179	0.0744645	outcome	TRUE	NA	7	0.0165681	exposure	TRUE	6.2499e-06	inferred	SjbpFS	textfile	2	20.4101
IgAN	genus.LachnospiraceaeUCG001.id.11321	rs7213933	A	T	-0.0816269	-0.0412124	NA	NA	TRUE	7J2ZBt	0.624305	0.0841486	outcome	TRUE	NA	17	0.01838	exposure	TRUE	8.95131e-06	inferred	SjbpFS	textfile	2	19.7231
IgAN	genus.LachnospiraceaeUCG001.id.11321	rs7341608	C	T	-0.0784757	0.0745027	NA	NA	FALSE	7J2ZBt	0.405721	0.0896059	outcome	TRUE	NA	8	0.0177648	exposure	TRUE	9.9853e-06	inferred	SjbpFS	textfile	2	19.5142
IgAN	genus.LachnospiraceaeUCG001.id.11321	rs78848836	G	A	-0.118868	0.162681	NA	NA	FALSE	7J2ZBt	0.104512	0.100212	outcome	TRUE	NA	1	0.0259753	exposure	TRUE	4.73523e-06	inferred	SjbpFS	textfile	2	20.9415
IgAN	genus.LachnospiraceaeUCG001.id.11321	rs79476906	A	T	-0.087088	-0.164884	NA	NA	TRUE	7J2ZBt	0.0525848	0.0850656	outcome	TRUE	NA	1	0.0197008	exposure	TRUE	9.84626e-06	inferred	SjbpFS	textfile	2	19.541
IgAN	genus.LachnospiraceaeUCG001.id.11321	rs8052586	C	T	0.176336	-0.237234	NA	NA	FALSE	7J2ZBt	0.0635507	0.127867	outcome	TRUE	NA	16	0.0395882	exposure	TRUE	8.41782e-06	inferred	SjbpFS	textfile	2	19.8405
IgAN	genus.LachnospiraceaeUCG001.id.11321	rs8104225	G	A	0.0892098	-0.112999	NA	NA	FALSE	7J2ZBt	0.129488	0.0745313	outcome	TRUE	NA	19	0.0197665	exposure	TRUE	6.38609e-06	inferred	SjbpFS	textfile	2	20.3688
IgAN	genus.LachnospiraceaeUCG001.id.11321	rs9403580	T	C	0.107801	0.199708	NA	NA	FALSE	7J2ZBt	0.0275512	0.0906274	outcome	TRUE	NA	6	0.0229777	exposure	TRUE	2.71178e-06	inferred	SjbpFS	textfile	2	22.0104
IgAN	genus.LachnospiraceaeUCG001.id.11321	rs985416	T	C	0.0970258	0.129906	NA	NA	FALSE	7J2ZBt	0.102459	0.0795484	outcome	TRUE	NA	3	0.0181807	exposure	TRUE	9.46266e-08	inferred	SjbpFS	textfile	2	28.4809
IgAN	genus.LachnospiraceaeUCG004.id.11324	rs11128180	G	A	0.0648288	-0.0604507	NA	NA	FALSE	zT5SdU	0.40368	0.0723903	outcome	TRUE	NA	3	0.0140126	exposure	TRUE	3.71978e-06	inferred	kuEQhR	textfile	2	21.4041
IgAN	genus.LachnospiraceaeUCG004.id.11324	rs12072562	C	T	0.133104	-0.217716	NA	NA	FALSE	zT5SdU	0.163826	0.156369	outcome	TRUE	NA	1	0.0303566	exposure	TRUE	1.16158e-05	inferred	kuEQhR	textfile	2	19.2254
IgAN	genus.LachnospiraceaeUCG004.id.11324	rs12673420	A	G	0.0554351	-0.0245384	NA	NA	FALSE	zT5SdU	0.687942	0.0610941	outcome	TRUE	NA	7	0.0118375	exposure	TRUE	2.82709e-06	inferred	kuEQhR	textfile	2	21.9305
IgAN	genus.LachnospiraceaeUCG004.id.11324	rs12747809	A	G	-0.062197	-0.0266873	NA	NA	FALSE	zT5SdU	0.693562	0.0677299	outcome	TRUE	NA	1	0.0125685	exposure	TRUE	7.47276e-07	inferred	kuEQhR	textfile	2	24.4892
IgAN	genus.LachnospiraceaeUCG004.id.11324	rs12894272	G	A	0.0579792	0.100597	NA	NA	FALSE	zT5SdU	0.11946	0.0646078	outcome	TRUE	NA	14	0.0125229	exposure	TRUE	3.65922e-06	inferred	kuEQhR	textfile	2	21.4356
IgAN	genus.LachnospiraceaeUCG004.id.11324	rs233486	G	A	-0.0799088	0.0619201	NA	NA	FALSE	zT5SdU	0.480912	0.0878504	outcome	TRUE	NA	6	0.017766	exposure	TRUE	6.86434e-06	inferred	kuEQhR	textfile	2	20.2307
IgAN	genus.LachnospiraceaeUCG004.id.11324	rs2444793	T	C	-0.0542433	0.180859	NA	NA	FALSE	zT5SdU	0.00286438	0.0606517	outcome	TRUE	NA	6	0.0118188	exposure	TRUE	4.44098e-06	inferred	kuEQhR	textfile	2	21.0644
IgAN	genus.LachnospiraceaeUCG004.id.11324	rs2706242	C	G	-0.0901399	0.0420473	NA	NA	TRUE	zT5SdU	0.701087	0.10954	outcome	TRUE	NA	13	0.0199712	exposure	TRUE	6.3769e-06	inferred	kuEQhR	textfile	2	20.3716
IgAN	genus.LachnospiraceaeUCG004.id.11324	rs2726805	G	A	0.0548397	0.00385364	NA	NA	FALSE	zT5SdU	0.950436	0.0619958	outcome	TRUE	NA	4	0.0120844	exposure	TRUE	5.67787e-06	inferred	kuEQhR	textfile	2	20.5938
IgAN	genus.LachnospiraceaeUCG004.id.11324	rs2882478	A	G	-0.0577091	-0.104842	NA	NA	FALSE	zT5SdU	0.0885034	0.0615507	outcome	TRUE	NA	2	0.0118338	exposure	TRUE	1.07923e-06	inferred	kuEQhR	textfile	2	23.7814
IgAN	genus.LachnospiraceaeUCG004.id.11324	rs35182105	G	A	-0.109724	-0.264354	NA	NA	FALSE	zT5SdU	0.0517988	0.135928	outcome	TRUE	NA	12	0.024221	exposure	TRUE	5.89474e-06	inferred	kuEQhR	textfile	2	20.5221
IgAN	genus.LachnospiraceaeUCG004.id.11324	rs6656451	T	C	-0.05436	-0.0913591	NA	NA	FALSE	zT5SdU	0.136507	0.0613591	outcome	TRUE	NA	1	0.011947	exposure	TRUE	5.36207e-06	inferred	kuEQhR	textfile	2	20.7034
IgAN	genus.LachnospiraceaeUCG004.id.11324	rs7629954	G	A	0.108441	-0.0039889	NA	NA	FALSE	zT5SdU	0.978192	0.145925	outcome	TRUE	NA	3	0.023825	exposure	TRUE	5.32492e-06	inferred	kuEQhR	textfile	2	20.7167
IgAN	genus.LachnospiraceaeUCG008.id.11328	rs10741777	C	T	-0.0973842	0.0398702	NA	NA	FALSE	sqBtZM	0.5467	0.0661513	outcome	TRUE	NA	11	0.0194791	exposure	TRUE	5.75055e-07	inferred	C51MyF	textfile	2	24.9941
IgAN	genus.LachnospiraceaeUCG008.id.11328	rs10793103	T	C	0.0974344	0.117722	NA	NA	FALSE	sqBtZM	0.0558522	0.0615639	outcome	TRUE	NA	11	0.0181279	exposure	TRUE	7.66572e-08	inferred	C51MyF	textfile	2	28.8887
IgAN	genus.LachnospiraceaeUCG008.id.11328	rs10801803	A	G	-0.117029	-0.0947616	NA	NA	FALSE	sqBtZM	0.279058	0.0875446	outcome	TRUE	NA	1	0.0243085	exposure	TRUE	1.47689e-06	inferred	C51MyF	textfile	2	23.1778
IgAN	genus.LachnospiraceaeUCG008.id.11328	rs13024781	C	T	-0.0798769	0.0524653	NA	NA	FALSE	sqBtZM	0.393199	0.061447	outcome	TRUE	NA	2	0.0168846	exposure	TRUE	2.23674e-06	inferred	C51MyF	textfile	2	22.3801
IgAN	genus.LachnospiraceaeUCG008.id.11328	rs57091572	G	A	-0.110443	0.00666727	NA	NA	FALSE	sqBtZM	0.941206	0.0903988	outcome	TRUE	NA	6	0.0235801	exposure	TRUE	2.81718e-06	inferred	C51MyF	textfile	2	21.9372
IgAN	genus.LachnospiraceaeUCG008.id.11328	rs61944774	G	A	0.179838	0.0795622	NA	NA	FALSE	sqBtZM	0.563029	0.137568	outcome	TRUE	NA	12	0.0393797	exposure	TRUE	4.95304e-06	inferred	C51MyF	textfile	2	20.8554
IgAN	genus.LachnospiraceaeUCG008.id.11328	rs62277846	T	C	0.102292	0.0128356	NA	NA	FALSE	sqBtZM	0.868738	0.0776682	outcome	TRUE	NA	2	0.0212319	exposure	TRUE	1.45101e-06	inferred	C51MyF	textfile	2	23.2118
IgAN	genus.LachnospiraceaeUCG008.id.11328	rs67078837	C	T	-0.0845848	0.0453588	NA	NA	FALSE	sqBtZM	0.465464	0.0621457	outcome	TRUE	NA	4	0.0170693	exposure	TRUE	7.21865e-07	inferred	C51MyF	textfile	2	24.5559
IgAN	genus.LachnospiraceaeUCG008.id.11328	rs75356640	A	G	0.136523	-0.0554189	NA	NA	FALSE	sqBtZM	0.556163	0.0941618	outcome	TRUE	NA	15	0.0303128	exposure	TRUE	6.67434e-06	inferred	C51MyF	textfile	2	20.2844
IgAN	genus.LachnospiraceaeUCG008.id.11328	rs955844	C	A	0.112064	-0.0977262	NA	NA	FALSE	sqBtZM	0.265802	0.0878214	outcome	TRUE	NA	16	0.0228369	exposure	TRUE	9.24114e-07	inferred	C51MyF	textfile	2	24.0801
IgAN	genus.LachnospiraceaeUCG008.id.11328	rs9873555	C	G	-0.121162	0.052602	NA	NA	TRUE	sqBtZM	0.581503	0.0954335	outcome	TRUE	NA	3	0.0233467	exposure	TRUE	2.1067e-07	inferred	C51MyF	textfile	2	26.9327
IgAN	genus.LachnospiraceaeUCG008.id.11328	rs57254474	A	G	0.088651	0.212884	NA	0.78499	FALSE	L6b4mg	0.005225	0.076226	outcome	TRUE	rs1000294	8	0.019905	exposure	TRUE	8.44e-06	inferred	4M5svv	textfile	2	19.8355
IgAN	genus.LachnospiraceaeUCG010.id.11330	rs10414815	C	T	0.10453	-0.0508729	NA	NA	FALSE	i06EFJ	0.726464	0.145421	outcome	TRUE	NA	19	0.0230253	exposure	TRUE	5.63129e-06	inferred	NHxC67	textfile	2	20.6096
IgAN	genus.LachnospiraceaeUCG010.id.11330	rs11192447	G	A	0.126592	0.108536	NA	NA	FALSE	i06EFJ	0.439579	0.140427	outcome	TRUE	NA	10	0.024345	exposure	TRUE	1.99371e-07	inferred	NHxC67	textfile	2	27.0392
IgAN	genus.LachnospiraceaeUCG010.id.11330	rs12346653	T	C	0.0657686	-0.0794031	NA	NA	FALSE	i06EFJ	0.291168	0.0752235	outcome	TRUE	NA	9	0.0139569	exposure	TRUE	2.44994e-06	inferred	NHxC67	textfile	2	22.2053
IgAN	genus.LachnospiraceaeUCG010.id.11330	rs17730011	A	G	-0.0702357	0.085292	NA	NA	FALSE	i06EFJ	0.255272	0.0749729	outcome	TRUE	NA	6	0.015706	exposure	TRUE	7.75283e-06	inferred	NHxC67	textfile	2	19.9979
IgAN	genus.LachnospiraceaeUCG010.id.11330	rs2153460	T	A	-0.0684038	-0.15765	NA	NA	TRUE	i06EFJ	0.0556737	0.0823848	outcome	TRUE	NA	9	0.0156562	exposure	TRUE	1.24743e-05	inferred	NHxC67	textfile	2	19.0893
IgAN	genus.LachnospiraceaeUCG010.id.11330	rs2833528	T	C	-0.0562148	-0.0611556	NA	NA	FALSE	i06EFJ	0.334458	0.0633623	outcome	TRUE	NA	21	0.0127763	exposure	TRUE	1.08286e-05	inferred	NHxC67	textfile	2	19.3594
IgAN	genus.LachnospiraceaeUCG010.id.11330	rs336138	T	G	0.0779543	0.00254874	NA	NA	FALSE	i06EFJ	0.978684	0.0953926	outcome	TRUE	NA	5	0.0171865	exposure	TRUE	5.73924e-06	inferred	NHxC67	textfile	2	20.5733
IgAN	genus.LachnospiraceaeUCG010.id.11330	rs4576377	C	A	-0.0572001	0.039274	NA	NA	FALSE	i06EFJ	0.536089	0.0634745	outcome	TRUE	NA	7	0.0127043	exposure	TRUE	6.71839e-06	inferred	NHxC67	textfile	2	20.2718
IgAN	genus.LachnospiraceaeUCG010.id.11330	rs72761829	T	A	0.111884	-0.321037	NA	NA	TRUE	i06EFJ	0.00576196	0.116275	outcome	TRUE	NA	1	0.0238893	exposure	TRUE	2.82126e-06	inferred	NHxC67	textfile	2	21.9344
IgAN	genus.LachnospiraceaeUCG010.id.11330	rs72894957	A	G	0.222263	0.109489	NA	NA	FALSE	i06EFJ	0.593961	0.20538	outcome	TRUE	NA	2	0.0486425	exposure	TRUE	4.8932e-06	inferred	NHxC67	textfile	2	20.8786
IgAN	genus.LachnospiraceaeUCG010.id.11330	rs74315802	T	G	0.0867262	0.124837	NA	NA	FALSE	i06EFJ	0.11827	0.0799176	outcome	TRUE	NA	14	0.0183477	exposure	TRUE	2.2807e-06	inferred	NHxC67	textfile	2	22.3428
IgAN	genus.LachnospiraceaeUCG010.id.11330	rs9981767	C	A	0.0655062	-0.0110168	NA	NA	FALSE	i06EFJ	0.875057	0.0700642	outcome	TRUE	NA	21	0.0131994	exposure	TRUE	6.94803e-07	inferred	NHxC67	textfile	2	24.6295
IgAN	genus.Lactobacillus.id.1837	rs12693845	T	C	-0.0805447	-0.0758168	NA	NA	FALSE	0SWFvi	0.230005	0.0631625	outcome	TRUE	NA	2	0.0177429	exposure	TRUE	5.63737e-06	inferred	LGhEhN	textfile	2	20.6075
IgAN	genus.Lactobacillus.id.1837	rs1530559	A	G	0.0804001	-0.148727	NA	NA	FALSE	0SWFvi	0.0158628	0.0616598	outcome	TRUE	NA	2	0.0178207	exposure	TRUE	6.43403e-06	inferred	LGhEhN	textfile	2	20.3545
IgAN	genus.Lactobacillus.id.1837	rs16861661	A	G	-0.183147	0.0837631	NA	NA	FALSE	0SWFvi	0.501832	0.12472	outcome	TRUE	NA	1	0.038148	exposure	TRUE	1.57909e-06	inferred	LGhEhN	textfile	2	23.0492
IgAN	genus.Lactobacillus.id.1837	rs328312	A	T	0.0815092	0.0737315	NA	NA	TRUE	0SWFvi	0.229712	0.0613866	outcome	TRUE	NA	16	0.0169441	exposure	TRUE	1.50575e-06	inferred	LGhEhN	textfile	2	23.1406
IgAN	genus.Lactobacillus.id.1837	rs6092149	T	A	-0.0801344	-0.00368752	NA	NA	TRUE	0SWFvi	0.952563	0.0619868	outcome	TRUE	NA	20	0.017149	exposure	TRUE	2.97056e-06	inferred	LGhEhN	textfile	2	21.8355
IgAN	genus.Lactobacillus.id.1837	rs62314653	A	C	0.187692	0.19318	NA	NA	FALSE	0SWFvi	0.138276	0.13033	outcome	TRUE	NA	4	0.0394585	exposure	TRUE	1.96787e-06	inferred	LGhEhN	textfile	2	22.6262
IgAN	genus.Lactobacillus.id.1837	rs7399658	A	G	-0.107134	0.0362867	NA	NA	FALSE	0SWFvi	0.650356	0.0800558	outcome	TRUE	NA	13	0.0221883	exposure	TRUE	1.37638e-06	inferred	LGhEhN	textfile	2	23.3134
IgAN	genus.Lactobacillus.id.1837	rs768253	G	T	-0.079195	-0.00121127	NA	NA	FALSE	0SWFvi	0.984334	0.0616868	outcome	TRUE	NA	8	0.0171791	exposure	TRUE	4.02741e-06	inferred	LGhEhN	textfile	2	21.2518
IgAN	genus.Lactobacillus.id.1837	rs77478751	G	A	-0.219886	0.179204	NA	NA	FALSE	0SWFvi	0.0605773	0.0954952	outcome	TRUE	NA	3	0.0475759	exposure	TRUE	3.80447e-06	inferred	LGhEhN	textfile	2	21.3609
IgAN	genus.Lactobacillus.id.1837	rs921925	C	A	0.0985077	-0.107013	NA	NA	FALSE	0SWFvi	0.151225	0.074562	outcome	TRUE	NA	19	0.0203229	exposure	TRUE	1.2526e-06	inferred	LGhEhN	textfile	2	23.4947
IgAN	genus.Lactobacillus.id.1837	rs75127669	A	C	0.139784	0.068989	NA	0.925624	FALSE	bPWo1F	0.554696	0.116784	outcome	TRUE	rs72570331	6	0.031041	exposure	TRUE	6.7e-06	inferred	rJkJHU	textfile	2	20.2789
IgAN	genus.Lactococcus.id.1851	rs10417872	G	T	0.118306	-0.0465443	NA	NA	FALSE	4v5tTY	0.490982	0.0675783	outcome	TRUE	NA	19	0.024522	exposure	TRUE	1.40369e-06	inferred	bqqMsc	textfile	2	23.2756
IgAN	genus.Lactococcus.id.1851	rs123059	C	T	-0.13671	0.113859	NA	NA	FALSE	4v5tTY	0.125223	0.0742615	outcome	TRUE	NA	17	0.0274694	exposure	TRUE	6.46406e-07	inferred	bqqMsc	textfile	2	24.7686
IgAN	genus.Lactococcus.id.1851	rs12621813	A	G	0.108423	0.0912557	NA	NA	FALSE	4v5tTY	0.188109	0.069333	outcome	TRUE	NA	2	0.0239978	exposure	TRUE	6.24202e-06	inferred	bqqMsc	textfile	2	20.4125
IgAN	genus.Lactococcus.id.1851	rs17168302	A	G	0.191857	0.192962	NA	NA	FALSE	4v5tTY	0.0528105	0.0996462	outcome	TRUE	NA	7	0.0424761	exposure	TRUE	6.27775e-06	inferred	bqqMsc	textfile	2	20.4016
IgAN	genus.Lactococcus.id.1851	rs2293361	T	C	-0.199221	0.133244	NA	NA	FALSE	4v5tTY	0.326958	0.135927	outcome	TRUE	NA	2	0.0430969	exposure	TRUE	3.78901e-06	inferred	bqqMsc	textfile	2	21.3687
IgAN	genus.Lactococcus.id.1851	rs34757988	C	G	0.122294	0.0240357	NA	NA	TRUE	4v5tTY	0.702241	0.0628719	outcome	TRUE	NA	18	0.0228976	exposure	TRUE	9.24846e-08	inferred	bqqMsc	textfile	2	28.5252
IgAN	genus.Lactococcus.id.1851	rs4766997	T	C	0.114599	-0.0296831	NA	NA	FALSE	4v5tTY	0.63136	0.0618639	outcome	TRUE	NA	12	0.023839	exposure	TRUE	1.5305e-06	inferred	bqqMsc	textfile	2	23.1093
IgAN	genus.Lactococcus.id.1851	rs55910161	T	C	0.146426	0.0281217	NA	NA	FALSE	4v5tTY	0.774726	0.0982593	outcome	TRUE	NA	10	0.0307367	exposure	TRUE	1.89905e-06	inferred	bqqMsc	textfile	2	22.6946
IgAN	genus.Lactococcus.id.1851	rs6674304	T	C	0.200758	0.113007	NA	NA	FALSE	4v5tTY	0.476497	0.158729	outcome	TRUE	NA	1	0.0442121	exposure	TRUE	5.60458e-06	inferred	bqqMsc	textfile	2	20.6187
IgAN	genus.Lactococcus.id.1851	rs757872	C	G	0.140799	0.0178113	NA	NA	TRUE	4v5tTY	0.82721	0.0815982	outcome	TRUE	NA	22	0.027582	exposure	TRUE	3.3123e-07	inferred	bqqMsc	textfile	2	26.0585
IgAN	genus.Lactococcus.id.1851	rs7992246	C	T	0.104232	0.032036	NA	0.368189	FALSE	4Yw2aC	0.612451	0.06324	outcome	TRUE	rs9324330	13	0.023079	exposure	TRUE	6.29e-06	inferred	sX0gSY	textfile	2	20.3971
IgAN	genus.Marvinbryantia.id.2005	rs11620597	C	T	0.119479	-0.102576	NA	NA	FALSE	i0vTbP	0.597045	0.194032	outcome	TRUE	NA	13	0.0271688	exposure	TRUE	1.09418e-05	inferred	KGF5dj	textfile	2	19.3395
IgAN	genus.Marvinbryantia.id.2005	rs11645029	C	G	-0.060618	-0.0649296	NA	NA	TRUE	i0vTbP	0.288982	0.0612336	outcome	TRUE	NA	16	0.0131551	exposure	TRUE	4.06676e-06	inferred	KGF5dj	textfile	2	21.2331
IgAN	genus.Marvinbryantia.id.2005	rs1187983	T	C	-0.0935456	-0.0211154	NA	NA	FALSE	i0vTbP	0.832597	0.0998966	outcome	TRUE	NA	1	0.0193174	exposure	TRUE	1.28187e-06	inferred	KGF5dj	textfile	2	23.4502
IgAN	genus.Marvinbryantia.id.2005	rs146541147	A	G	0.118845	0.363804	NA	NA	FALSE	i0vTbP	0.0334118	0.171033	outcome	TRUE	NA	19	0.0268423	exposure	TRUE	9.53141e-06	inferred	KGF5dj	textfile	2	19.6031
IgAN	genus.Marvinbryantia.id.2005	rs2724813	G	A	-0.0840769	0.0359044	NA	NA	FALSE	i0vTbP	0.617111	0.071816	outcome	TRUE	NA	10	0.0167551	exposure	TRUE	5.22133e-07	inferred	KGF5dj	textfile	2	25.1803
IgAN	genus.Marvinbryantia.id.2005	rs2842896	T	C	-0.0649396	-0.150456	NA	NA	FALSE	i0vTbP	0.0160114	0.0624647	outcome	TRUE	NA	6	0.0131146	exposure	TRUE	7.35735e-07	inferred	KGF5dj	textfile	2	24.5192
IgAN	genus.Marvinbryantia.id.2005	rs2863363	G	A	0.0634861	0.00482498	NA	NA	FALSE	i0vTbP	0.945739	0.0708951	outcome	TRUE	NA	3	0.0136323	exposure	TRUE	3.20789e-06	inferred	KGF5dj	textfile	2	21.688
IgAN	genus.Marvinbryantia.id.2005	rs3125832	C	A	0.0679323	-0.000757519	NA	NA	FALSE	i0vTbP	0.991749	0.0732494	outcome	TRUE	NA	1	0.015012	exposure	TRUE	6.0338e-06	inferred	KGF5dj	textfile	2	20.4774
IgAN	genus.Marvinbryantia.id.2005	rs61884471	A	G	0.124426	0.100073	NA	NA	FALSE	i0vTbP	0.306979	0.0979587	outcome	TRUE	NA	11	0.0248431	exposure	TRUE	5.48608e-07	inferred	KGF5dj	textfile	2	25.0849
IgAN	genus.Marvinbryantia.id.2005	rs72948274	C	A	-0.126354	-0.000142652	NA	NA	FALSE	i0vTbP	0.999091	0.125188	outcome	TRUE	NA	11	0.0272212	exposure	TRUE	3.45466e-06	inferred	KGF5dj	textfile	2	21.5459
IgAN	genus.Marvinbryantia.id.2005	rs8006832	T	G	-0.0952415	-0.0958916	NA	NA	FALSE	i0vTbP	0.360629	0.104895	outcome	TRUE	NA	14	0.0216699	exposure	TRUE	1.10714e-05	inferred	KGF5dj	textfile	2	19.317
IgAN	genus.Methanobrevibacter.id.123	rs10202904	G	T	-0.112811	0.0112944	NA	NA	FALSE	qoX9wl	0.856464	0.0624426	outcome	TRUE	NA	2	0.0239106	exposure	TRUE	2.38137e-06	inferred	6cKWfD	textfile	2	22.2598
IgAN	genus.Methanobrevibacter.id.123	rs11018665	T	A	0.113013	-0.0249556	NA	NA	TRUE	qoX9wl	0.726917	0.0714592	outcome	TRUE	NA	11	0.0254343	exposure	TRUE	8.8573e-06	inferred	6cKWfD	textfile	2	19.7433
IgAN	genus.Methanobrevibacter.id.123	rs1334944	C	T	0.115197	0.0329053	NA	NA	FALSE	qoX9wl	0.629938	0.0682949	outcome	TRUE	NA	10	0.0255492	exposure	TRUE	6.5194e-06	inferred	6cKWfD	textfile	2	20.3293
IgAN	genus.Methanobrevibacter.id.123	rs4779844	C	G	0.109639	-0.0343277	NA	NA	TRUE	qoX9wl	0.593942	0.0643887	outcome	TRUE	NA	15	0.0247979	exposure	TRUE	9.81121e-06	inferred	6cKWfD	textfile	2	19.5478
IgAN	genus.Methanobrevibacter.id.123	rs4802933	G	A	-0.135628	0.0314285	NA	NA	FALSE	qoX9wl	0.666728	0.0729808	outcome	TRUE	NA	19	0.0308139	exposure	TRUE	1.07486e-05	inferred	6cKWfD	textfile	2	19.3735
IgAN	genus.Methanobrevibacter.id.123	rs6776814	C	T	-0.188956	-0.0181488	NA	NA	FALSE	qoX9wl	0.934102	0.219492	outcome	TRUE	NA	3	0.0419905	exposure	TRUE	6.79621e-06	inferred	6cKWfD	textfile	2	20.2498
IgAN	genus.Methanobrevibacter.id.123	rs73457410	G	A	0.218128	0.0375702	NA	NA	FALSE	qoX9wl	0.764397	0.125355	outcome	TRUE	NA	13	0.044466	exposure	TRUE	9.319e-07	inferred	6cKWfD	textfile	2	24.0639
IgAN	genus.Methanobrevibacter.id.123	rs894996	A	C	0.214213	0.0125092	NA	NA	FALSE	qoX9wl	0.916081	0.118716	outcome	TRUE	NA	4	0.0456045	exposure	TRUE	2.63773e-06	inferred	6cKWfD	textfile	2	22.0635
IgAN	genus.Odoribacter.id.952	rs10093869	G	A	-0.0577795	-0.0017286	NA	NA	FALSE	ilk9S2	0.977797	0.0621098	outcome	TRUE	NA	8	0.0125389	exposure	TRUE	4.06545e-06	inferred	cDnUqL	textfile	2	21.2337
IgAN	genus.Odoribacter.id.952	rs10423795	T	C	0.0550695	0.0391977	NA	NA	FALSE	ilk9S2	0.534275	0.0630702	outcome	TRUE	NA	19	0.0121164	exposure	TRUE	5.49268e-06	inferred	cDnUqL	textfile	2	20.6573
IgAN	genus.Odoribacter.id.952	rs16918425	T	A	0.0999781	-0.222931	NA	NA	TRUE	ilk9S2	0.122736	0.144443	outcome	TRUE	NA	11	0.0223785	exposure	TRUE	7.91002e-06	inferred	cDnUqL	textfile	2	19.9595
IgAN	genus.Odoribacter.id.952	rs28417404	G	A	-0.0726896	0.0673626	NA	NA	FALSE	ilk9S2	0.51482	0.10342	outcome	TRUE	NA	14	0.0161372	exposure	TRUE	6.65362e-06	inferred	cDnUqL	textfile	2	20.2903
IgAN	genus.Odoribacter.id.952	rs4793970	G	A	-0.0576329	-0.00862804	NA	NA	FALSE	ilk9S2	0.892733	0.0639841	outcome	TRUE	NA	17	0.0129154	exposure	TRUE	8.10701e-06	inferred	cDnUqL	textfile	2	19.9125
IgAN	genus.Odoribacter.id.952	rs503751	G	C	0.0618294	-0.00801426	NA	NA	TRUE	ilk9S2	0.895875	0.0612365	outcome	TRUE	NA	15	0.0118887	exposure	TRUE	1.98532e-07	inferred	cDnUqL	textfile	2	27.0474
IgAN	genus.Odoribacter.id.952	rs6856150	A	G	0.0881922	-0.0255029	NA	NA	FALSE	ilk9S2	0.785022	0.0934923	outcome	TRUE	NA	4	0.0194146	exposure	TRUE	5.55739e-06	inferred	cDnUqL	textfile	2	20.6349
IgAN	genus.Odoribacter.id.952	rs74553962	G	T	0.121449	-0.0744984	NA	NA	FALSE	ilk9S2	0.523393	0.116746	outcome	TRUE	NA	8	0.0264106	exposure	TRUE	4.25556e-06	inferred	cDnUqL	textfile	2	21.1461
IgAN	genus.Odoribacter.id.952	rs77779484	A	G	-0.133489	0.0375938	NA	NA	FALSE	ilk9S2	0.772003	0.129743	outcome	TRUE	NA	12	0.0268526	exposure	TRUE	6.65433e-07	inferred	cDnUqL	textfile	2	24.7127
IgAN	genus.Olsenella.id.822	rs1035588	G	A	-0.108148	0.0449567	NA	NA	FALSE	Tb2z8x	0.478872	0.0634875	outcome	TRUE	NA	2	0.0236848	exposure	TRUE	4.96765e-06	inferred	tDimU3	textfile	2	20.8497
IgAN	genus.Olsenella.id.822	rs17148768	A	G	0.140434	-0.0510161	NA	NA	FALSE	Tb2z8x	0.535101	0.0822525	outcome	TRUE	NA	10	0.0295602	exposure	TRUE	2.02624e-06	inferred	tDimU3	textfile	2	22.57
IgAN	genus.Olsenella.id.822	rs2759329	A	G	-0.111131	0.0137162	NA	NA	FALSE	Tb2z8x	0.828781	0.0634229	outcome	TRUE	NA	1	0.0237218	exposure	TRUE	2.80272e-06	inferred	tDimU3	textfile	2	21.9471
IgAN	genus.Olsenella.id.822	rs35225860	G	A	-0.223604	-0.0317827	NA	NA	FALSE	Tb2z8x	0.836901	0.154391	outcome	TRUE	NA	1	0.0482391	exposure	TRUE	3.56391e-06	inferred	tDimU3	textfile	2	21.4862
IgAN	genus.Olsenella.id.822	rs61090148	G	A	-0.104783	-0.025816	NA	NA	FALSE	Tb2z8x	0.676088	0.0617891	outcome	TRUE	NA	4	0.0231343	exposure	TRUE	5.91708e-06	inferred	tDimU3	textfile	2	20.5148
IgAN	genus.Olsenella.id.822	rs62112538	T	C	-0.19943	0.0351356	NA	NA	FALSE	Tb2z8x	0.721508	0.0985723	outcome	TRUE	NA	19	0.0407033	exposure	TRUE	9.6024e-07	inferred	tDimU3	textfile	2	24.0062
IgAN	genus.Olsenella.id.822	rs72691585	A	C	-0.249079	0.0675267	NA	NA	FALSE	Tb2z8x	0.456618	0.0907094	outcome	TRUE	NA	9	0.0520814	exposure	TRUE	1.73137e-06	inferred	tDimU3	textfile	2	22.8722
IgAN	genus.Olsenella.id.822	rs7540303	T	C	0.108044	0.0398679	NA	NA	FALSE	Tb2z8x	0.530001	0.0634836	outcome	TRUE	NA	1	0.023638	exposure	TRUE	4.8592e-06	inferred	tDimU3	textfile	2	20.892
IgAN	genus.Olsenella.id.822	rs8066522	A	G	-0.106529	0.0495705	NA	NA	FALSE	Tb2z8x	0.447598	0.0652736	outcome	TRUE	NA	17	0.0240379	exposure	TRUE	9.3493e-06	inferred	tDimU3	textfile	2	19.64
IgAN	genus.Olsenella.id.822	rs9460691	A	C	0.119966	0.0877222	NA	NA	FALSE	Tb2z8x	0.2593	0.0777646	outcome	TRUE	NA	6	0.0268645	exposure	TRUE	7.98486e-06	inferred	tDimU3	textfile	2	19.9415
IgAN	genus.Olsenella.id.822	rs6046522	T	C	0.122938	-0.08975	NA	0.199476	FALSE	SPbHvJ	0.240241	0.076423	outcome	TRUE	rs2235891	20	0.026993	exposure	TRUE	5.25e-06	inferred	i0Bv8l	textfile	2	20.7429
IgAN	genus.Oscillibacter.id.2063	rs11627628	C	T	0.143961	-0.0490495	NA	NA	FALSE	zBQB3v	0.673138	0.116274	outcome	TRUE	NA	14	0.0290223	exposure	TRUE	7.03676e-07	inferred	sbNZde	textfile	2	24.605
IgAN	genus.Oscillibacter.id.2063	rs11990279	C	T	-0.0824934	0.0502087	NA	NA	FALSE	zBQB3v	0.511745	0.0765235	outcome	TRUE	NA	8	0.0180457	exposure	TRUE	4.84594e-06	inferred	sbNZde	textfile	2	20.8972
IgAN	genus.Oscillibacter.id.2063	rs12417956	G	C	0.0785431	0.0529709	NA	NA	TRUE	zBQB3v	0.439049	0.0684556	outcome	TRUE	NA	11	0.0174075	exposure	TRUE	6.42076e-06	inferred	sbNZde	textfile	2	20.3585
IgAN	genus.Oscillibacter.id.2063	rs12649930	G	T	0.121589	-0.102647	NA	NA	FALSE	zBQB3v	0.310362	0.101184	outcome	TRUE	NA	4	0.0259612	exposure	TRUE	2.82041e-06	inferred	sbNZde	textfile	2	21.935
IgAN	genus.Oscillibacter.id.2063	rs133832	C	A	-0.0795527	-0.143741	NA	NA	FALSE	zBQB3v	0.0348017	0.0681024	outcome	TRUE	NA	22	0.0162411	exposure	TRUE	9.66964e-07	inferred	sbNZde	textfile	2	23.9928
IgAN	genus.Oscillibacter.id.2063	rs137917150	A	T	-0.174992	-0.00325922	NA	NA	TRUE	zBQB3v	0.975774	0.107327	outcome	TRUE	NA	12	0.0388394	exposure	TRUE	6.6207e-06	inferred	sbNZde	textfile	2	20.2998
IgAN	genus.Oscillibacter.id.2063	rs16866406	G	A	0.0988765	0.0633915	NA	NA	FALSE	zBQB3v	0.455973	0.0850328	outcome	TRUE	NA	2	0.0208795	exposure	TRUE	2.18441e-06	inferred	sbNZde	textfile	2	22.4256
IgAN	genus.Oscillibacter.id.2063	rs16934185	G	A	-0.129568	0.044441	NA	NA	FALSE	zBQB3v	0.659239	0.100782	outcome	TRUE	NA	9	0.028157	exposure	TRUE	4.19237e-06	inferred	sbNZde	textfile	2	21.1748
IgAN	genus.Oscillibacter.id.2063	rs234108	G	A	0.0749553	-0.00199827	NA	NA	FALSE	zBQB3v	0.974455	0.0624041	outcome	TRUE	NA	1	0.0152632	exposure	TRUE	9.06828e-07	inferred	sbNZde	textfile	2	24.1164
IgAN	genus.Oscillibacter.id.2063	rs36095275	T	C	-0.0752368	-0.0822747	NA	NA	FALSE	zBQB3v	0.186932	0.0623431	outcome	TRUE	NA	14	0.0156861	exposure	TRUE	1.61545e-06	inferred	sbNZde	textfile	2	23.0054
IgAN	genus.Oscillibacter.id.2063	rs4506202	G	A	-0.0711323	0.0152937	NA	NA	FALSE	zBQB3v	0.803288	0.0613972	outcome	TRUE	NA	8	0.0152261	exposure	TRUE	2.98668e-06	inferred	sbNZde	textfile	2	21.8251
IgAN	genus.Oscillibacter.id.2063	rs61883564	G	A	-0.101351	0.105044	NA	NA	FALSE	zBQB3v	0.237896	0.0890007	outcome	TRUE	NA	11	0.0221016	exposure	TRUE	4.52443e-06	inferred	sbNZde	textfile	2	21.0287
IgAN	genus.Oscillibacter.id.2063	rs6901560	G	C	0.0855032	0.0253265	NA	NA	TRUE	zBQB3v	0.748607	0.0790277	outcome	TRUE	NA	6	0.018693	exposure	TRUE	4.78346e-06	inferred	sbNZde	textfile	2	20.9221
IgAN	genus.Oscillibacter.id.2063	rs75453768	T	G	0.12212	0.0191105	NA	NA	FALSE	zBQB3v	0.853769	0.103686	outcome	TRUE	NA	10	0.0268629	exposure	TRUE	5.46642e-06	inferred	sbNZde	textfile	2	20.6665
IgAN	genus.Oscillibacter.id.2063	rs761240	G	T	-0.17664	-0.021689	NA	NA	FALSE	zBQB3v	0.880163	0.143862	outcome	TRUE	NA	20	0.0388812	exposure	TRUE	5.54437e-06	inferred	sbNZde	textfile	2	20.6394
IgAN	genus.Oscillibacter.id.2063	rs9393920	G	A	-0.0744662	-0.111016	NA	NA	FALSE	zBQB3v	0.0779651	0.0629836	outcome	TRUE	NA	6	0.0151081	exposure	TRUE	8.26981e-07	inferred	sbNZde	textfile	2	24.294
IgAN	genus.Oscillospira.id.2064	rs12206468	A	G	-0.133016	0.150986	NA	NA	FALSE	WZjQpu	0.187026	0.114433	outcome	TRUE	NA	6	0.0269733	exposure	TRUE	8.16503e-07	inferred	wiam5a	textfile	2	24.3185
IgAN	genus.Oscillospira.id.2064	rs1954532	C	T	-0.0826246	-0.122319	NA	NA	FALSE	WZjQpu	0.111507	0.07686	outcome	TRUE	NA	14	0.0175252	exposure	TRUE	2.42156e-06	inferred	wiam5a	textfile	2	22.2277
IgAN	genus.Oscillospira.id.2064	rs28889936	C	A	0.114051	0.19252	NA	NA	FALSE	WZjQpu	0.063498	0.103746	outcome	TRUE	NA	4	0.0252838	exposure	TRUE	6.45768e-06	inferred	wiam5a	textfile	2	20.3475
IgAN	genus.Oscillospira.id.2064	rs62422654	T	C	0.0898456	-0.000518956	NA	NA	FALSE	WZjQpu	0.994506	0.0753614	outcome	TRUE	NA	6	0.0198088	exposure	TRUE	5.74302e-06	inferred	wiam5a	textfile	2	20.572
IgAN	genus.Oscillospira.id.2064	rs72866977	C	A	-0.130569	-0.0727986	NA	NA	FALSE	WZjQpu	0.523158	0.114018	outcome	TRUE	NA	6	0.0281674	exposure	TRUE	3.56138e-06	inferred	wiam5a	textfile	2	21.4875
IgAN	genus.Oscillospira.id.2064	rs73038677	A	T	-0.08321	-0.0432895	NA	NA	TRUE	WZjQpu	0.625029	0.0885746	outcome	TRUE	NA	3	0.0168666	exposure	TRUE	8.07966e-07	inferred	wiam5a	textfile	2	24.3388
IgAN	genus.Oscillospira.id.2064	rs751183	C	T	-0.0774322	-0.0387886	NA	NA	FALSE	WZjQpu	0.62445	0.0792327	outcome	TRUE	NA	1	0.0172216	exposure	TRUE	6.91656e-06	inferred	wiam5a	textfile	2	20.2162
IgAN	genus.Oscillospira.id.2064	rs75570604	G	C	0.137112	0.0152767	NA	NA	TRUE	WZjQpu	0.908002	0.132198	outcome	TRUE	NA	16	0.0307276	exposure	TRUE	8.11345e-06	inferred	wiam5a	textfile	2	19.9109
IgAN	genus.Oscillospira.id.2064	rs8076323	G	A	0.0715392	0.037275	NA	NA	FALSE	WZjQpu	0.56707	0.0651238	outcome	TRUE	NA	17	0.0156539	exposure	TRUE	4.87572e-06	inferred	wiam5a	textfile	2	20.8855
IgAN	genus.Oxalobacter.id.2978	rs10464997	A	G	0.137691	0.0725693	NA	NA	FALSE	Cgk3FK	0.35724	0.0788251	outcome	TRUE	NA	8	0.0294804	exposure	TRUE	3.00321e-06	inferred	IevZSp	textfile	2	21.8145
IgAN	genus.Oxalobacter.id.2978	rs11108500	G	A	-0.199099	-0.0567163	NA	NA	FALSE	Cgk3FK	0.605232	0.109726	outcome	TRUE	NA	12	0.0427327	exposure	TRUE	3.17474e-06	inferred	IevZSp	textfile	2	21.7079
IgAN	genus.Oxalobacter.id.2978	rs111966731	C	T	0.213114	0.0291658	NA	NA	FALSE	Cgk3FK	0.788906	0.108937	outcome	TRUE	NA	15	0.047162	exposure	TRUE	6.21989e-06	inferred	IevZSp	textfile	2	20.4193
IgAN	genus.Oxalobacter.id.2978	rs12002250	C	A	0.217122	-0.0675456	NA	NA	FALSE	Cgk3FK	0.661858	0.154444	outcome	TRUE	NA	9	0.0466317	exposure	TRUE	3.22242e-06	inferred	IevZSp	textfile	2	21.6793
IgAN	genus.Oxalobacter.id.2978	rs1569853	C	T	-0.138078	0.0706438	NA	NA	FALSE	Cgk3FK	0.454149	0.0943784	outcome	TRUE	NA	6	0.0296981	exposure	TRUE	3.32953e-06	inferred	IevZSp	textfile	2	21.6166
IgAN	genus.Oxalobacter.id.2978	rs36057338	T	G	0.207847	-0.0599475	NA	NA	FALSE	Cgk3FK	0.724164	0.169872	outcome	TRUE	NA	4	0.0421439	exposure	TRUE	8.14591e-07	inferred	IevZSp	textfile	2	24.323
IgAN	genus.Oxalobacter.id.2978	rs3862635	T	C	-0.172142	-0.0240028	NA	NA	FALSE	Cgk3FK	0.823203	0.10743	outcome	TRUE	NA	11	0.0394026	exposure	TRUE	1.24933e-05	inferred	IevZSp	textfile	2	19.0864
IgAN	genus.Oxalobacter.id.2978	rs4428215	A	G	0.130293	0.00427806	NA	NA	FALSE	Cgk3FK	0.951455	0.0702701	outcome	TRUE	NA	3	0.0242237	exposure	TRUE	7.50149e-08	inferred	IevZSp	textfile	2	28.9307
IgAN	genus.Oxalobacter.id.2978	rs6000536	T	C	-0.130992	-0.0306225	NA	NA	FALSE	Cgk3FK	0.708665	0.0819549	outcome	TRUE	NA	22	0.0253804	exposure	TRUE	2.45441e-07	inferred	IevZSp	textfile	2	26.6374
IgAN	genus.Oxalobacter.id.2978	rs6071435	A	T	-0.105512	-0.0141862	NA	NA	TRUE	Cgk3FK	0.821699	0.0629491	outcome	TRUE	NA	20	0.021489	exposure	TRUE	9.10439e-07	inferred	IevZSp	textfile	2	24.1088
IgAN	genus.Oxalobacter.id.2978	rs6993398	A	G	0.127217	0.0825433	NA	NA	FALSE	Cgk3FK	0.296497	0.0790663	outcome	TRUE	NA	8	0.0278855	exposure	TRUE	5.06369e-06	inferred	IevZSp	textfile	2	20.813
IgAN	genus.Oxalobacter.id.2978	rs736744	T	C	0.117882	0.0347252	NA	NA	FALSE	Cgk3FK	0.574518	0.0618536	outcome	TRUE	NA	9	0.0211262	exposure	TRUE	2.40671e-08	inferred	IevZSp	textfile	2	31.1352
IgAN	genus.Parabacteroides.id.954	rs115602804	A	G	0.10308	0.0841076	NA	NA	FALSE	MUSaYA	0.401199	0.10019	outcome	TRUE	NA	3	0.0222736	exposure	TRUE	3.69374e-06	inferred	IEKnhk	textfile	2	21.4176
IgAN	genus.Parabacteroides.id.954	rs11965579	C	G	0.162824	-0.0440747	NA	NA	TRUE	MUSaYA	0.834797	0.211336	outcome	TRUE	NA	6	0.0381863	exposure	TRUE	2.00859e-05	inferred	IEKnhk	textfile	2	18.1811
IgAN	genus.Parabacteroides.id.954	rs3860755	C	G	0.0558784	-0.00409714	NA	NA	TRUE	MUSaYA	0.950209	0.0656128	outcome	TRUE	NA	5	0.0116625	exposure	TRUE	1.657e-06	inferred	IEKnhk	textfile	2	22.9566
IgAN	genus.Parabacteroides.id.954	rs4236095	A	G	0.0761961	0.152774	NA	NA	FALSE	MUSaYA	0.131666	0.101338	outcome	TRUE	NA	6	0.0157042	exposure	TRUE	1.22241e-06	inferred	IEKnhk	textfile	2	23.5416
IgAN	genus.Parabacteroides.id.954	rs60884758	T	C	-0.0702667	-0.0408656	NA	NA	FALSE	MUSaYA	0.609266	0.079953	outcome	TRUE	NA	9	0.0142249	exposure	TRUE	7.82428e-07	inferred	IEKnhk	textfile	2	24.4006
IgAN	genus.Parabacteroides.id.954	rs6657302	C	T	-0.10452	0.152868	NA	NA	FALSE	MUSaYA	0.228516	0.126947	outcome	TRUE	NA	1	0.0225521	exposure	TRUE	3.57656e-06	inferred	IEKnhk	textfile	2	21.4794
IgAN	genus.Parabacteroides.id.954	rs72893646	T	A	-0.0715594	0.0118421	NA	NA	TRUE	MUSaYA	0.896221	0.0907879	outcome	TRUE	NA	2	0.0156668	exposure	TRUE	4.93363e-06	inferred	IEKnhk	textfile	2	20.8629
IgAN	genus.Parabacteroides.id.954	rs7298818	T	C	0.0888832	-0.0656181	NA	NA	FALSE	MUSaYA	0.519729	0.101929	outcome	TRUE	NA	12	0.0200902	exposure	TRUE	9.67974e-06	inferred	IEKnhk	textfile	2	19.5736
IgAN	genus.Parabacteroides.id.954	rs17141986	C	G	0.05003	0.039221	NA	0.593674	TRUE	K5qqqA	0.529325	0.062351	outcome	TRUE	rs12149328	16	0.011146	exposure	TRUE	7.17e-06	inferred	i9T7OI	textfile	2	20.1476
IgAN	genus.Paraprevotella.id.962	rs10842464	C	T	-0.0758215	0.157535	NA	NA	FALSE	c3ju32	0.0185413	0.0669043	outcome	TRUE	NA	12	0.0172568	exposure	TRUE	1.11426e-05	inferred	3O2tME	textfile	2	19.3048
IgAN	genus.Paraprevotella.id.962	rs145020347	G	A	-0.12465	0.0474832	NA	NA	FALSE	c3ju32	0.581972	0.0862538	outcome	TRUE	NA	11	0.0262323	exposure	TRUE	2.01643e-06	inferred	3O2tME	textfile	2	22.5793
IgAN	genus.Paraprevotella.id.962	rs17109926	G	A	-0.0988335	-0.0240807	NA	NA	FALSE	c3ju32	0.727339	0.0690649	outcome	TRUE	NA	12	0.0216172	exposure	TRUE	4.83116e-06	inferred	3O2tME	textfile	2	20.9031
IgAN	genus.Paraprevotella.id.962	rs17785622	G	A	0.248065	0.350316	NA	NA	FALSE	c3ju32	0.0282345	0.159669	outcome	TRUE	NA	6	0.0524304	exposure	TRUE	2.23056e-06	inferred	3O2tME	textfile	2	22.3855
IgAN	genus.Paraprevotella.id.962	rs2081023	G	A	-0.122561	-0.0247048	NA	NA	FALSE	c3ju32	0.77878	0.0879462	outcome	TRUE	NA	5	0.0236507	exposure	TRUE	2.19387e-07	inferred	3O2tME	textfile	2	26.8543
IgAN	genus.Paraprevotella.id.962	rs3008582	C	T	0.10572	0.0651292	NA	NA	FALSE	c3ju32	0.4043	0.0780959	outcome	TRUE	NA	1	0.0227246	exposure	TRUE	3.2835e-06	inferred	3O2tME	textfile	2	21.6433
IgAN	genus.Paraprevotella.id.962	rs3801748	A	G	0.0779721	0.107337	NA	NA	FALSE	c3ju32	0.0915925	0.0636239	outcome	TRUE	NA	7	0.0171691	exposure	TRUE	5.58782e-06	inferred	3O2tME	textfile	2	20.6244
IgAN	genus.Paraprevotella.id.962	rs4756632	T	G	-0.138905	-0.126223	NA	NA	FALSE	c3ju32	0.166255	0.0911794	outcome	TRUE	NA	11	0.0289897	exposure	TRUE	1.65499e-06	inferred	3O2tME	textfile	2	22.9589
IgAN	genus.Paraprevotella.id.962	rs4767113	T	C	0.0882466	-0.0416321	NA	NA	FALSE	c3ju32	0.524968	0.0654897	outcome	TRUE	NA	12	0.018382	exposure	TRUE	1.58096e-06	inferred	3O2tME	textfile	2	23.0469
IgAN	genus.Paraprevotella.id.962	rs58117850	A	C	-0.149982	0.0580339	NA	NA	FALSE	c3ju32	0.657708	0.130978	outcome	TRUE	NA	3	0.0324013	exposure	TRUE	3.67632e-06	inferred	3O2tME	textfile	2	21.4266
IgAN	genus.Paraprevotella.id.962	rs7240324	G	T	-0.10229	0.0747386	NA	NA	FALSE	c3ju32	0.291531	0.0708578	outcome	TRUE	NA	18	0.0226948	exposure	TRUE	6.56824e-06	inferred	3O2tME	textfile	2	20.315
IgAN	genus.Paraprevotella.id.962	rs9602779	C	A	-0.106692	0.0800447	NA	NA	FALSE	c3ju32	0.262874	0.0714925	outcome	TRUE	NA	13	0.0220264	exposure	TRUE	1.27362e-06	inferred	3O2tME	textfile	2	23.4627
IgAN	genus.Paraprevotella.id.962	rs9900242	G	A	-0.0852967	0.0633205	NA	NA	FALSE	c3ju32	0.324803	0.0643086	outcome	TRUE	NA	17	0.0175212	exposure	TRUE	1.12615e-06	inferred	3O2tME	textfile	2	23.6994
IgAN	genus.Parasutterella.id.2892	rs10899911	G	A	-0.0717102	0.0655291	NA	NA	FALSE	9gle8S	0.36473	0.0722969	outcome	TRUE	NA	10	0.0148151	exposure	TRUE	1.29625e-06	inferred	oWN8Wk	textfile	2	23.4288
IgAN	genus.Parasutterella.id.2892	rs11715853	A	G	-0.0662952	-0.0576724	NA	NA	FALSE	9gle8S	0.392239	0.0674087	outcome	TRUE	NA	3	0.0146114	exposure	TRUE	5.69995e-06	inferred	oWN8Wk	textfile	2	20.5864
IgAN	genus.Parasutterella.id.2892	rs1403396	T	A	-0.0756729	0.0877926	NA	NA	TRUE	9gle8S	0.241594	0.0749717	outcome	TRUE	NA	12	0.0159035	exposure	TRUE	1.95265e-06	inferred	oWN8Wk	textfile	2	22.6411
IgAN	genus.Parasutterella.id.2892	rs2090816	C	A	0.0840967	0.0320036	NA	NA	FALSE	9gle8S	0.686027	0.079167	outcome	TRUE	NA	6	0.0177315	exposure	TRUE	2.10796e-06	inferred	oWN8Wk	textfile	2	22.494
IgAN	genus.Parasutterella.id.2892	rs35055552	C	T	0.109554	-0.0349404	NA	NA	FALSE	9gle8S	0.695144	0.0891602	outcome	TRUE	NA	8	0.0235433	exposure	TRUE	3.26645e-06	inferred	oWN8Wk	textfile	2	21.6533
IgAN	genus.Parasutterella.id.2892	rs35414597	A	T	-0.0684946	-0.0443009	NA	NA	TRUE	9gle8S	0.508211	0.0669575	outcome	TRUE	NA	4	0.0142143	exposure	TRUE	1.44495e-06	inferred	oWN8Wk	textfile	2	23.2199
IgAN	genus.Parasutterella.id.2892	rs55877868	C	A	-0.104458	0.110933	NA	NA	FALSE	9gle8S	0.276324	0.101903	outcome	TRUE	NA	17	0.0228089	exposure	TRUE	4.65668e-06	inferred	oWN8Wk	textfile	2	20.9735
IgAN	genus.Parasutterella.id.2892	rs62273907	G	A	0.229468	-0.207312	NA	NA	FALSE	9gle8S	0.0899104	0.122245	outcome	TRUE	NA	3	0.0502262	exposure	TRUE	4.9077e-06	inferred	oWN8Wk	textfile	2	20.873
IgAN	genus.Parasutterella.id.2892	rs6809952	A	G	-0.0684957	0.0180456	NA	NA	FALSE	9gle8S	0.795464	0.0696146	outcome	TRUE	NA	3	0.0150892	exposure	TRUE	5.64143e-06	inferred	oWN8Wk	textfile	2	20.6062
IgAN	genus.Parasutterella.id.2892	rs6828768	T	C	0.0636852	-0.123731	NA	NA	FALSE	9gle8S	0.0432932	0.061227	outcome	TRUE	NA	4	0.0132645	exposure	TRUE	1.57742e-06	inferred	oWN8Wk	textfile	2	23.0512
IgAN	genus.Parasutterella.id.2892	rs7303158	T	C	0.0646859	0.0417576	NA	NA	FALSE	9gle8S	0.496307	0.0613801	outcome	TRUE	NA	12	0.0134256	exposure	TRUE	1.44928e-06	inferred	oWN8Wk	textfile	2	23.2141
IgAN	genus.Parasutterella.id.2892	rs7311004	C	T	-0.0617522	-0.0532536	NA	NA	FALSE	9gle8S	0.388793	0.0617928	outcome	TRUE	NA	12	0.0136438	exposure	TRUE	6.01066e-06	inferred	oWN8Wk	textfile	2	20.4848
IgAN	genus.Parasutterella.id.2892	rs7572229	A	G	0.066273	-0.0445605	NA	NA	FALSE	9gle8S	0.468772	0.0615071	outcome	TRUE	NA	2	0.0132736	exposure	TRUE	5.94953e-07	inferred	oWN8Wk	textfile	2	24.9285
IgAN	genus.Parasutterella.id.2892	rs78383039	C	T	-0.146315	-0.236006	NA	NA	FALSE	9gle8S	0.127441	0.154832	outcome	TRUE	NA	2	0.0297119	exposure	TRUE	8.46017e-07	inferred	oWN8Wk	textfile	2	24.2501
IgAN	genus.Parasutterella.id.2892	rs8039785	G	T	0.0618345	0.0497217	NA	NA	FALSE	9gle8S	0.41646	0.06119	outcome	TRUE	NA	15	0.0133	exposure	TRUE	3.33226e-06	inferred	oWN8Wk	textfile	2	21.6151
IgAN	genus.Parasutterella.id.2892	rs823424	A	G	-0.0713448	-0.0593896	NA	NA	FALSE	9gle8S	0.398842	0.0703926	outcome	TRUE	NA	8	0.0156958	exposure	TRUE	5.48139e-06	inferred	oWN8Wk	textfile	2	20.6613
IgAN	genus.Peptococcus.id.2037	rs10031059	C	T	-0.121167	0.0484102	NA	NA	FALSE	aKabdo	0.501441	0.072015	outcome	TRUE	NA	4	0.0225844	exposure	TRUE	8.09252e-08	inferred	Uju8jp	textfile	2	28.7838
IgAN	genus.Peptococcus.id.2037	rs11001948	A	C	-0.191013	0.128555	NA	NA	FALSE	aKabdo	0.218109	0.104383	outcome	TRUE	NA	10	0.038102	exposure	TRUE	5.35342e-07	inferred	Uju8jp	textfile	2	25.1321
IgAN	genus.Peptococcus.id.2037	rs11030569	T	A	-0.17402	0.0253636	NA	NA	TRUE	aKabdo	0.784515	0.0927572	outcome	TRUE	NA	11	0.0374133	exposure	TRUE	3.29871e-06	inferred	Uju8jp	textfile	2	21.6345
IgAN	genus.Peptococcus.id.2037	rs12069354	T	C	0.16763	-0.0699544	NA	NA	FALSE	aKabdo	0.574239	0.124514	outcome	TRUE	NA	1	0.03795	exposure	TRUE	1.00026e-05	inferred	Uju8jp	textfile	2	19.5109
IgAN	genus.Peptococcus.id.2037	rs2054133	A	G	0.0895433	-0.0241012	NA	NA	FALSE	aKabdo	0.707029	0.0641247	outcome	TRUE	NA	2	0.0188332	exposure	TRUE	1.98884e-06	inferred	Uju8jp	textfile	2	22.6058
IgAN	genus.Peptococcus.id.2037	rs34282744	C	G	0.191797	-0.0235033	NA	NA	TRUE	aKabdo	0.834458	0.112463	outcome	TRUE	NA	15	0.0399832	exposure	TRUE	1.61104e-06	inferred	Uju8jp	textfile	2	23.0107
IgAN	genus.Peptococcus.id.2037	rs36121075	G	A	-0.14067	0.0894218	NA	NA	FALSE	aKabdo	0.278322	0.0824851	outcome	TRUE	NA	20	0.030628	exposure	TRUE	4.37213e-06	inferred	Uju8jp	textfile	2	21.0944
IgAN	genus.Peptococcus.id.2037	rs413827	A	G	0.110229	-0.0813946	NA	NA	FALSE	aKabdo	0.254522	0.0714343	outcome	TRUE	NA	14	0.0237523	exposure	TRUE	3.47093e-06	inferred	Uju8jp	textfile	2	21.5369
IgAN	genus.Peptococcus.id.2037	rs5770862	C	T	0.162018	-0.192142	NA	NA	FALSE	aKabdo	0.0688129	0.105594	outcome	TRUE	NA	22	0.0356813	exposure	TRUE	5.60708e-06	inferred	Uju8jp	textfile	2	20.6179
IgAN	genus.Peptococcus.id.2037	rs57905414	A	T	0.184818	0.00298306	NA	NA	TRUE	aKabdo	0.97795	0.107931	outcome	TRUE	NA	3	0.0322855	exposure	TRUE	1.03753e-08	inferred	Uju8jp	textfile	2	32.7696
IgAN	genus.Peptococcus.id.2037	rs62424012	A	G	0.137164	0.251878	NA	NA	FALSE	aKabdo	0.0488191	0.127846	outcome	TRUE	NA	6	0.0292136	exposure	TRUE	2.66331e-06	inferred	Uju8jp	textfile	2	22.045
IgAN	genus.Peptococcus.id.2037	rs7033353	G	T	0.090152	-0.0318521	NA	NA	FALSE	aKabdo	0.603344	0.0613014	outcome	TRUE	NA	9	0.018995	exposure	TRUE	2.07388e-06	inferred	Uju8jp	textfile	2	22.5254
IgAN	genus.Peptococcus.id.2037	rs72850165	C	T	-0.134304	0.0251606	NA	NA	FALSE	aKabdo	0.826204	0.114589	outcome	TRUE	NA	11	0.0300423	exposure	TRUE	7.80389e-06	inferred	Uju8jp	textfile	2	19.9853
IgAN	genus.Peptococcus.id.2037	rs74592222	A	G	0.137957	0.162215	NA	NA	FALSE	aKabdo	0.0907925	0.0959155	outcome	TRUE	NA	1	0.0302965	exposure	TRUE	5.27445e-06	inferred	Uju8jp	textfile	2	20.7349
IgAN	genus.Peptococcus.id.2037	rs7766680	C	G	0.0976832	-0.056179	NA	NA	TRUE	aKabdo	0.442728	0.0731883	outcome	TRUE	NA	6	0.0214155	exposure	TRUE	5.08301e-06	inferred	Uju8jp	textfile	2	20.8058
IgAN	genus.Peptococcus.id.2037	rs77681628	T	C	0.200307	-0.0777463	NA	NA	FALSE	aKabdo	0.490798	0.112833	outcome	TRUE	NA	13	0.0387328	exposure	TRUE	2.32198e-07	inferred	Uju8jp	textfile	2	26.7446
IgAN	genus.Phascolarctobacterium.id.2168	rs12618201	G	A	0.0641657	-0.0235977	NA	NA	FALSE	dM2SLe	0.702073	0.0616895	outcome	TRUE	NA	2	0.0138202	exposure	TRUE	3.4356e-06	inferred	sCfCqk	textfile	2	21.5565
IgAN	genus.Phascolarctobacterium.id.2168	rs1264476	G	T	0.0767335	0.0560835	NA	NA	FALSE	dM2SLe	0.473457	0.0782343	outcome	TRUE	NA	8	0.0166041	exposure	TRUE	3.81255e-06	inferred	sCfCqk	textfile	2	21.3569
IgAN	genus.Phascolarctobacterium.id.2168	rs130483	G	A	0.0655056	-0.116161	NA	NA	FALSE	dM2SLe	0.0625043	0.0623616	outcome	TRUE	NA	22	0.0143596	exposure	TRUE	5.07144e-06	inferred	sCfCqk	textfile	2	20.8101
IgAN	genus.Phascolarctobacterium.id.2168	rs28525131	A	G	-0.118657	-0.0166759	NA	NA	FALSE	dM2SLe	0.907548	0.143595	outcome	TRUE	NA	14	0.0269048	exposure	TRUE	1.03249e-05	inferred	sCfCqk	textfile	2	19.4503
IgAN	genus.Phascolarctobacterium.id.2168	rs56069061	A	G	-0.111306	-0.119347	NA	NA	FALSE	dM2SLe	0.330891	0.122744	outcome	TRUE	NA	3	0.0230694	exposure	TRUE	1.4013e-06	inferred	sCfCqk	textfile	2	23.2789
IgAN	genus.Phascolarctobacterium.id.2168	rs56157888	C	A	0.0954864	0.0223129	NA	NA	FALSE	dM2SLe	0.762448	0.0738182	outcome	TRUE	NA	4	0.0193976	exposure	TRUE	8.54111e-07	inferred	sCfCqk	textfile	2	24.2318
IgAN	genus.Phascolarctobacterium.id.2168	rs6427992	C	G	-0.0652458	-0.128796	NA	NA	TRUE	dM2SLe	0.0424952	0.0634891	outcome	TRUE	NA	1	0.0137508	exposure	TRUE	2.08649e-06	inferred	sCfCqk	textfile	2	22.5137
IgAN	genus.Phascolarctobacterium.id.2168	rs74540770	A	G	-0.121014	0.0972982	NA	NA	FALSE	dM2SLe	0.391297	0.113498	outcome	TRUE	NA	3	0.0258621	exposure	TRUE	2.87965e-06	inferred	sCfCqk	textfile	2	21.8951
IgAN	genus.Phascolarctobacterium.id.2168	rs75882962	C	T	0.0968661	-0.031703	NA	NA	FALSE	dM2SLe	0.732071	0.0925978	outcome	TRUE	NA	12	0.0190575	exposure	TRUE	3.71851e-07	inferred	sCfCqk	textfile	2	25.8352
IgAN	genus.Phascolarctobacterium.id.2168	rs76124218	G	C	-0.159361	-0.23502	NA	NA	TRUE	dM2SLe	0.154738	0.165159	outcome	TRUE	NA	17	0.0344532	exposure	TRUE	3.73817e-06	inferred	sCfCqk	textfile	2	21.3946
IgAN	genus.Phascolarctobacterium.id.2168	rs7982713	A	G	0.0726922	-0.00931146	NA	NA	FALSE	dM2SLe	0.891495	0.0682593	outcome	TRUE	NA	13	0.0163201	exposure	TRUE	8.42252e-06	inferred	sCfCqk	textfile	2	19.8395
IgAN	genus.Prevotella7.id.11182	rs11035469	G	A	-0.144165	0.0638188	NA	NA	FALSE	wb9GYm	0.375567	0.0720228	outcome	TRUE	NA	11	0.0311897	exposure	TRUE	3.79671e-06	inferred	fhXpr3	textfile	2	21.3648
IgAN	genus.Prevotella7.id.11182	rs118038478	G	A	0.205676	0.137506	NA	NA	FALSE	wb9GYm	0.253715	0.120474	outcome	TRUE	NA	16	0.0468917	exposure	TRUE	1.15358e-05	inferred	fhXpr3	textfile	2	19.2386
IgAN	genus.Prevotella7.id.11182	rs12124567	G	A	-0.121281	0.109013	NA	NA	FALSE	wb9GYm	0.156065	0.0768548	outcome	TRUE	NA	1	0.0275017	exposure	TRUE	1.03394e-05	inferred	fhXpr3	textfile	2	19.4477
IgAN	genus.Prevotella7.id.11182	rs12195431	C	T	0.196528	0.0951625	NA	NA	FALSE	wb9GYm	0.359117	0.10377	outcome	TRUE	NA	6	0.0442322	exposure	TRUE	8.8674e-06	inferred	fhXpr3	textfile	2	19.7411
IgAN	genus.Prevotella7.id.11182	rs16937247	C	G	0.146098	-0.132447	NA	NA	TRUE	wb9GYm	0.0843684	0.0767417	outcome	TRUE	NA	11	0.0351529	exposure	TRUE	3.23775e-05	inferred	fhXpr3	textfile	2	17.2729
IgAN	genus.Prevotella7.id.11182	rs2240542	T	C	0.12085	-0.0629355	NA	NA	FALSE	wb9GYm	0.364344	0.0693797	outcome	TRUE	NA	2	0.0261776	exposure	TRUE	3.902e-06	inferred	fhXpr3	textfile	2	21.3124
IgAN	genus.Prevotella7.id.11182	rs2918132	T	C	-0.114648	-0.057875	NA	NA	FALSE	wb9GYm	0.360102	0.0632397	outcome	TRUE	NA	10	0.0254916	exposure	TRUE	6.87559e-06	inferred	fhXpr3	textfile	2	20.2275
IgAN	genus.Prevotella7.id.11182	rs385483	G	A	0.137033	0.0476763	NA	NA	FALSE	wb9GYm	0.523414	0.0747168	outcome	TRUE	NA	3	0.0291906	exposure	TRUE	2.67332e-06	inferred	fhXpr3	textfile	2	22.0378
IgAN	genus.Prevotella7.id.11182	rs57404562	A	C	0.155486	-0.0133422	NA	NA	FALSE	wb9GYm	0.88328	0.0908795	outcome	TRUE	NA	2	0.0316057	exposure	TRUE	8.67337e-07	inferred	fhXpr3	textfile	2	24.2022
IgAN	genus.Prevotella7.id.11182	rs9426434	C	T	-0.123657	0.00783646	NA	NA	FALSE	wb9GYm	0.9034	0.0645682	outcome	TRUE	NA	1	0.0278514	exposure	TRUE	9.00071e-06	inferred	fhXpr3	textfile	2	19.7126
IgAN	genus.Prevotella7.id.11182	rs9608249	G	A	-0.158213	-0.0277133	NA	NA	FALSE	wb9GYm	0.77356	0.0963196	outcome	TRUE	NA	22	0.0336317	exposure	TRUE	2.54749e-06	inferred	fhXpr3	textfile	2	22.1304
IgAN	genus.Prevotella7.id.11182	rs9959718	A	G	0.133012	-0.00985794	NA	NA	FALSE	wb9GYm	0.896547	0.0758163	outcome	TRUE	NA	18	0.0275361	exposure	TRUE	1.36222e-06	inferred	fhXpr3	textfile	2	23.3333
IgAN	genus.Prevotella9.id.11183	rs10512344	G	C	0.247373	0.222932	NA	NA	TRUE	XZgekb	0.318959	0.223693	outcome	TRUE	NA	9	0.0544087	exposure	TRUE	5.45269e-06	inferred	gwXpyq	textfile	2	20.6713
IgAN	genus.Prevotella9.id.11183	rs111509883	C	T	0.171131	0.0742053	NA	NA	FALSE	XZgekb	0.454213	0.0991508	outcome	TRUE	NA	19	0.0347624	exposure	TRUE	8.52865e-07	inferred	gwXpyq	textfile	2	24.2346
IgAN	genus.Prevotella9.id.11183	rs11199734	T	A	0.0770209	0.0897194	NA	NA	TRUE	XZgekb	0.2268	0.0742316	outcome	TRUE	NA	10	0.0169462	exposure	TRUE	5.493e-06	inferred	gwXpyq	textfile	2	20.6572
IgAN	genus.Prevotella9.id.11183	rs11685699	T	C	-0.141357	-0.0456734	NA	NA	FALSE	XZgekb	0.694964	0.116476	outcome	TRUE	NA	2	0.0295665	exposure	TRUE	1.74423e-06	inferred	gwXpyq	textfile	2	22.858
IgAN	genus.Prevotella9.id.11183	rs117271932	G	A	0.208089	-0.0375954	NA	NA	FALSE	XZgekb	0.777714	0.133176	outcome	TRUE	NA	22	0.0440393	exposure	TRUE	2.30039e-06	inferred	gwXpyq	textfile	2	22.3263
IgAN	genus.Prevotella9.id.11183	rs12648235	C	T	0.0785902	0.0260358	NA	NA	FALSE	XZgekb	0.720084	0.0726555	outcome	TRUE	NA	4	0.0177676	exposure	TRUE	9.72305e-06	inferred	gwXpyq	textfile	2	19.5651
IgAN	genus.Prevotella9.id.11183	rs1304512	A	G	0.0761593	0.0432909	NA	NA	FALSE	XZgekb	0.5303	0.0689844	outcome	TRUE	NA	5	0.0165885	exposure	TRUE	4.40923e-06	inferred	gwXpyq	textfile	2	21.0782
IgAN	genus.Prevotella9.id.11183	rs2104588	C	T	0.105558	-0.124536	NA	NA	FALSE	XZgekb	0.345411	0.131989	outcome	TRUE	NA	10	0.023773	exposure	TRUE	8.98487e-06	inferred	gwXpyq	textfile	2	19.7159
IgAN	genus.Prevotella9.id.11183	rs2495052	G	A	0.0838978	0.0692464	NA	NA	FALSE	XZgekb	0.423497	0.086518	outcome	TRUE	NA	1	0.0188523	exposure	TRUE	8.57634e-06	inferred	gwXpyq	textfile	2	19.8049
IgAN	genus.Prevotella9.id.11183	rs2683313	G	A	-0.0724576	0.0313145	NA	NA	FALSE	XZgekb	0.634298	0.0658302	outcome	TRUE	NA	8	0.0151603	exposure	TRUE	1.75788e-06	inferred	gwXpyq	textfile	2	22.843
IgAN	genus.Prevotella9.id.11183	rs4968431	T	G	0.0640113	0.0239695	NA	NA	FALSE	XZgekb	0.706134	0.0635706	outcome	TRUE	NA	17	0.0144162	exposure	TRUE	8.9865e-06	inferred	gwXpyq	textfile	2	19.7156
IgAN	genus.Prevotella9.id.11183	rs7232121	C	G	0.0671292	-0.0633434	NA	NA	TRUE	XZgekb	0.304871	0.0617355	outcome	TRUE	NA	18	0.014423	exposure	TRUE	3.25038e-06	inferred	gwXpyq	textfile	2	21.6628
IgAN	genus.Prevotella9.id.11183	rs7237249	T	C	-0.0823764	-0.0166724	NA	NA	FALSE	XZgekb	0.830247	0.0777683	outcome	TRUE	NA	18	0.0182126	exposure	TRUE	6.09559e-06	inferred	gwXpyq	textfile	2	20.4579
IgAN	genus.Prevotella9.id.11183	rs72815774	C	T	-0.176186	0.262043	NA	NA	FALSE	XZgekb	0.0437653	0.129961	outcome	TRUE	NA	2	0.0393068	exposure	TRUE	7.38334e-06	inferred	gwXpyq	textfile	2	20.0913
IgAN	genus.Prevotella9.id.11183	rs746764	C	T	-0.0915772	-0.0179862	NA	NA	FALSE	XZgekb	0.810429	0.0749826	outcome	TRUE	NA	20	0.0193245	exposure	TRUE	2.14862e-06	inferred	gwXpyq	textfile	2	22.4573
IgAN	genus.Prevotella9.id.11183	rs7976209	C	T	-0.0870786	-0.0485837	NA	NA	FALSE	XZgekb	0.565613	0.0845632	outcome	TRUE	NA	12	0.0197951	exposure	TRUE	1.08747e-05	inferred	gwXpyq	textfile	2	19.3513
IgAN	genus.Prevotella9.id.11183	rs9428102	G	A	-0.0778844	-0.110602	NA	NA	FALSE	XZgekb	0.136131	0.0742119	outcome	TRUE	NA	1	0.0176068	exposure	TRUE	9.70958e-06	inferred	gwXpyq	textfile	2	19.5677
IgAN	genus.Prevotella9.id.11183	rs9613013	A	G	0.0917591	0.0986638	NA	NA	FALSE	XZgekb	0.291607	0.0935555	outcome	TRUE	NA	22	0.0202697	exposure	TRUE	5.98505e-06	inferred	gwXpyq	textfile	2	20.493
IgAN	genus.Prevotella9.id.11183	rs16966465	C	G	0.074335	0.022879	NA	0.172262	TRUE	QI5RNZ	0.778287	0.081261	outcome	TRUE	rs111272513	15	0.016529	exposure	TRUE	6.88e-06	inferred	yC6oWc	textfile	2	20.2252
IgAN	genus.RikenellaceaeRC9gutgroup.id.11191	rs12501673	G	A	0.116395	0.0591151	NA	NA	FALSE	66s1np	0.392183	0.0690867	outcome	TRUE	NA	4	0.0262253	exposure	TRUE	9.06814e-06	inferred	aXfRmN	textfile	2	19.6983
IgAN	genus.RikenellaceaeRC9gutgroup.id.11191	rs17032291	C	T	-0.169579	-0.0190041	NA	NA	FALSE	66s1np	0.837151	0.0924599	outcome	TRUE	NA	4	0.0368251	exposure	TRUE	4.12526e-06	inferred	aXfRmN	textfile	2	21.2057
IgAN	genus.RikenellaceaeRC9gutgroup.id.11191	rs17582787	G	A	-0.157739	-0.0435868	NA	NA	FALSE	66s1np	0.595311	0.0820604	outcome	TRUE	NA	4	0.0339924	exposure	TRUE	3.47693e-06	inferred	aXfRmN	textfile	2	21.5335
IgAN	genus.RikenellaceaeRC9gutgroup.id.11191	rs2074881	C	T	-0.142236	0.113299	NA	NA	FALSE	66s1np	0.212073	0.0907926	outcome	TRUE	NA	19	0.032391	exposure	TRUE	1.12715e-05	inferred	aXfRmN	textfile	2	19.2828
IgAN	genus.RikenellaceaeRC9gutgroup.id.11191	rs2900503	T	G	-0.172329	-0.0580838	NA	NA	FALSE	66s1np	0.484095	0.0830089	outcome	TRUE	NA	9	0.0326671	exposure	TRUE	1.32533e-07	inferred	aXfRmN	textfile	2	27.8289
IgAN	genus.RikenellaceaeRC9gutgroup.id.11191	rs2998141	C	T	-0.136346	-0.0228577	NA	NA	FALSE	66s1np	0.751974	0.072326	outcome	TRUE	NA	10	0.0293073	exposure	TRUE	3.28239e-06	inferred	aXfRmN	textfile	2	21.644
IgAN	genus.RikenellaceaeRC9gutgroup.id.11191	rs4270579	A	G	-0.118021	-0.00708859	NA	NA	FALSE	66s1np	0.913821	0.0655012	outcome	TRUE	NA	4	0.0271041	exposure	TRUE	1.33453e-05	inferred	aXfRmN	textfile	2	18.9605
IgAN	genus.RikenellaceaeRC9gutgroup.id.11191	rs4717843	T	G	-0.119376	0.0904602	NA	NA	FALSE	66s1np	0.139732	0.0612546	outcome	TRUE	NA	7	0.0260548	exposure	TRUE	4.61155e-06	inferred	aXfRmN	textfile	2	20.9922
IgAN	genus.RikenellaceaeRC9gutgroup.id.11191	rs7113155	C	G	0.114423	0.116556	NA	NA	TRUE	66s1np	0.0673411	0.0637134	outcome	TRUE	NA	11	0.0247798	exposure	TRUE	3.88255e-06	inferred	aXfRmN	textfile	2	21.322
IgAN	genus.RikenellaceaeRC9gutgroup.id.11191	rs7193937	C	G	0.124153	-0.0107112	NA	NA	TRUE	66s1np	0.867949	0.0644229	outcome	TRUE	NA	16	0.027741	exposure	TRUE	7.62541e-06	inferred	aXfRmN	textfile	2	20.0296
IgAN	genus.RikenellaceaeRC9gutgroup.id.11191	rs7712231	G	A	0.156284	-0.0500015	NA	NA	FALSE	66s1np	0.581192	0.0906409	outcome	TRUE	NA	5	0.0350462	exposure	TRUE	8.22024e-06	inferred	aXfRmN	textfile	2	19.8859
IgAN	genus.RikenellaceaeRC9gutgroup.id.11191	rs80309088	A	G	0.17405	0.209056	NA	NA	FALSE	66s1np	0.0256874	0.0937089	outcome	TRUE	NA	6	0.0383423	exposure	TRUE	5.64226e-06	inferred	aXfRmN	textfile	2	20.6059
IgAN	genus.RikenellaceaeRC9gutgroup.id.11191	rs9887954	A	G	-0.114849	-0.0135424	NA	NA	FALSE	66s1np	0.828456	0.062499	outcome	TRUE	NA	1	0.0249013	exposure	TRUE	3.98457e-06	inferred	aXfRmN	textfile	2	21.2723
IgAN	genus.Romboutsia.id.11347	rs10279978	G	A	-0.0622202	0.0356703	NA	NA	FALSE	ifWDuK	0.589443	0.0660998	outcome	TRUE	NA	7	0.0127675	exposure	TRUE	1.09741e-06	inferred	D2WTPu	textfile	2	23.7492
IgAN	genus.Romboutsia.id.11347	rs11221428	C	T	-0.0726779	0.0735993	NA	NA	FALSE	ifWDuK	0.312245	0.0728328	outcome	TRUE	NA	11	0.0158263	exposure	TRUE	4.38563e-06	inferred	D2WTPu	textfile	2	21.0885
IgAN	genus.Romboutsia.id.11347	rs114398731	C	G	-0.131039	0.0781891	NA	NA	TRUE	ifWDuK	0.560583	0.134351	outcome	TRUE	NA	5	0.0293815	exposure	TRUE	8.20003e-06	inferred	D2WTPu	textfile	2	19.8907
IgAN	genus.Romboutsia.id.11347	rs16843578	T	C	-0.0875276	0.0598418	NA	NA	FALSE	ifWDuK	0.660952	0.136439	outcome	TRUE	NA	1	0.0196779	exposure	TRUE	8.6664e-06	inferred	D2WTPu	textfile	2	19.7849
IgAN	genus.Romboutsia.id.11347	rs28603357	C	T	-0.214911	0.157397	NA	NA	FALSE	ifWDuK	0.476068	0.220864	outcome	TRUE	NA	7	0.0474739	exposure	TRUE	5.98477e-06	inferred	D2WTPu	textfile	2	20.4931
IgAN	genus.Romboutsia.id.11347	rs34302036	G	A	0.0550261	-0.0170678	NA	NA	FALSE	ifWDuK	0.783325	0.062067	outcome	TRUE	NA	7	0.0120835	exposure	TRUE	5.26772e-06	inferred	D2WTPu	textfile	2	20.7374
IgAN	genus.Romboutsia.id.11347	rs61841503	A	G	0.092888	0.0270317	NA	NA	FALSE	ifWDuK	0.767063	0.0912554	outcome	TRUE	NA	10	0.0171454	exposure	TRUE	6.03841e-08	inferred	D2WTPu	textfile	2	29.351
IgAN	genus.Romboutsia.id.11347	rs62504452	G	A	-0.0710048	-0.0747378	NA	NA	FALSE	ifWDuK	0.396158	0.0880819	outcome	TRUE	NA	7	0.0156654	exposure	TRUE	5.8268e-06	inferred	D2WTPu	textfile	2	20.5443
IgAN	genus.Romboutsia.id.11347	rs7109293	G	A	0.0919112	0.0325555	NA	NA	FALSE	ifWDuK	0.734423	0.0959639	outcome	TRUE	NA	11	0.0205738	exposure	TRUE	7.91829e-06	inferred	D2WTPu	textfile	2	19.9575
IgAN	genus.Romboutsia.id.11347	rs75200530	G	T	-0.190644	-0.074968	NA	NA	FALSE	ifWDuK	0.675691	0.179199	outcome	TRUE	NA	8	0.0421065	exposure	TRUE	5.96371e-06	inferred	D2WTPu	textfile	2	20.4998
IgAN	genus.Romboutsia.id.11347	rs75987356	A	G	-0.129578	-0.113048	NA	NA	FALSE	ifWDuK	0.322515	0.11427	outcome	TRUE	NA	2	0.0280454	exposure	TRUE	3.83186e-06	inferred	D2WTPu	textfile	2	21.3472
IgAN	genus.Romboutsia.id.11347	rs77702691	G	A	-0.094406	0.0262563	NA	NA	FALSE	ifWDuK	0.806904	0.107422	outcome	TRUE	NA	13	0.0208544	exposure	TRUE	5.98552e-06	inferred	D2WTPu	textfile	2	20.4928
IgAN	genus.Romboutsia.id.11347	rs9389266	G	T	0.0722815	-0.05974	NA	NA	FALSE	ifWDuK	0.457238	0.0803602	outcome	TRUE	NA	6	0.0162353	exposure	TRUE	8.50313e-06	inferred	D2WTPu	textfile	2	19.8213
IgAN	genus.Romboutsia.id.11347	rs9567264	T	C	0.0580018	-0.00476106	NA	NA	FALSE	ifWDuK	0.941439	0.0648106	outcome	TRUE	NA	13	0.0127495	exposure	TRUE	5.38118e-06	inferred	D2WTPu	textfile	2	20.6966
IgAN	genus.Roseburia.id.2012	rs116270582	A	T	-0.153844	-0.0381775	NA	NA	TRUE	9XDh3Z	0.802621	0.152737	outcome	TRUE	NA	4	0.0329324	exposure	TRUE	2.98999e-06	inferred	jg0vAF	textfile	2	21.823
IgAN	genus.Roseburia.id.2012	rs12740451	C	T	0.0697527	0.134147	NA	NA	FALSE	9XDh3Z	0.133385	0.0893783	outcome	TRUE	NA	1	0.0153607	exposure	TRUE	5.59944e-06	inferred	jg0vAF	textfile	2	20.6205
IgAN	genus.Roseburia.id.2012	rs147990086	G	A	-0.0578936	0.0276312	NA	NA	FALSE	9XDh3Z	0.727989	0.0794453	outcome	TRUE	NA	1	0.01324	exposure	TRUE	1.22758e-05	inferred	jg0vAF	textfile	2	19.1199
IgAN	genus.Roseburia.id.2012	rs16910295	C	T	-0.0980434	-0.0700785	NA	NA	FALSE	9XDh3Z	0.606356	0.136	outcome	TRUE	NA	11	0.020957	exposure	TRUE	2.89237e-06	inferred	jg0vAF	textfile	2	21.8867
IgAN	genus.Roseburia.id.2012	rs2034589	C	G	0.0629765	-0.0367164	NA	NA	TRUE	9XDh3Z	0.645428	0.0797971	outcome	TRUE	NA	16	0.0123489	exposure	TRUE	3.40079e-07	inferred	jg0vAF	textfile	2	26.0076
IgAN	genus.Roseburia.id.2012	rs2160994	C	T	0.0550687	0.0455912	NA	NA	FALSE	9XDh3Z	0.481234	0.0647309	outcome	TRUE	NA	12	0.0112481	exposure	TRUE	9.78986e-07	inferred	jg0vAF	textfile	2	23.969
IgAN	genus.Roseburia.id.2012	rs2943022	C	T	0.0493786	-0.101395	NA	NA	FALSE	9XDh3Z	0.102424	0.0620829	outcome	TRUE	NA	5	0.0106763	exposure	TRUE	3.74513e-06	inferred	jg0vAF	textfile	2	21.3911
IgAN	genus.Roseburia.id.2012	rs302266	C	T	-0.0777312	0.0901706	NA	NA	FALSE	9XDh3Z	0.325995	0.0918036	outcome	TRUE	NA	1	0.0172985	exposure	TRUE	7.00572e-06	inferred	jg0vAF	textfile	2	20.1917
IgAN	genus.Roseburia.id.2012	rs329182	C	T	0.0690327	-0.0291026	NA	NA	FALSE	9XDh3Z	0.72807	0.0837015	outcome	TRUE	NA	5	0.0152884	exposure	TRUE	6.32082e-06	inferred	jg0vAF	textfile	2	20.3885
IgAN	genus.Roseburia.id.2012	rs4748237	C	G	0.0488326	0.0531424	NA	NA	TRUE	9XDh3Z	0.388773	0.0616613	outcome	TRUE	NA	10	0.0106404	exposure	TRUE	4.44637e-06	inferred	jg0vAF	textfile	2	21.0621
IgAN	genus.Roseburia.id.2012	rs55858165	C	A	0.179284	0.096677	NA	NA	FALSE	9XDh3Z	0.550239	0.161829	outcome	TRUE	NA	15	0.0404954	exposure	TRUE	9.54304e-06	inferred	jg0vAF	textfile	2	19.6008
IgAN	genus.Roseburia.id.2012	rs57466170	T	C	0.0741405	0.150992	NA	NA	FALSE	9XDh3Z	0.188484	0.114816	outcome	TRUE	NA	15	0.0171601	exposure	TRUE	1.55663e-05	inferred	jg0vAF	textfile	2	18.6669
IgAN	genus.Roseburia.id.2012	rs6445851	A	G	-0.0497336	0.058587	NA	NA	FALSE	9XDh3Z	0.353967	0.063206	outcome	TRUE	NA	3	0.0108158	exposure	TRUE	4.26108e-06	inferred	jg0vAF	textfile	2	21.1437
IgAN	genus.Roseburia.id.2012	rs6930661	T	C	-0.0961587	-0.0908189	NA	NA	FALSE	9XDh3Z	0.481948	0.129156	outcome	TRUE	NA	6	0.0204975	exposure	TRUE	2.71544e-06	inferred	jg0vAF	textfile	2	22.0078
IgAN	genus.Roseburia.id.2012	rs75326254	T	C	-0.104628	0.0968497	NA	NA	FALSE	9XDh3Z	0.45651	0.130068	outcome	TRUE	NA	6	0.0230897	exposure	TRUE	5.86046e-06	inferred	jg0vAF	textfile	2	20.5332
IgAN	genus.Roseburia.id.2012	rs78753150	C	A	0.0968739	0.088052	NA	NA	FALSE	9XDh3Z	0.390693	0.102582	outcome	TRUE	NA	5	0.0214067	exposure	TRUE	6.02803e-06	inferred	jg0vAF	textfile	2	20.4793
IgAN	genus.Roseburia.id.2012	rs9300744	T	C	-0.0588452	-0.086345	NA	NA	FALSE	9XDh3Z	0.27856	0.0796864	outcome	TRUE	NA	13	0.0126228	exposure	TRUE	3.13425e-06	inferred	jg0vAF	textfile	2	21.7326
IgAN	genus.Ruminiclostridium5.id.11355	rs10827477	G	A	-0.0547387	0.0206088	NA	NA	FALSE	QUDXGE	0.747785	0.0640898	outcome	TRUE	NA	10	0.0115163	exposure	TRUE	2.00294e-06	inferred	L7g3on	textfile	2	22.5922
IgAN	genus.Ruminiclostridium5.id.11355	rs113753996	C	T	0.0820689	-0.0227688	NA	NA	FALSE	QUDXGE	0.774289	0.0793974	outcome	TRUE	NA	5	0.0174463	exposure	TRUE	2.54991e-06	inferred	L7g3on	textfile	2	22.1285
IgAN	genus.Ruminiclostridium5.id.11355	rs1223978	C	T	0.0484169	-0.0338453	NA	NA	FALSE	QUDXGE	0.583307	0.0616983	outcome	TRUE	NA	13	0.0108254	exposure	TRUE	7.7304e-06	inferred	L7g3on	textfile	2	20.0034
IgAN	genus.Ruminiclostridium5.id.11355	rs1492620	C	T	-0.0830505	-0.175795	NA	NA	FALSE	QUDXGE	0.0568382	0.0923025	outcome	TRUE	NA	6	0.0180073	exposure	TRUE	3.98725e-06	inferred	L7g3on	textfile	2	21.271
IgAN	genus.Ruminiclostridium5.id.11355	rs2286384	C	G	-0.0518814	-0.0911054	NA	NA	TRUE	QUDXGE	0.135857	0.0610873	outcome	TRUE	NA	12	0.0107482	exposure	TRUE	1.38624e-06	inferred	L7g3on	textfile	2	23.2997
IgAN	genus.Ruminiclostridium5.id.11355	rs243585	G	C	-0.0585939	-0.137928	NA	NA	TRUE	QUDXGE	0.0446776	0.0687002	outcome	TRUE	NA	21	0.0121017	exposure	TRUE	1.2867e-06	inferred	L7g3on	textfile	2	23.443
IgAN	genus.Ruminiclostridium5.id.11355	rs2482038	A	C	0.0518991	-0.0245385	NA	NA	FALSE	QUDXGE	0.69405	0.0623812	outcome	TRUE	NA	10	0.0108777	exposure	TRUE	1.83172e-06	inferred	L7g3on	textfile	2	22.7639
IgAN	genus.Ruminiclostridium5.id.11355	rs2791343	C	T	0.051717	-0.00630595	NA	NA	FALSE	QUDXGE	0.919408	0.0623246	outcome	TRUE	NA	8	0.0113369	exposure	TRUE	5.07073e-06	inferred	L7g3on	textfile	2	20.8104
IgAN	genus.Ruminiclostridium5.id.11355	rs2801960	G	C	0.0520975	-0.0329234	NA	NA	TRUE	QUDXGE	0.622937	0.0669595	outcome	TRUE	NA	1	0.0115111	exposure	TRUE	6.01561e-06	inferred	L7g3on	textfile	2	20.4832
IgAN	genus.Ruminiclostridium5.id.11355	rs2833828	A	G	0.0489617	-0.0512507	NA	NA	FALSE	QUDXGE	0.409655	0.0621596	outcome	TRUE	NA	21	0.0108702	exposure	TRUE	6.66208e-06	inferred	L7g3on	textfile	2	20.2879
IgAN	genus.Ruminiclostridium5.id.11355	rs4955951	G	A	-0.0713749	-0.0716963	NA	NA	FALSE	QUDXGE	0.44932	0.0947676	outcome	TRUE	NA	3	0.0165826	exposure	TRUE	1.67593e-05	inferred	L7g3on	textfile	2	18.5261
IgAN	genus.Ruminiclostridium5.id.11355	rs6121460	A	G	0.0932955	0.0135912	NA	NA	FALSE	QUDXGE	0.904804	0.113644	outcome	TRUE	NA	20	0.0199206	exposure	TRUE	2.82197e-06	inferred	L7g3on	textfile	2	21.934
IgAN	genus.Ruminiclostridium5.id.11355	rs73002572	C	G	0.181548	0.0305926	NA	NA	TRUE	QUDXGE	0.75114	0.096465	outcome	TRUE	NA	2	0.0414078	exposure	TRUE	1.16319e-05	inferred	L7g3on	textfile	2	19.2227
IgAN	genus.Ruminiclostridium5.id.11355	rs79968837	G	A	-0.0950311	-0.02077	NA	NA	FALSE	QUDXGE	0.880684	0.138372	outcome	TRUE	NA	20	0.0193507	exposure	TRUE	9.06233e-07	inferred	L7g3on	textfile	2	24.1177
IgAN	genus.Ruminiclostridium5.id.11355	rs8053158	G	A	-0.0740543	0.0346335	NA	NA	FALSE	QUDXGE	0.711638	0.0936907	outcome	TRUE	NA	16	0.0159151	exposure	TRUE	3.27004e-06	inferred	L7g3on	textfile	2	21.6512
IgAN	genus.Ruminiclostridium6.id.11356	rs10829821	C	T	-0.097606	-0.0592721	NA	NA	FALSE	Xd69Oq	0.577412	0.106381	outcome	TRUE	NA	10	0.0216072	exposure	TRUE	6.26391e-06	inferred	OPkYxg	textfile	2	20.4058
IgAN	genus.Ruminiclostridium6.id.11356	rs116969552	G	A	-0.166823	-0.013403	NA	NA	FALSE	Xd69Oq	0.941512	0.182678	outcome	TRUE	NA	10	0.0376681	exposure	TRUE	9.47796e-06	inferred	OPkYxg	textfile	2	19.6139
IgAN	genus.Ruminiclostridium6.id.11356	rs11992182	C	A	0.0625299	0.0700546	NA	NA	FALSE	Xd69Oq	0.341647	0.0736707	outcome	TRUE	NA	8	0.0137876	exposure	TRUE	5.75375e-06	inferred	OPkYxg	textfile	2	20.5684
IgAN	genus.Ruminiclostridium6.id.11356	rs12362316	G	A	0.0743588	0.0892099	NA	NA	FALSE	Xd69Oq	0.217772	0.0723827	outcome	TRUE	NA	11	0.0154466	exposure	TRUE	1.47993e-06	inferred	OPkYxg	textfile	2	23.1739
IgAN	genus.Ruminiclostridium6.id.11356	rs1871858	G	C	-0.105422	0.0603829	NA	NA	TRUE	Xd69Oq	0.536235	0.0976253	outcome	TRUE	NA	15	0.0237274	exposure	TRUE	8.87042e-06	inferred	OPkYxg	textfile	2	19.7404
IgAN	genus.Ruminiclostridium6.id.11356	rs2548459	T	C	0.0554866	0.00589252	NA	NA	FALSE	Xd69Oq	0.92449	0.0621709	outcome	TRUE	NA	19	0.0122755	exposure	TRUE	6.18033e-06	inferred	OPkYxg	textfile	2	20.4315
IgAN	genus.Ruminiclostridium6.id.11356	rs35362464	A	C	0.0720077	-0.0415277	NA	NA	FALSE	Xd69Oq	0.638602	0.088422	outcome	TRUE	NA	4	0.0165387	exposure	TRUE	1.33737e-05	inferred	OPkYxg	textfile	2	18.9564
IgAN	genus.Ruminiclostridium6.id.11356	rs56212330	G	A	0.0587451	-0.0873568	NA	NA	FALSE	Xd69Oq	0.202253	0.0685065	outcome	TRUE	NA	7	0.0132078	exposure	TRUE	8.67711e-06	inferred	OPkYxg	textfile	2	19.7826
IgAN	genus.Ruminiclostridium6.id.11356	rs589368	A	G	-0.146727	0.174268	NA	NA	FALSE	Xd69Oq	0.301469	0.168654	outcome	TRUE	NA	11	0.0330138	exposure	TRUE	8.8139e-06	inferred	OPkYxg	textfile	2	19.7527
IgAN	genus.Ruminiclostridium6.id.11356	rs61060922	G	T	0.15913	0.259734	NA	NA	FALSE	Xd69Oq	0.130196	0.171631	outcome	TRUE	NA	16	0.0322283	exposure	TRUE	7.91022e-07	inferred	OPkYxg	textfile	2	24.3796
IgAN	genus.Ruminiclostridium6.id.11356	rs67479537	C	T	0.118994	-0.227264	NA	NA	FALSE	Xd69Oq	0.115455	0.144373	outcome	TRUE	NA	19	0.026487	exposure	TRUE	7.03758e-06	inferred	OPkYxg	textfile	2	20.183
IgAN	genus.Ruminiclostridium6.id.11356	rs71414120	G	T	0.200894	-0.00421019	NA	NA	FALSE	Xd69Oq	0.975997	0.139932	outcome	TRUE	NA	14	0.0406434	exposure	TRUE	7.699e-07	inferred	OPkYxg	textfile	2	24.4317
IgAN	genus.Ruminiclostridium6.id.11356	rs72991535	G	T	0.135604	0.298762	NA	NA	FALSE	Xd69Oq	0.0761921	0.168486	outcome	TRUE	NA	18	0.0295174	exposure	TRUE	4.34776e-06	inferred	OPkYxg	textfile	2	21.1051
IgAN	genus.Ruminiclostridium6.id.11356	rs792058	A	G	0.0554234	-0.0767475	NA	NA	FALSE	Xd69Oq	0.216568	0.0621082	outcome	TRUE	NA	2	0.0125423	exposure	TRUE	9.91992e-06	inferred	OPkYxg	textfile	2	19.5268
IgAN	genus.Ruminiclostridium6.id.11356	rs79968172	A	G	0.11614	-0.0478539	NA	NA	FALSE	Xd69Oq	0.713659	0.130411	outcome	TRUE	NA	1	0.0243083	exposure	TRUE	1.77252e-06	inferred	OPkYxg	textfile	2	22.8271
IgAN	genus.Ruminiclostridium6.id.11356	rs9555756	C	A	-0.0804138	0.0121285	NA	NA	FALSE	Xd69Oq	0.91189	0.109606	outcome	TRUE	NA	13	0.0176692	exposure	TRUE	5.33726e-06	inferred	OPkYxg	textfile	2	20.7123
IgAN	genus.Ruminiclostridium9.id.11357	rs113048721	G	C	0.0600735	-0.0301163	NA	NA	TRUE	inGPC4	0.727202	0.0863301	outcome	TRUE	NA	9	0.0132737	exposure	TRUE	6.0184e-06	inferred	6dIRoE	textfile	2	20.4823
IgAN	genus.Ruminiclostridium9.id.11357	rs12040548	T	G	0.0570422	-0.0305439	NA	NA	FALSE	inGPC4	0.656286	0.0686305	outcome	TRUE	NA	1	0.0122359	exposure	TRUE	3.13347e-06	inferred	6dIRoE	textfile	2	21.733
IgAN	genus.Ruminiclostridium9.id.11357	rs12419854	A	T	-0.0727975	0.0112048	NA	NA	TRUE	inGPC4	0.871818	0.069444	outcome	TRUE	NA	11	0.0155594	exposure	TRUE	2.88736e-06	inferred	6dIRoE	textfile	2	21.89
IgAN	genus.Ruminiclostridium9.id.11357	rs13033315	A	T	0.0511195	0.018697	NA	NA	TRUE	inGPC4	0.775638	0.0656017	outcome	TRUE	NA	2	0.0111418	exposure	TRUE	4.47319e-06	inferred	6dIRoE	textfile	2	21.0506
IgAN	genus.Ruminiclostridium9.id.11357	rs57665991	G	C	-0.0641507	0.0458604	NA	NA	TRUE	inGPC4	0.517348	0.0708337	outcome	TRUE	NA	3	0.0123339	exposure	TRUE	1.98021e-07	inferred	6dIRoE	textfile	2	27.0523
IgAN	genus.Ruminiclostridium9.id.11357	rs6082461	C	A	0.0586425	0.0844319	NA	NA	FALSE	inGPC4	0.265337	0.0758008	outcome	TRUE	NA	20	0.0131004	exposure	TRUE	7.59162e-06	inferred	6dIRoE	textfile	2	20.0381
IgAN	genus.Ruminiclostridium9.id.11357	rs7137760	T	C	0.050797	0.0351983	NA	NA	FALSE	inGPC4	0.566603	0.0614216	outcome	TRUE	NA	12	0.0112182	exposure	TRUE	5.95234e-06	inferred	6dIRoE	textfile	2	20.5035
IgAN	genus.Ruminiclostridium9.id.11357	rs73592673	T	A	-0.081629	0.123693	NA	NA	TRUE	inGPC4	0.175021	0.0912025	outcome	TRUE	NA	6	0.0169515	exposure	TRUE	1.46865e-06	inferred	6dIRoE	textfile	2	23.1886
IgAN	genus.Ruminiclostridium9.id.11357	rs74303178	C	T	0.0532742	0.0199107	NA	NA	FALSE	inGPC4	0.762931	0.0660093	outcome	TRUE	NA	8	0.0119274	exposure	TRUE	7.94908e-06	inferred	6dIRoE	textfile	2	19.9501
IgAN	genus.Ruminiclostridium9.id.11357	rs78191726	C	T	0.0944998	-0.0497455	NA	NA	FALSE	inGPC4	0.675064	0.118666	outcome	TRUE	NA	6	0.0210206	exposure	TRUE	6.93796e-06	inferred	6dIRoE	textfile	2	20.2103
IgAN	genus.Ruminiclostridium9.id.11357	rs79082720	G	C	0.0928576	0.173974	NA	NA	TRUE	inGPC4	0.220331	0.141944	outcome	TRUE	NA	7	0.0204871	exposure	TRUE	5.82943e-06	inferred	6dIRoE	textfile	2	20.5434
IgAN	genus.Ruminiclostridium9.id.11357	rs918449	G	A	-0.0950908	-0.044036	NA	NA	FALSE	inGPC4	0.710847	0.118785	outcome	TRUE	NA	19	0.0197177	exposure	TRUE	1.41687e-06	inferred	6dIRoE	textfile	2	23.2576
IgAN	genus.Ruminiclostridium9.id.11357	rs9522712	C	T	0.0699728	-0.0485753	NA	NA	FALSE	inGPC4	0.577507	0.087204	outcome	TRUE	NA	13	0.0154939	exposure	TRUE	6.29747e-06	inferred	6dIRoE	textfile	2	20.3956
IgAN	genus.Ruminiclostridium9.id.11357	rs9809789	T	C	-0.0717454	0.0730717	NA	NA	FALSE	inGPC4	0.359325	0.0797157	outcome	TRUE	NA	3	0.0159673	exposure	TRUE	7.01398e-06	inferred	6dIRoE	textfile	2	20.1894
IgAN	genus.Ruminiclostridium9.id.11357	rs115044523	A	G	-0.098	0.06356	NA	0.965876	FALSE	mOPhzU	0.705178	0.167996	outcome	TRUE	rs117839801	7	0.020262	exposure	TRUE	1.32e-06	inferred	TTQAXP	textfile	2	23.3931
IgAN	genus.RuminococcaceaeNK4A214group.id.11358	rs11241747	T	C	0.0533858	0.0258911	NA	NA	FALSE	Foumsf	0.699091	0.0669806	outcome	TRUE	NA	5	0.0120035	exposure	TRUE	8.68604e-06	inferred	23L9zd	textfile	2	19.7806
IgAN	genus.RuminococcaceaeNK4A214group.id.11358	rs114244418	G	C	-0.175266	-0.0183255	NA	NA	TRUE	Foumsf	0.907416	0.157573	outcome	TRUE	NA	2	0.0372779	exposure	TRUE	2.5812e-06	inferred	23L9zd	textfile	2	22.1051
IgAN	genus.RuminococcaceaeNK4A214group.id.11358	rs11586410	A	G	-0.0863422	0.080776	NA	NA	FALSE	Foumsf	0.339642	0.0845934	outcome	TRUE	NA	1	0.0169937	exposure	TRUE	3.7577e-07	inferred	23L9zd	textfile	2	25.8149
IgAN	genus.RuminococcaceaeNK4A214group.id.11358	rs12642039	C	T	-0.0553003	0.0387945	NA	NA	FALSE	Foumsf	0.542408	0.0636835	outcome	TRUE	NA	4	0.0119397	exposure	TRUE	3.62826e-06	inferred	23L9zd	textfile	2	21.4519
IgAN	genus.RuminococcaceaeNK4A214group.id.11358	rs12731	G	A	-0.0527684	-0.0131466	NA	NA	FALSE	Foumsf	0.834975	0.063106	outcome	TRUE	NA	2	0.0115053	exposure	TRUE	4.50891e-06	inferred	23L9zd	textfile	2	21.0353
IgAN	genus.RuminococcaceaeNK4A214group.id.11358	rs13087692	G	T	0.0574623	0.0113788	NA	NA	FALSE	Foumsf	0.86497	0.066914	outcome	TRUE	NA	3	0.012594	exposure	TRUE	5.05025e-06	inferred	23L9zd	textfile	2	20.8181
IgAN	genus.RuminococcaceaeNK4A214group.id.11358	rs136761	A	G	-0.0587521	-0.0797801	NA	NA	FALSE	Foumsf	0.210195	0.0636698	outcome	TRUE	NA	22	0.0119155	exposure	TRUE	8.19183e-07	inferred	23L9zd	textfile	2	24.3122
IgAN	genus.RuminococcaceaeNK4A214group.id.11358	rs147475196	G	A	-0.133769	0.120838	NA	NA	FALSE	Foumsf	0.227564	0.100143	outcome	TRUE	NA	3	0.0295196	exposure	TRUE	5.85611e-06	inferred	23L9zd	textfile	2	20.5347
IgAN	genus.RuminococcaceaeNK4A214group.id.11358	rs34576931	C	G	-0.0873312	-0.0309699	NA	NA	TRUE	Foumsf	0.797352	0.120611	outcome	TRUE	NA	12	0.0194886	exposure	TRUE	7.42442e-06	inferred	23L9zd	textfile	2	20.0806
IgAN	genus.RuminococcaceaeNK4A214group.id.11358	rs35559912	C	T	-0.0925071	0.059009	NA	NA	FALSE	Foumsf	0.531814	0.0943784	outcome	TRUE	NA	5	0.0203674	exposure	TRUE	5.57434e-06	inferred	23L9zd	textfile	2	20.6291
IgAN	genus.RuminococcaceaeNK4A214group.id.11358	rs4814689	T	C	-0.1083	-0.0808809	NA	NA	FALSE	Foumsf	0.589942	0.15008	outcome	TRUE	NA	20	0.0230708	exposure	TRUE	2.67584e-06	inferred	23L9zd	textfile	2	22.036
IgAN	genus.RuminococcaceaeNK4A214group.id.11358	rs5994253	G	A	-0.0811302	-0.0921599	NA	NA	FALSE	Foumsf	0.290681	0.0872207	outcome	TRUE	NA	22	0.0157621	exposure	TRUE	2.6444e-07	inferred	23L9zd	textfile	2	26.4934
IgAN	genus.RuminococcaceaeNK4A214group.id.11358	rs62027366	C	T	0.0615389	-0.0442897	NA	NA	FALSE	Foumsf	0.560426	0.0760717	outcome	TRUE	NA	16	0.0137612	exposure	TRUE	7.75199e-06	inferred	23L9zd	textfile	2	19.9981
IgAN	genus.RuminococcaceaeNK4A214group.id.11358	rs6681678	T	C	-0.100174	-0.087102	NA	NA	FALSE	Foumsf	0.608959	0.170268	outcome	TRUE	NA	1	0.024	exposure	TRUE	2.99404e-05	inferred	23L9zd	textfile	2	17.4216
IgAN	genus.RuminococcaceaeNK4A214group.id.11358	rs73158814	G	C	-0.109257	-0.189875	NA	NA	TRUE	Foumsf	0.259624	0.168437	outcome	TRUE	NA	7	0.0227458	exposure	TRUE	1.55996e-06	inferred	23L9zd	textfile	2	23.0726
IgAN	genus.RuminococcaceaeNK4A214group.id.11358	rs7573569	C	T	0.107739	-0.000997279	NA	NA	FALSE	Foumsf	0.993723	0.126772	outcome	TRUE	NA	2	0.0233638	exposure	TRUE	4.00079e-06	inferred	23L9zd	textfile	2	21.2645
IgAN	genus.RuminococcaceaeUCG002.id.11360	rs10916131	T	C	-0.069333	-0.0630896	NA	NA	FALSE	EdDqyA	0.446163	0.0828135	outcome	TRUE	NA	1	0.0146753	exposure	TRUE	2.30724e-06	inferred	w398zE	textfile	2	22.3205
IgAN	genus.RuminococcaceaeUCG002.id.11360	rs10927423	A	C	-0.0713617	0.0169278	NA	NA	FALSE	EdDqyA	0.831694	0.0796493	outcome	TRUE	NA	1	0.0147712	exposure	TRUE	1.35759e-06	inferred	w398zE	textfile	2	23.3398
IgAN	genus.RuminococcaceaeUCG002.id.11360	rs10964441	A	G	-0.14906	0.108827	NA	NA	FALSE	EdDqyA	0.280012	0.100738	outcome	TRUE	NA	9	0.034486	exposure	TRUE	1.54385e-05	inferred	w398zE	textfile	2	18.6826
IgAN	genus.RuminococcaceaeUCG002.id.11360	rs113147300	G	A	-0.075842	0.0175013	NA	NA	FALSE	EdDqyA	0.844235	0.0890746	outcome	TRUE	NA	9	0.0164562	exposure	TRUE	4.05166e-06	inferred	w398zE	textfile	2	21.2403
IgAN	genus.RuminococcaceaeUCG002.id.11360	rs11607472	G	A	-0.0780229	0.215781	NA	NA	FALSE	EdDqyA	0.0780135	0.12244	outcome	TRUE	NA	11	0.0176325	exposure	TRUE	9.64636e-06	inferred	w398zE	textfile	2	19.5802
IgAN	genus.RuminococcaceaeUCG002.id.11360	rs116974815	A	C	-0.189731	0.096315	NA	NA	FALSE	EdDqyA	0.423059	0.120225	outcome	TRUE	NA	11	0.0396566	exposure	TRUE	1.71555e-06	inferred	w398zE	textfile	2	22.8899
IgAN	genus.RuminococcaceaeUCG002.id.11360	rs12463378	G	A	-0.0522061	-0.0202083	NA	NA	FALSE	EdDqyA	0.761498	0.0665811	outcome	TRUE	NA	19	0.0112086	exposure	TRUE	3.19825e-06	inferred	w398zE	textfile	2	21.6938
IgAN	genus.RuminococcaceaeUCG002.id.11360	rs15256	T	C	0.0732376	-0.0457427	NA	NA	FALSE	EdDqyA	0.628226	0.0944658	outcome	TRUE	NA	10	0.016834	exposure	TRUE	1.3578e-05	inferred	w398zE	textfile	2	18.9275
IgAN	genus.RuminococcaceaeUCG002.id.11360	rs2265670	G	C	-0.0512404	-0.024915	NA	NA	TRUE	EdDqyA	0.684517	0.0613205	outcome	TRUE	NA	1	0.0109287	exposure	TRUE	2.75067e-06	inferred	w398zE	textfile	2	21.9831
IgAN	genus.RuminococcaceaeUCG002.id.11360	rs362417	C	G	-0.054863	-0.105333	NA	NA	TRUE	EdDqyA	0.159211	0.074825	outcome	TRUE	NA	14	0.0120984	exposure	TRUE	5.76758e-06	inferred	w398zE	textfile	2	20.5638
IgAN	genus.RuminococcaceaeUCG002.id.11360	rs55793120	C	T	0.137396	0.115754	NA	NA	FALSE	EdDqyA	0.374996	0.130478	outcome	TRUE	NA	12	0.027414	exposure	TRUE	5.3895e-07	inferred	w398zE	textfile	2	25.1191
IgAN	genus.RuminococcaceaeUCG002.id.11360	rs57079348	G	T	-0.076573	0.327181	NA	NA	FALSE	EdDqyA	0.00529956	0.117343	outcome	TRUE	NA	13	0.017282	exposure	TRUE	9.3882e-06	inferred	w398zE	textfile	2	19.632
IgAN	genus.RuminococcaceaeUCG002.id.11360	rs62374283	C	T	-0.0581341	-0.0672462	NA	NA	FALSE	EdDqyA	0.292861	0.0639304	outcome	TRUE	NA	5	0.0120654	exposure	TRUE	1.44836e-06	inferred	w398zE	textfile	2	23.2154
IgAN	genus.RuminococcaceaeUCG002.id.11360	rs6542556	G	A	0.050974	-0.0967932	NA	NA	FALSE	EdDqyA	0.124882	0.063074	outcome	TRUE	NA	2	0.011406	exposure	TRUE	7.85698e-06	inferred	w398zE	textfile	2	19.9724
IgAN	genus.RuminococcaceaeUCG002.id.11360	rs67746927	G	C	-0.054237	0.0389928	NA	NA	TRUE	EdDqyA	0.53032	0.0621382	outcome	TRUE	NA	4	0.0110357	exposure	TRUE	8.89283e-07	inferred	w398zE	textfile	2	24.1541
IgAN	genus.RuminococcaceaeUCG002.id.11360	rs6793778	T	C	-0.0558706	-0.0545585	NA	NA	FALSE	EdDqyA	0.435748	0.0700011	outcome	TRUE	NA	3	0.0125258	exposure	TRUE	8.1791e-06	inferred	w398zE	textfile	2	19.8955
IgAN	genus.RuminococcaceaeUCG002.id.11360	rs7120052	C	A	0.0624796	0.0390796	NA	NA	FALSE	EdDqyA	0.617671	0.0782916	outcome	TRUE	NA	11	0.0135523	exposure	TRUE	4.02178e-06	inferred	w398zE	textfile	2	21.2544
IgAN	genus.RuminococcaceaeUCG002.id.11360	rs7155595	A	C	0.0569929	-0.0691112	NA	NA	FALSE	EdDqyA	0.300054	0.0666891	outcome	TRUE	NA	14	0.0116986	exposure	TRUE	1.1061e-06	inferred	w398zE	textfile	2	23.734
IgAN	genus.RuminococcaceaeUCG002.id.11360	rs7249614	G	A	-0.0492778	0.0522952	NA	NA	FALSE	EdDqyA	0.406953	0.0630619	outcome	TRUE	NA	19	0.0110807	exposure	TRUE	8.7003e-06	inferred	w398zE	textfile	2	19.7775
IgAN	genus.RuminococcaceaeUCG002.id.11360	rs72874194	C	G	-0.0770289	-0.0137827	NA	NA	TRUE	EdDqyA	0.876426	0.0886338	outcome	TRUE	NA	2	0.016725	exposure	TRUE	4.1123e-06	inferred	w398zE	textfile	2	21.2118
IgAN	genus.RuminococcaceaeUCG002.id.11360	rs76847269	G	A	0.163508	-0.0441337	NA	NA	FALSE	EdDqyA	0.820257	0.194238	outcome	TRUE	NA	5	0.0356151	exposure	TRUE	4.41175e-06	inferred	w398zE	textfile	2	21.0771
IgAN	genus.RuminococcaceaeUCG002.id.11360	rs77564310	C	A	-0.0713093	0.106676	NA	NA	FALSE	EdDqyA	0.159505	0.0758322	outcome	TRUE	NA	15	0.0140855	exposure	TRUE	4.13595e-07	inferred	w398zE	textfile	2	25.6298
IgAN	genus.RuminococcaceaeUCG002.id.11360	rs79016051	T	C	-0.0887747	0.0632145	NA	NA	FALSE	EdDqyA	0.486205	0.0907788	outcome	TRUE	NA	1	0.0189424	exposure	TRUE	2.77843e-06	inferred	w398zE	textfile	2	21.9638
IgAN	genus.RuminococcaceaeUCG002.id.11360	rs882348	G	A	-0.0799946	-0.0660327	NA	NA	FALSE	EdDqyA	0.486381	0.0948644	outcome	TRUE	NA	4	0.0178618	exposure	TRUE	7.51595e-06	inferred	w398zE	textfile	2	20.0572
IgAN	genus.RuminococcaceaeUCG003.id.11361	rs10490280	T	C	-0.0672094	0.118981	NA	NA	FALSE	Wrb6Zk	0.129211	0.0784206	outcome	TRUE	NA	2	0.0143309	exposure	TRUE	2.73459e-06	inferred	ynqhPz	textfile	2	21.9943
IgAN	genus.RuminococcaceaeUCG003.id.11361	rs11243416	C	T	-0.0925653	0.190084	NA	NA	FALSE	Wrb6Zk	0.115176	0.120662	outcome	TRUE	NA	9	0.0191203	exposure	TRUE	1.29057e-06	inferred	ynqhPz	textfile	2	23.4372
IgAN	genus.RuminococcaceaeUCG003.id.11361	rs11831525	C	A	0.071227	-0.035178	NA	NA	FALSE	Wrb6Zk	0.63512	0.074132	outcome	TRUE	NA	12	0.0151814	exposure	TRUE	2.70917e-06	inferred	ynqhPz	textfile	2	22.0122
IgAN	genus.RuminococcaceaeUCG003.id.11361	rs139730	C	G	-0.0577655	0.0226902	NA	NA	TRUE	Wrb6Zk	0.74808	0.0706477	outcome	TRUE	NA	22	0.0130645	exposure	TRUE	9.79861e-06	inferred	ynqhPz	textfile	2	19.5503
IgAN	genus.RuminococcaceaeUCG003.id.11361	rs16959793	C	A	-0.062527	-0.0264714	NA	NA	FALSE	Wrb6Zk	0.67004	0.062126	outcome	TRUE	NA	15	0.0131259	exposure	TRUE	1.90122e-06	inferred	ynqhPz	textfile	2	22.6924
IgAN	genus.RuminococcaceaeUCG003.id.11361	rs2523124	C	T	-0.0546625	0.031593	NA	NA	FALSE	Wrb6Zk	0.612775	0.0624223	outcome	TRUE	NA	7	0.0120823	exposure	TRUE	6.06349e-06	inferred	ynqhPz	textfile	2	20.4681
IgAN	genus.RuminococcaceaeUCG003.id.11361	rs3013089	A	G	-0.0551473	0.0141257	NA	NA	FALSE	Wrb6Zk	0.822789	0.0630726	outcome	TRUE	NA	1	0.0120346	exposure	TRUE	4.59671e-06	inferred	ynqhPz	textfile	2	20.9984
IgAN	genus.RuminococcaceaeUCG003.id.11361	rs4452755	C	A	-0.0634463	-0.0649209	NA	NA	FALSE	Wrb6Zk	0.315949	0.0647385	outcome	TRUE	NA	8	0.0134741	exposure	TRUE	2.49218e-06	inferred	ynqhPz	textfile	2	22.1725
IgAN	genus.RuminococcaceaeUCG003.id.11361	rs4532474	A	G	0.0769231	-0.0182277	NA	NA	FALSE	Wrb6Zk	0.825058	0.0824619	outcome	TRUE	NA	6	0.017045	exposure	TRUE	6.39312e-06	inferred	ynqhPz	textfile	2	20.3667
IgAN	genus.RuminococcaceaeUCG003.id.11361	rs4629039	A	T	0.0553742	0.0171773	NA	NA	TRUE	Wrb6Zk	0.785154	0.0630106	outcome	TRUE	NA	18	0.0122659	exposure	TRUE	6.34759e-06	inferred	ynqhPz	textfile	2	20.3804
IgAN	genus.RuminococcaceaeUCG003.id.11361	rs646327	A	G	0.0586696	-0.00459664	NA	NA	FALSE	Wrb6Zk	0.941072	0.0621821	outcome	TRUE	NA	19	0.011837	exposure	TRUE	7.17812e-07	inferred	ynqhPz	textfile	2	24.5667
IgAN	genus.RuminococcaceaeUCG003.id.11361	rs6759615	G	A	0.102523	0.0217805	NA	NA	FALSE	Wrb6Zk	0.831445	0.102328	outcome	TRUE	NA	2	0.0200204	exposure	TRUE	3.04048e-07	inferred	ynqhPz	textfile	2	26.2238
IgAN	genus.RuminococcaceaeUCG003.id.11361	rs73341548	G	T	-0.170045	0.147441	NA	NA	FALSE	Wrb6Zk	0.265189	0.132328	outcome	TRUE	NA	7	0.0318674	exposure	TRUE	9.50033e-08	inferred	ynqhPz	textfile	2	28.4732
IgAN	genus.RuminococcaceaeUCG003.id.11361	rs78720113	G	A	-0.115348	-0.137173	NA	NA	FALSE	Wrb6Zk	0.233657	0.115175	outcome	TRUE	NA	3	0.0249601	exposure	TRUE	3.81308e-06	inferred	ynqhPz	textfile	2	21.3566
IgAN	genus.RuminococcaceaeUCG004.id.11362	rs10976229	G	T	0.095976	-0.173039	NA	NA	FALSE	4fKpDu	0.0589834	0.0916364	outcome	TRUE	NA	9	0.0214554	exposure	TRUE	7.70281e-06	inferred	4WhYX5	textfile	2	20.0103
IgAN	genus.RuminococcaceaeUCG004.id.11362	rs11961899	A	G	-0.0707825	-0.165072	NA	NA	FALSE	4fKpDu	0.0151831	0.0679872	outcome	TRUE	NA	6	0.0161381	exposure	TRUE	1.15433e-05	inferred	4WhYX5	textfile	2	19.2374
IgAN	genus.RuminococcaceaeUCG004.id.11362	rs12125734	T	G	0.133972	-0.163122	NA	NA	FALSE	4fKpDu	0.124168	0.106095	outcome	TRUE	NA	1	0.0257417	exposure	TRUE	1.94552e-07	inferred	4WhYX5	textfile	2	27.0865
IgAN	genus.RuminococcaceaeUCG004.id.11362	rs2248146	C	T	0.0689452	0.0618835	NA	NA	FALSE	4fKpDu	0.335385	0.0642395	outcome	TRUE	NA	7	0.0153649	exposure	TRUE	7.21719e-06	inferred	4WhYX5	textfile	2	20.1348
IgAN	genus.RuminococcaceaeUCG004.id.11362	rs3800178	T	C	-0.0804407	-0.0296189	NA	NA	FALSE	4fKpDu	0.673684	0.0703374	outcome	TRUE	NA	6	0.0177915	exposure	TRUE	6.146e-06	inferred	4WhYX5	textfile	2	20.4422
IgAN	genus.RuminococcaceaeUCG004.id.11362	rs516741	G	T	-0.0755412	0.119857	NA	NA	FALSE	4fKpDu	0.127426	0.0786292	outcome	TRUE	NA	3	0.0161951	exposure	TRUE	3.09463e-06	inferred	4WhYX5	textfile	2	21.757
IgAN	genus.RuminococcaceaeUCG004.id.11362	rs550351	C	A	0.078587	-0.00927871	NA	NA	FALSE	4fKpDu	0.880562	0.0617521	outcome	TRUE	NA	1	0.018003	exposure	TRUE	1.27002e-05	inferred	4WhYX5	textfile	2	19.055
IgAN	genus.RuminococcaceaeUCG004.id.11362	rs6769553	G	A	0.0849743	0.00033266	NA	NA	FALSE	4fKpDu	0.996176	0.069402	outcome	TRUE	NA	3	0.0157451	exposure	TRUE	6.78081e-08	inferred	4WhYX5	textfile	2	29.1264
IgAN	genus.RuminococcaceaeUCG004.id.11362	rs7123615	G	C	-0.0786157	0.0547764	NA	NA	TRUE	4fKpDu	0.478379	0.0772682	outcome	TRUE	NA	11	0.0179592	exposure	TRUE	1.20063e-05	inferred	4WhYX5	textfile	2	19.1623
IgAN	genus.RuminococcaceaeUCG004.id.11362	rs7569771	G	A	-0.075914	0.043546	NA	NA	FALSE	4fKpDu	0.540986	0.0712323	outcome	TRUE	NA	2	0.0170308	exposure	TRUE	8.29394e-06	inferred	4WhYX5	textfile	2	19.8689
IgAN	genus.RuminococcaceaeUCG004.id.11362	rs872501	A	G	0.116125	-0.109994	NA	NA	FALSE	4fKpDu	0.337788	0.114751	outcome	TRUE	NA	8	0.025946	exposure	TRUE	7.61866e-06	inferred	4WhYX5	textfile	2	20.0313
IgAN	genus.RuminococcaceaeUCG004.id.11362	rs9818949	T	G	0.0859927	-0.103571	NA	NA	FALSE	4fKpDu	0.181102	0.0774437	outcome	TRUE	NA	3	0.0188671	exposure	TRUE	5.16924e-06	inferred	4WhYX5	textfile	2	20.7735
IgAN	genus.RuminococcaceaeUCG005.id.11363	rs10873449	C	T	0.0654843	-0.0283879	NA	NA	FALSE	iTkbDz	0.71502	0.077749	outcome	TRUE	NA	14	0.0143973	exposure	TRUE	5.40658e-06	inferred	bbxhk6	textfile	2	20.6876
IgAN	genus.RuminococcaceaeUCG005.id.11363	rs10937802	A	G	0.0755811	-0.0485899	NA	NA	FALSE	iTkbDz	0.605367	0.0940393	outcome	TRUE	NA	4	0.0168226	exposure	TRUE	7.02843e-06	inferred	bbxhk6	textfile	2	20.1855
IgAN	genus.RuminococcaceaeUCG005.id.11363	rs10950694	C	T	0.0577628	-0.0504002	NA	NA	FALSE	iTkbDz	0.429952	0.0638565	outcome	TRUE	NA	7	0.011412	exposure	TRUE	4.15792e-07	inferred	bbxhk6	textfile	2	25.6196
IgAN	genus.RuminococcaceaeUCG005.id.11363	rs114279581	G	A	-0.146604	0.24672	NA	NA	FALSE	iTkbDz	0.0326137	0.115462	outcome	TRUE	NA	2	0.0316034	exposure	TRUE	3.50318e-06	inferred	bbxhk6	textfile	2	21.5191
IgAN	genus.RuminococcaceaeUCG005.id.11363	rs12288512	G	A	0.066635	0.105691	NA	NA	FALSE	iTkbDz	0.139589	0.0715426	outcome	TRUE	NA	11	0.0144356	exposure	TRUE	3.91146e-06	inferred	bbxhk6	textfile	2	21.3078
IgAN	genus.RuminococcaceaeUCG005.id.11363	rs12604884	T	G	0.0675317	0.0154304	NA	NA	FALSE	iTkbDz	0.845876	0.079381	outcome	TRUE	NA	18	0.0143745	exposure	TRUE	2.62705e-06	inferred	bbxhk6	textfile	2	22.0713
IgAN	genus.RuminococcaceaeUCG005.id.11363	rs2893871	A	G	-0.073644	0.139576	NA	NA	FALSE	iTkbDz	0.153714	0.0978429	outcome	TRUE	NA	10	0.015548	exposure	TRUE	2.17375e-06	inferred	bbxhk6	textfile	2	22.435
IgAN	genus.RuminococcaceaeUCG005.id.11363	rs34781347	A	G	0.188685	-0.00193969	NA	NA	FALSE	iTkbDz	0.987079	0.119774	outcome	TRUE	NA	20	0.0386484	exposure	TRUE	1.04967e-06	inferred	bbxhk6	textfile	2	23.8348
IgAN	genus.RuminococcaceaeUCG005.id.11363	rs35166120	G	C	-0.0686153	0.0601006	NA	NA	TRUE	iTkbDz	0.419495	0.0744467	outcome	TRUE	NA	8	0.0146252	exposure	TRUE	2.71102e-06	inferred	bbxhk6	textfile	2	22.0109
IgAN	genus.RuminococcaceaeUCG005.id.11363	rs394449	T	A	0.0692909	-0.088805	NA	NA	TRUE	iTkbDz	0.325442	0.0903098	outcome	TRUE	NA	17	0.0148712	exposure	TRUE	3.17135e-06	inferred	bbxhk6	textfile	2	21.71
IgAN	genus.RuminococcaceaeUCG005.id.11363	rs55793120	C	T	0.121548	0.115754	NA	NA	FALSE	iTkbDz	0.374996	0.130478	outcome	TRUE	NA	12	0.0279546	exposure	TRUE	1.3736e-05	inferred	bbxhk6	textfile	2	18.9054
IgAN	genus.RuminococcaceaeUCG005.id.11363	rs60081663	G	C	0.158082	0.0168241	NA	NA	TRUE	iTkbDz	0.92295	0.17395	outcome	TRUE	NA	5	0.0319586	exposure	TRUE	7.55801e-07	inferred	bbxhk6	textfile	2	24.4673
IgAN	genus.RuminococcaceaeUCG005.id.11363	rs72776570	A	C	0.087067	0.0738022	NA	NA	FALSE	iTkbDz	0.478575	0.104153	outcome	TRUE	NA	10	0.0197179	exposure	TRUE	1.00715e-05	inferred	bbxhk6	textfile	2	19.4978
IgAN	genus.RuminococcaceaeUCG005.id.11363	rs7449320	A	C	0.0599163	-0.000132576	NA	NA	FALSE	iTkbDz	0.998543	0.0725893	outcome	TRUE	NA	5	0.0130836	exposure	TRUE	4.66118e-06	inferred	bbxhk6	textfile	2	20.9717
IgAN	genus.RuminococcaceaeUCG005.id.11363	rs7555878	G	A	0.0586677	0.0538317	NA	NA	FALSE	iTkbDz	0.447563	0.0708792	outcome	TRUE	NA	1	0.0125277	exposure	TRUE	2.82668e-06	inferred	bbxhk6	textfile	2	21.9308
IgAN	genus.RuminococcaceaeUCG005.id.11363	rs7586445	A	G	0.0782349	0.0172672	NA	NA	FALSE	iTkbDz	0.849987	0.0912956	outcome	TRUE	NA	2	0.0176458	exposure	TRUE	9.26563e-06	inferred	bbxhk6	textfile	2	19.6571
IgAN	genus.RuminococcaceaeUCG005.id.11363	rs898577	C	T	-0.123012	0.0615869	NA	NA	FALSE	iTkbDz	0.640221	0.131768	outcome	TRUE	NA	15	0.0286671	exposure	TRUE	1.77819e-05	inferred	bbxhk6	textfile	2	18.4132
IgAN	genus.RuminococcaceaeUCG009.id.11366	rs12508214	T	C	-0.0774649	0.0052553	NA	NA	FALSE	UeI0TX	0.93568	0.0651213	outcome	TRUE	NA	4	0.0168937	exposure	TRUE	4.53053e-06	inferred	2y0cL2	textfile	2	21.0262
IgAN	genus.RuminococcaceaeUCG009.id.11366	rs138460696	G	A	0.139274	-0.0218932	NA	NA	FALSE	UeI0TX	0.852117	0.117441	outcome	TRUE	NA	2	0.0315794	exposure	TRUE	1.03235e-05	inferred	2y0cL2	textfile	2	19.4506
IgAN	genus.RuminococcaceaeUCG009.id.11366	rs1550196	A	G	0.130842	-0.00610448	NA	NA	FALSE	UeI0TX	0.952675	0.10286	outcome	TRUE	NA	17	0.0262478	exposure	TRUE	6.20071e-07	inferred	2y0cL2	textfile	2	24.8488
IgAN	genus.RuminococcaceaeUCG009.id.11366	rs2058609	G	A	0.0816464	0.0704296	NA	NA	FALSE	UeI0TX	0.304367	0.0685704	outcome	TRUE	NA	12	0.017472	exposure	TRUE	2.9684e-06	inferred	2y0cL2	textfile	2	21.8369
IgAN	genus.RuminococcaceaeUCG009.id.11366	rs2192926	G	A	-0.089048	-0.0811354	NA	NA	FALSE	UeI0TX	0.213728	0.065254	outcome	TRUE	NA	2	0.0192989	exposure	TRUE	3.94707e-06	inferred	2y0cL2	textfile	2	21.2904
IgAN	genus.RuminococcaceaeUCG009.id.11366	rs4079028	T	C	0.0915623	-0.0721123	NA	NA	FALSE	UeI0TX	0.311793	0.0712948	outcome	TRUE	NA	1	0.019936	exposure	TRUE	4.37329e-06	inferred	2y0cL2	textfile	2	21.0939
IgAN	genus.RuminococcaceaeUCG009.id.11366	rs4708333	G	T	-0.084033	-0.0518995	NA	NA	FALSE	UeI0TX	0.422279	0.0646743	outcome	TRUE	NA	6	0.0174757	exposure	TRUE	1.52021e-06	inferred	2y0cL2	textfile	2	23.1223
IgAN	genus.RuminococcaceaeUCG009.id.11366	rs61779334	C	G	-0.138137	0.11391	NA	NA	TRUE	UeI0TX	0.264398	0.102065	outcome	TRUE	NA	1	0.0292072	exposure	TRUE	2.25014e-06	inferred	2y0cL2	textfile	2	22.3687
IgAN	genus.RuminococcaceaeUCG009.id.11366	rs6952765	A	G	0.0732099	0.0299365	NA	NA	FALSE	UeI0TX	0.649432	0.0658596	outcome	TRUE	NA	7	0.0166777	exposure	TRUE	1.13512e-05	inferred	2y0cL2	textfile	2	19.2694
IgAN	genus.RuminococcaceaeUCG009.id.11366	rs758191	G	T	0.17702	-0.0445532	NA	NA	FALSE	UeI0TX	0.667576	0.103738	outcome	TRUE	NA	16	0.0375113	exposure	TRUE	2.36893e-06	inferred	2y0cL2	textfile	2	22.2699
IgAN	genus.RuminococcaceaeUCG009.id.11366	rs78410648	G	A	0.120989	-0.152763	NA	NA	FALSE	UeI0TX	0.120261	0.0983236	outcome	TRUE	NA	19	0.0277317	exposure	TRUE	1.28384e-05	inferred	2y0cL2	textfile	2	19.0344
IgAN	genus.RuminococcaceaeUCG009.id.11366	rs8009993	C	G	-0.135936	-0.0179904	NA	NA	TRUE	UeI0TX	0.833502	0.0855823	outcome	TRUE	NA	14	0.0244857	exposure	TRUE	2.82961e-08	inferred	2y0cL2	textfile	2	30.821
IgAN	genus.RuminococcaceaeUCG009.id.11366	rs9558661	C	T	-0.0897823	-0.0618334	NA	NA	FALSE	UeI0TX	0.420052	0.0766848	outcome	TRUE	NA	13	0.0200739	exposure	TRUE	7.72759e-06	inferred	2y0cL2	textfile	2	20.0041
IgAN	genus.RuminococcaceaeUCG009.id.11366	rs113006825	C	T	-0.09289	-0.13789	NA	0.8348	FALSE	3RgW4v	0.092559	0.081978	outcome	TRUE	rs10456654	6	0.020803	exposure	TRUE	8e-06	inferred	MRdjH6	textfile	2	19.9382
IgAN	genus.RuminococcaceaeUCG010.id.11367	rs12597105	A	G	0.0670855	0.0051726	NA	NA	FALSE	KmhOAJ	0.947234	0.0781582	outcome	TRUE	NA	16	0.0144415	exposure	TRUE	3.39533e-06	inferred	zerFMn	textfile	2	21.5791
IgAN	genus.RuminococcaceaeUCG010.id.11367	rs2820282	C	A	-0.0592304	0.0591216	NA	NA	FALSE	KmhOAJ	0.346647	0.0628209	outcome	TRUE	NA	6	0.0125917	exposure	TRUE	2.55208e-06	inferred	zerFMn	textfile	2	22.1269
IgAN	genus.RuminococcaceaeUCG010.id.11367	rs35506912	C	G	-0.0693743	0.00648142	NA	NA	TRUE	KmhOAJ	0.931953	0.0759056	outcome	TRUE	NA	15	0.0147926	exposure	TRUE	2.73457e-06	inferred	zerFMn	textfile	2	21.9943
IgAN	genus.RuminococcaceaeUCG010.id.11367	rs682403	G	A	-0.0588161	-0.0850445	NA	NA	FALSE	KmhOAJ	0.165748	0.0613599	outcome	TRUE	NA	9	0.0124671	exposure	TRUE	2.38537e-06	inferred	zerFMn	textfile	2	22.2566
IgAN	genus.RuminococcaceaeUCG010.id.11367	rs6958419	T	C	-0.0585718	0.0422436	NA	NA	FALSE	KmhOAJ	0.49108	0.0613478	outcome	TRUE	NA	7	0.0124994	exposure	TRUE	2.78623e-06	inferred	zerFMn	textfile	2	21.9584
IgAN	genus.RuminococcaceaeUCG010.id.11367	rs73218807	A	G	-0.166211	0.0734376	NA	NA	FALSE	KmhOAJ	0.509227	0.111262	outcome	TRUE	NA	4	0.0367938	exposure	TRUE	6.26179e-06	inferred	zerFMn	textfile	2	20.4065
IgAN	genus.RuminococcaceaeUCG010.id.11367	rs7441445	T	C	-0.05695	0.0187722	NA	NA	FALSE	KmhOAJ	0.760055	0.061466	outcome	TRUE	NA	4	0.0126502	exposure	TRUE	6.73513e-06	inferred	zerFMn	textfile	2	20.267
IgAN	genus.RuminococcaceaeUCG010.id.11367	rs7935775	T	A	-0.0631351	-0.039113	NA	NA	TRUE	KmhOAJ	0.575526	0.0698531	outcome	TRUE	NA	11	0.0137953	exposure	TRUE	4.7271e-06	inferred	zerFMn	textfile	2	20.9448
IgAN	genus.RuminococcaceaeUCG011.id.11368	rs10274562	T	C	0.110917	-0.0538249	NA	NA	FALSE	nvO7iD	0.393138	0.0630311	outcome	TRUE	NA	7	0.0244556	exposure	TRUE	5.74773e-06	inferred	YYiTyE	textfile	2	20.5704
IgAN	genus.RuminococcaceaeUCG011.id.11368	rs12636310	A	G	0.132725	0.0201419	NA	NA	FALSE	nvO7iD	0.776136	0.0708334	outcome	TRUE	NA	3	0.0282037	exposure	TRUE	2.52669e-06	inferred	YYiTyE	textfile	2	22.1461
IgAN	genus.RuminococcaceaeUCG011.id.11368	rs12724320	T	C	-0.120881	0.00314809	NA	NA	FALSE	nvO7iD	0.960124	0.0629638	outcome	TRUE	NA	1	0.0249229	exposure	TRUE	1.23349e-06	inferred	YYiTyE	textfile	2	23.5243
IgAN	genus.RuminococcaceaeUCG011.id.11368	rs1416041	C	A	-0.182339	-0.00710661	NA	NA	FALSE	nvO7iD	0.924996	0.0754875	outcome	TRUE	NA	6	0.0339898	exposure	TRUE	8.11624e-08	inferred	YYiTyE	textfile	2	28.7781
IgAN	genus.RuminococcaceaeUCG011.id.11368	rs2729556	T	C	-0.109097	0.0180961	NA	NA	FALSE	nvO7iD	0.768369	0.0614448	outcome	TRUE	NA	7	0.0233699	exposure	TRUE	3.03744e-06	inferred	YYiTyE	textfile	2	21.7928
IgAN	genus.RuminococcaceaeUCG011.id.11368	rs4490371	C	T	-0.111816	-0.10408	NA	NA	FALSE	nvO7iD	0.0954069	0.0624153	outcome	TRUE	NA	3	0.0248963	exposure	TRUE	7.07937e-06	inferred	YYiTyE	textfile	2	20.1717
IgAN	genus.RuminococcaceaeUCG011.id.11368	rs79113084	T	C	-0.152166	0.0433917	NA	NA	FALSE	nvO7iD	0.660616	0.0988278	outcome	TRUE	NA	12	0.0317519	exposure	TRUE	1.6486e-06	inferred	YYiTyE	textfile	2	22.9664
IgAN	genus.RuminococcaceaeUCG011.id.11368	rs9729514	G	A	0.184934	-0.0291555	NA	NA	FALSE	nvO7iD	0.783094	0.105908	outcome	TRUE	NA	1	0.0394616	exposure	TRUE	2.78035e-06	inferred	YYiTyE	textfile	2	21.9625
IgAN	genus.RuminococcaceaeUCG013.id.11370	rs11581881	T	C	0.0661211	-0.163115	NA	NA	FALSE	pO2Znb	0.0261138	0.0733261	outcome	TRUE	NA	1	0.0144736	exposure	TRUE	4.91518e-06	inferred	Mu3tmo	textfile	2	20.8701
IgAN	genus.RuminococcaceaeUCG013.id.11370	rs12189346	A	G	0.0684961	0.0645878	NA	NA	FALSE	pO2Znb	0.411261	0.0786048	outcome	TRUE	NA	5	0.014558	exposure	TRUE	2.53818e-06	inferred	Mu3tmo	textfile	2	22.1374
IgAN	genus.RuminococcaceaeUCG013.id.11370	rs12336782	C	T	-0.0856047	0.0373611	NA	NA	FALSE	pO2Znb	0.742828	0.113867	outcome	TRUE	NA	9	0.0189311	exposure	TRUE	6.12841e-06	inferred	Mu3tmo	textfile	2	20.4477
IgAN	genus.RuminococcaceaeUCG013.id.11370	rs12485353	A	G	-0.0607903	-0.0943828	NA	NA	FALSE	pO2Znb	0.18151	0.0706394	outcome	TRUE	NA	3	0.0130847	exposure	TRUE	3.38589e-06	inferred	Mu3tmo	textfile	2	21.5844
IgAN	genus.RuminococcaceaeUCG013.id.11370	rs12781711	T	C	-0.0656129	-0.151835	NA	NA	FALSE	pO2Znb	0.0315878	0.0706347	outcome	TRUE	NA	10	0.0117477	exposure	TRUE	2.33442e-08	inferred	Mu3tmo	textfile	2	31.1944
IgAN	genus.RuminococcaceaeUCG013.id.11370	rs16918863	C	A	0.111491	-0.0931169	NA	NA	FALSE	pO2Znb	0.462636	0.126774	outcome	TRUE	NA	10	0.0240157	exposure	TRUE	3.44333e-06	inferred	Mu3tmo	textfile	2	21.5522
IgAN	genus.RuminococcaceaeUCG013.id.11370	rs1729063	C	G	-0.0533411	0.0128863	NA	NA	TRUE	pO2Znb	0.840971	0.0642223	outcome	TRUE	NA	16	0.0120757	exposure	TRUE	9.99669e-06	inferred	Mu3tmo	textfile	2	19.5121
IgAN	genus.RuminococcaceaeUCG013.id.11370	rs2428106	G	C	-0.0490863	0.103357	NA	NA	TRUE	pO2Znb	0.0949664	0.0618994	outcome	TRUE	NA	9	0.0109903	exposure	TRUE	7.95676e-06	inferred	Mu3tmo	textfile	2	19.9482
IgAN	genus.RuminococcaceaeUCG013.id.11370	rs2730183	A	G	-0.0488692	-0.112749	NA	NA	FALSE	pO2Znb	0.0719615	0.0626602	outcome	TRUE	NA	8	0.0109907	exposure	TRUE	8.73243e-06	inferred	Mu3tmo	textfile	2	19.7704
IgAN	genus.RuminococcaceaeUCG013.id.11370	rs4385846	T	G	0.0598405	-0.0487262	NA	NA	FALSE	pO2Znb	0.53324	0.0782039	outcome	TRUE	NA	10	0.0131807	exposure	TRUE	5.62514e-06	inferred	Mu3tmo	textfile	2	20.6117
IgAN	genus.RuminococcaceaeUCG013.id.11370	rs75088940	C	T	-0.0942968	-0.111683	NA	NA	FALSE	pO2Znb	0.354733	0.12068	outcome	TRUE	NA	12	0.0200712	exposure	TRUE	2.62588e-06	inferred	Mu3tmo	textfile	2	22.0722
IgAN	genus.RuminococcaceaeUCG013.id.11370	rs76973485	T	G	0.194976	-0.242034	NA	NA	FALSE	pO2Znb	0.118974	0.15524	outcome	TRUE	NA	3	0.0418213	exposure	TRUE	3.12983e-06	inferred	Mu3tmo	textfile	2	21.7353
IgAN	genus.RuminococcaceaeUCG013.id.11370	rs9313055	C	T	0.105087	-0.118469	NA	NA	FALSE	pO2Znb	0.290752	0.112137	outcome	TRUE	NA	5	0.023446	exposure	TRUE	7.3914e-06	inferred	Mu3tmo	textfile	2	20.0892
IgAN	genus.RuminococcaceaeUCG013.id.11370	rs9565219	A	T	-0.0524592	0.0314643	NA	NA	TRUE	pO2Znb	0.612216	0.0620704	outcome	TRUE	NA	13	0.0117701	exposure	TRUE	8.31263e-06	inferred	Mu3tmo	textfile	2	19.8646
IgAN	genus.RuminococcaceaeUCG014.id.11371	rs10495392	T	C	-0.082486	0.136936	NA	NA	FALSE	7xLBuD	0.245504	0.117912	outcome	TRUE	NA	1	0.0187194	exposure	TRUE	1.05087e-05	inferred	whjKvg	textfile	2	19.4166
IgAN	genus.RuminococcaceaeUCG014.id.11371	rs10791168	G	A	-0.0664624	0.117953	NA	NA	FALSE	7xLBuD	0.136757	0.0792709	outcome	TRUE	NA	11	0.0150069	exposure	TRUE	9.47616e-06	inferred	whjKvg	textfile	2	19.6142
IgAN	genus.RuminococcaceaeUCG014.id.11371	rs10941294	T	C	-0.122057	0.175531	NA	NA	FALSE	7xLBuD	0.19139	0.134354	outcome	TRUE	NA	5	0.0260017	exposure	TRUE	2.67633e-06	inferred	whjKvg	textfile	2	22.0356
IgAN	genus.RuminococcaceaeUCG014.id.11371	rs115777838	C	T	-0.18835	-0.0149458	NA	NA	FALSE	7xLBuD	0.878114	0.0974554	outcome	TRUE	NA	5	0.0386643	exposure	TRUE	1.10806e-06	inferred	whjKvg	textfile	2	23.7306
IgAN	genus.RuminococcaceaeUCG014.id.11371	rs12638134	G	T	0.0582548	0.0350394	NA	NA	FALSE	7xLBuD	0.571138	0.061866	outcome	TRUE	NA	3	0.0119657	exposure	TRUE	1.12466e-06	inferred	whjKvg	textfile	2	23.702
IgAN	genus.RuminococcaceaeUCG014.id.11371	rs17296933	G	C	-0.0829544	0.183827	NA	NA	TRUE	7xLBuD	0.0573522	0.0967197	outcome	TRUE	NA	19	0.0185058	exposure	TRUE	7.37305e-06	inferred	whjKvg	textfile	2	20.0939
IgAN	genus.RuminococcaceaeUCG014.id.11371	rs34402072	T	C	-0.0688023	0.111734	NA	NA	FALSE	7xLBuD	0.198872	0.086968	outcome	TRUE	NA	8	0.0156083	exposure	TRUE	1.04299e-05	inferred	whjKvg	textfile	2	19.431
IgAN	genus.RuminococcaceaeUCG014.id.11371	rs439810	C	G	-0.0577127	-0.0210652	NA	NA	TRUE	7xLBuD	0.74561	0.0649293	outcome	TRUE	NA	2	0.0126675	exposure	TRUE	5.21489e-06	inferred	whjKvg	textfile	2	20.7567
IgAN	genus.RuminococcaceaeUCG014.id.11371	rs56105232	A	G	0.139276	0.00262781	NA	NA	FALSE	7xLBuD	0.983783	0.129277	outcome	TRUE	NA	9	0.0299132	exposure	TRUE	3.22415e-06	inferred	whjKvg	textfile	2	21.6783
IgAN	genus.RuminococcaceaeUCG014.id.11371	rs61898819	T	A	0.0607865	-0.106591	NA	NA	TRUE	7xLBuD	0.168411	0.0773895	outcome	TRUE	NA	11	0.0138761	exposure	TRUE	1.18316e-05	inferred	whjKvg	textfile	2	19.1903
IgAN	genus.RuminococcaceaeUCG014.id.11371	rs62478832	A	T	-0.058129	0.122256	NA	NA	TRUE	7xLBuD	0.0580363	0.0645008	outcome	TRUE	NA	7	0.012903	exposure	TRUE	6.63528e-06	inferred	whjKvg	textfile	2	20.2956
IgAN	genus.RuminococcaceaeUCG014.id.11371	rs72809222	C	T	0.0671775	-0.0589132	NA	NA	FALSE	7xLBuD	0.43338	0.0751998	outcome	TRUE	NA	2	0.0139838	exposure	TRUE	1.55563e-06	inferred	whjKvg	textfile	2	23.078
IgAN	genus.RuminococcaceaeUCG014.id.11371	rs74060145	G	C	-0.115767	-0.108935	NA	NA	TRUE	7xLBuD	0.337901	0.113673	outcome	TRUE	NA	1	0.0254199	exposure	TRUE	5.25887e-06	inferred	whjKvg	textfile	2	20.7406
IgAN	genus.RuminococcaceaeUCG014.id.11371	rs79640386	A	T	-0.110863	-0.0413393	NA	NA	TRUE	7xLBuD	0.647819	0.090499	outcome	TRUE	NA	18	0.0248098	exposure	TRUE	7.8756e-06	inferred	whjKvg	textfile	2	19.9678
IgAN	genus.RuminococcaceaeUCG014.id.11371	rs853612	G	A	-0.0528257	-0.00204589	NA	NA	FALSE	7xLBuD	0.973929	0.0626016	outcome	TRUE	NA	10	0.0119367	exposure	TRUE	9.62193e-06	inferred	whjKvg	textfile	2	19.585
IgAN	genus.RuminococcaceaeUCG014.id.11371	rs995642	T	C	0.060048	0.0238876	NA	NA	FALSE	7xLBuD	0.739203	0.0717543	outcome	TRUE	NA	2	0.0126417	exposure	TRUE	2.0342e-06	inferred	whjKvg	textfile	2	22.5625
IgAN	genus.RuminococcaceaeUCG014.id.11371	rs73186226	A	G	-0.09939	0.138542	NA	0.081952	FALSE	S9Hi99	0.21513	0.111765	outcome	TRUE	rs10512621	3	0.021682	exposure	TRUE	4.57e-06	inferred	jPEwSJ	textfile	2	21.0129
IgAN	genus.RuminococcaceaeUCG014.id.11371	rs77627087	G	C	0.067562	-0.0418	NA	0.189361	TRUE	S9Hi99	0.591063	0.077798	outcome	TRUE	rs7190655	16	0.01501	exposure	TRUE	6.76e-06	inferred	jPEwSJ	textfile	2	20.2602
IgAN	genus.Ruminococcus1.id.11373	rs10769159	C	G	-0.0640277	0.0595026	NA	NA	TRUE	Mx6cZH	0.341698	0.0625807	outcome	TRUE	NA	11	0.0110059	exposure	TRUE	5.97108e-09	inferred	I9RSnY	textfile	2	33.8441
IgAN	genus.Ruminococcus1.id.11373	rs10995816	G	C	-0.0762002	0.061407	NA	NA	TRUE	Mx6cZH	0.525985	0.096834	outcome	TRUE	NA	10	0.0174689	exposure	TRUE	1.28848e-05	inferred	I9RSnY	textfile	2	19.0275
IgAN	genus.Ruminococcus1.id.11373	rs11783695	T	G	-0.0734114	0.0211204	NA	NA	FALSE	Mx6cZH	0.801602	0.0840531	outcome	TRUE	NA	8	0.0161398	exposure	TRUE	5.40377e-06	inferred	I9RSnY	textfile	2	20.6886
IgAN	genus.Ruminococcus1.id.11373	rs17781867	T	C	0.0999271	-0.0975118	NA	NA	FALSE	Mx6cZH	0.420203	0.120972	outcome	TRUE	NA	17	0.0211728	exposure	TRUE	2.36314e-06	inferred	I9RSnY	textfile	2	22.2746
IgAN	genus.Ruminococcus1.id.11373	rs3000856	A	T	-0.0709997	-0.119861	NA	NA	TRUE	Mx6cZH	0.15069	0.0834048	outcome	TRUE	NA	1	0.0162766	exposure	TRUE	1.28836e-05	inferred	I9RSnY	textfile	2	19.0277
IgAN	genus.Ruminococcus1.id.11373	rs3819978	T	C	-0.11504	-0.0877236	NA	NA	FALSE	Mx6cZH	0.451773	0.116582	outcome	TRUE	NA	1	0.0260137	exposure	TRUE	9.76645e-06	inferred	I9RSnY	textfile	2	19.5566
IgAN	genus.Ruminococcus1.id.11373	rs4849717	A	T	0.132764	0.0636959	NA	NA	TRUE	Mx6cZH	0.584762	0.116565	outcome	TRUE	NA	2	0.0299816	exposure	TRUE	9.50337e-06	inferred	I9RSnY	textfile	2	19.6087
IgAN	genus.Ruminococcus1.id.11373	rs6105066	C	T	-0.0607052	0.0729763	NA	NA	FALSE	Mx6cZH	0.291304	0.0691545	outcome	TRUE	NA	20	0.013425	exposure	TRUE	6.13145e-06	inferred	I9RSnY	textfile	2	20.4467
IgAN	genus.Ruminococcus1.id.11373	rs6493760	T	C	0.0535262	-0.0234312	NA	NA	FALSE	Mx6cZH	0.714791	0.0641197	outcome	TRUE	NA	15	0.0115885	exposure	TRUE	3.85736e-06	inferred	I9RSnY	textfile	2	21.3345
IgAN	genus.Ruminococcus1.id.11373	rs6750529	T	C	0.0569701	0.00821843	NA	NA	FALSE	Mx6cZH	0.906933	0.0702982	outcome	TRUE	NA	2	0.0127423	exposure	TRUE	7.78761e-06	inferred	I9RSnY	textfile	2	19.9893
IgAN	genus.Ruminococcus1.id.11373	rs7117576	G	A	0.0829505	0.147793	NA	NA	FALSE	Mx6cZH	0.167338	0.107033	outcome	TRUE	NA	11	0.0170891	exposure	TRUE	1.21003e-06	inferred	I9RSnY	textfile	2	23.5612
IgAN	genus.Ruminococcus1.id.11373	rs7583465	T	C	0.0527654	0.0881921	NA	NA	FALSE	Mx6cZH	0.150803	0.0613851	outcome	TRUE	NA	2	0.0112619	exposure	TRUE	2.7954e-06	inferred	I9RSnY	textfile	2	21.9521
IgAN	genus.Ruminococcus1.id.11373	rs78572139	A	G	0.125038	0.0265139	NA	NA	FALSE	Mx6cZH	0.795041	0.102066	outcome	TRUE	NA	5	0.0279411	exposure	TRUE	7.63966e-06	inferred	I9RSnY	textfile	2	20.026
IgAN	genus.Ruminococcus1.id.11373	rs78613526	A	G	0.167497	-0.156755	NA	NA	FALSE	Mx6cZH	0.261407	0.139577	outcome	TRUE	NA	2	0.0367639	exposure	TRUE	5.21353e-06	inferred	I9RSnY	textfile	2	20.7572
IgAN	genus.Ruminococcus2.id.11374	rs10199274	C	G	0.0663725	-0.0350061	NA	NA	TRUE	sr0wm1	0.650443	0.0772509	outcome	TRUE	NA	2	0.0139465	exposure	TRUE	1.94488e-06	inferred	6ArZ48	textfile	2	22.6487
IgAN	genus.Ruminococcus2.id.11374	rs12406309	C	A	-0.063193	0.00104976	NA	NA	FALSE	sr0wm1	0.988693	0.0740717	outcome	TRUE	NA	1	0.0142275	exposure	TRUE	8.92953e-06	inferred	6ArZ48	textfile	2	19.7277
IgAN	genus.Ruminococcus2.id.11374	rs1819812	T	G	0.0842356	-0.11043	NA	NA	FALSE	sr0wm1	0.416863	0.136018	outcome	TRUE	NA	7	0.0184893	exposure	TRUE	5.2161e-06	inferred	6ArZ48	textfile	2	20.7563
IgAN	genus.Ruminococcus2.id.11374	rs2368224	G	T	0.199648	0.257079	NA	NA	FALSE	sr0wm1	0.0669854	0.140345	outcome	TRUE	NA	2	0.0438453	exposure	TRUE	5.27729e-06	inferred	6ArZ48	textfile	2	20.7339
IgAN	genus.Ruminococcus2.id.11374	rs2846589	T	G	0.0522093	-0.145587	NA	NA	FALSE	sr0wm1	0.0201136	0.0626391	outcome	TRUE	NA	18	0.0116382	exposure	TRUE	7.25572e-06	inferred	6ArZ48	textfile	2	20.1246
IgAN	genus.Ruminococcus2.id.11374	rs2997412	G	A	-0.0568439	0.119563	NA	NA	FALSE	sr0wm1	0.0812475	0.0685768	outcome	TRUE	NA	13	0.0122325	exposure	TRUE	3.36843e-06	inferred	6ArZ48	textfile	2	21.5943
IgAN	genus.Ruminococcus2.id.11374	rs4400279	G	A	0.0546114	0.0890892	NA	NA	FALSE	sr0wm1	0.173202	0.0654113	outcome	TRUE	NA	7	0.0120077	exposure	TRUE	5.4155e-06	inferred	6ArZ48	textfile	2	20.6844
IgAN	genus.Ruminococcus2.id.11374	rs4799823	T	C	0.0837001	-0.0122382	NA	NA	FALSE	sr0wm1	0.878344	0.0799524	outcome	TRUE	NA	18	0.0182263	exposure	TRUE	4.38424e-06	inferred	6ArZ48	textfile	2	21.0891
IgAN	genus.Ruminococcus2.id.11374	rs55707116	A	C	0.0865521	0.0580373	NA	NA	FALSE	sr0wm1	0.618136	0.116425	outcome	TRUE	NA	9	0.0189141	exposure	TRUE	4.73798e-06	inferred	6ArZ48	textfile	2	20.9404
IgAN	genus.Ruminococcus2.id.11374	rs58681734	G	A	0.0723875	0.108816	NA	NA	FALSE	sr0wm1	0.149289	0.0754592	outcome	TRUE	NA	9	0.0160787	exposure	TRUE	6.72933e-06	inferred	6ArZ48	textfile	2	20.2687
IgAN	genus.Ruminococcus2.id.11374	rs61791565	C	T	-0.0523503	-0.0148597	NA	NA	FALSE	sr0wm1	0.809057	0.0614945	outcome	TRUE	NA	4	0.0117119	exposure	TRUE	7.82762e-06	inferred	6ArZ48	textfile	2	19.9795
IgAN	genus.Ruminococcus2.id.11374	rs75140805	G	T	0.0836825	0.00403931	NA	NA	FALSE	sr0wm1	0.960114	0.0807688	outcome	TRUE	NA	11	0.0176445	exposure	TRUE	2.10895e-06	inferred	6ArZ48	textfile	2	22.4931
IgAN	genus.Ruminococcus2.id.11374	rs7635831	A	G	0.0618344	-0.0294416	NA	NA	FALSE	sr0wm1	0.643375	0.0635907	outcome	TRUE	NA	3	0.0129031	exposure	TRUE	1.64957e-06	inferred	6ArZ48	textfile	2	22.9652
IgAN	genus.Ruminococcus2.id.11374	rs7693984	A	G	-0.102822	0.00503195	NA	NA	FALSE	sr0wm1	0.97273	0.147202	outcome	TRUE	NA	4	0.0235087	exposure	TRUE	1.22111e-05	inferred	6ArZ48	textfile	2	19.13
[truncated: 542 more rows]
