# Supplementary material for: Causal effects between gut microbiota and IgA nephropathy: a bidirectional Mendelian randomization study
Source: Front Cell Infect Microbiol. 2023 May 2;13:1171517. doi: 10.3389/fcimb.2023.1171517 (PMC10185820; doi:10.3389/fcimb.2023.1171517)
Supplement: Supplementary file 3 [file Table_3.xlsx]

## Sheet: Supplementary Table 3
Supplementary Table 3. Casual effects of MR Analysis between GM and IgAN.
Outcome	Exposure	method	nsnps	beta	se	p	beta-low	beta-up	OR	OR-low	OR-up	After removing outliers (re-analysis)
												nsnps	beta	se	p	beta-low	beta-up	OR	OR-low	OR-up
IgAN	class.Actinobacteria.id.419	MR-egger	16	-0.624344	0.775842	0.434429	-2.145	0.896306	0.535612	0.117069	2.45053	NA	NA	NA	NA	NA	NA	NA	NA	NA
IgAN	class.Actinobacteria.id.419	Weighted-median	16	-0.300224	0.374489	0.422732	-1.03422	0.433773	0.740652	0.355503	1.54307	NA	NA	NA	NA	NA	NA	NA	NA	NA
IgAN	class.Actinobacteria.id.419	Inverse variance weighted	16	-0.342971	0.263477	0.193015	-0.859385	0.173444	0.709659	0.423422	1.18939	NA	NA	NA	NA	NA	NA	NA	NA	NA
IgAN	class.Alphaproteobacteria.id.2379	MR-egger	7	1.57675	1.22093	0.253031	-0.816281	3.96977	4.83918	0.442073	52.9724	NA	NA	NA	NA	NA	NA	NA	NA	NA
IgAN	class.Alphaproteobacteria.id.2379	Weighted-median	7	0.27779	0.43456	0.522663	-0.573947	1.12953	1.32021	0.563298	3.0942	NA	NA	NA	NA	NA	NA	NA	NA	NA
IgAN	class.Alphaproteobacteria.id.2379	Inverse variance weighted	7	0.307084	0.32474	0.344338	-0.329407	0.943575	1.35946	0.71935	2.56915	NA	NA	NA	NA	NA	NA	NA	NA	NA
IgAN	class.Bacilli.id.1673	MR-egger	18	0.0882229	0.913938	0.924298	-1.7031	1.87954	1.09223	0.182119	6.5505	NA	NA	NA	NA	NA	NA	NA	NA	NA
IgAN	class.Bacilli.id.1673	Weighted-median	18	0.0205918	0.405281	0.959478	-0.773758	0.814942	1.02081	0.461276	2.25904	NA	NA	NA	NA	NA	NA	NA	NA	NA
IgAN	class.Bacilli.id.1673	Inverse variance weighted	18	-0.0967145	0.323333	0.764851	-0.730448	0.537019	0.907815	0.481693	1.7109	NA	NA	NA	NA	NA	NA	NA	NA	NA
IgAN	class.Bacteroidia.id.912	MR-egger	14	-0.742921	0.902345	0.426385	-2.51152	1.02568	0.475722	0.081145	2.78898	NA	NA	NA	NA	NA	NA	NA	NA	NA
IgAN	class.Bacteroidia.id.912	Weighted-median	14	0.152544	0.479226	0.750247	-0.786738	1.09183	1.16479	0.455328	2.97971	NA	NA	NA	NA	NA	NA	NA	NA	NA
IgAN	class.Bacteroidia.id.912	Inverse variance weighted	14	0.298847	0.377397	0.428441	-0.440852	1.03855	1.3483	0.643488	2.82511	NA	NA	NA	NA	NA	NA	NA	NA	NA
IgAN	class.Betaproteobacteria.id.2867	MR-egger	11	-0.27962	1.17902	0.817841	-2.5905	2.03126	0.756071	0.0749824	7.62369	NA	NA	NA	NA	NA	NA	NA	NA	NA
IgAN	class.Betaproteobacteria.id.2867	Weighted-median	11	0.0586333	0.469047	0.900519	-0.860699	0.977965	1.06039	0.422867	2.65904	NA	NA	NA	NA	NA	NA	NA	NA	NA
IgAN	class.Betaproteobacteria.id.2867	Inverse variance weighted	11	0.149454	0.354041	0.672923	-0.544465	0.843374	1.1612	0.580152	2.3242	NA	NA	NA	NA	NA	NA	NA	NA	NA
IgAN	class.Clostridia.id.1859	MR-egger	13	0.400923	1.51434	0.796096	-2.56718	3.36902	1.4932	0.076752	29.0501	NA	NA	NA	NA	NA	NA	NA	NA	NA
IgAN	class.Clostridia.id.1859	Weighted-median	13	0.00110505	0.482193	0.998171	-0.943994	0.946204	1.00111	0.389071	2.57591	NA	NA	NA	NA	NA	NA	NA	NA	NA
IgAN	class.Clostridia.id.1859	Inverse variance weighted	13	0.270179	0.340304	0.427233	-0.396816	0.937175	1.3102	0.672457	2.55276	NA	NA	NA	NA	NA	NA	NA	NA	NA
IgAN	class.Coriobacteriia.id.809	MR-egger	14	-0.506825	1.32859	0.70952	-3.11087	2.09722	0.602405	0.0445622	8.14349	NA	NA	NA	NA	NA	NA	NA	NA	NA
IgAN	class.Coriobacteriia.id.809	Weighted-median	14	0.476372	0.444095	0.283414	-0.394054	1.3468	1.61022	0.674318	3.8451	NA	NA	NA	NA	NA	NA	NA	NA	NA
IgAN	class.Coriobacteriia.id.809	Inverse variance weighted	14	0.56286	0.325116	0.0834059	-0.074368	1.20009	1.75569	0.92833	3.32041	NA	NA	NA	NA	NA	NA	NA	NA	NA
IgAN	class.Deltaproteobacteria.id.3087	MR-egger	13	-0.43214	0.975148	0.666244	-2.34343	1.47915	0.649119	0.0959978	4.38921	NA	NA	NA	NA	NA	NA	NA	NA	NA
IgAN	class.Deltaproteobacteria.id.3087	Weighted-median	13	0.754953	0.440095	0.0862662	-0.107634	1.61754	2.12751	0.897957	5.04067	NA	NA	NA	NA	NA	NA	NA	NA	NA
IgAN	class.Deltaproteobacteria.id.3087	Inverse variance weighted	13	0.464814	0.366109	0.204225	-0.25276	1.18239	1.59172	0.776654	3.26215	NA	NA	NA	NA	NA	NA	NA	NA	NA
IgAN	class.Erysipelotrichia.id.2147	MR-egger	13	-1.11594	1.52486	0.479572	-4.10466	1.87278	0.327607	0.0164956	6.50635	NA	NA	NA	NA	NA	NA	NA	NA	NA
IgAN	class.Erysipelotrichia.id.2147	Weighted-median	13	0.0364649	0.457264	0.936439	-0.859773	0.932703	1.03714	0.423258	2.54137	NA	NA	NA	NA	NA	NA	NA	NA	NA
IgAN	class.Erysipelotrichia.id.2147	Inverse variance weighted	13	0.17888	0.35206	0.611387	-0.511158	0.868917	1.19588	0.599801	2.38433	NA	NA	NA	NA	NA	NA	NA	NA	NA
IgAN	class.Gammaproteobacteria.id.3303	MR-egger	7	0.300447	1.44106	0.843073	-2.52403	3.12492	1.35046	0.080136	22.7582	NA	NA	NA	NA	NA	NA	NA	NA	NA
IgAN	class.Gammaproteobacteria.id.3303	Weighted-median	7	-0.192864	0.587218	0.742581	-1.34381	0.958083	0.824594	0.26085	2.6067	NA	NA	NA	NA	NA	NA	NA	NA	NA
IgAN	class.Gammaproteobacteria.id.3303	Inverse variance weighted	7	-0.323411	0.446502	0.468868	-1.19856	0.551733	0.723676	0.301629	1.73626	NA	NA	NA	NA	NA	NA	NA	NA	NA
IgAN	class.Lentisphaeria.id.225	MR-egger	8	0.358206	0.7974	0.669045	-1.2047	1.92111	1.43076	0.299783	6.82853	NA	NA	NA	NA	NA	NA	NA	NA	NA
IgAN	class.Lentisphaeria.id.225	Weighted-median	8	-0.0325788	0.269151	0.903657	-0.560115	0.494957	0.967946	0.571143	1.64043	NA	NA	NA	NA	NA	NA	NA	NA	NA
IgAN	class.Lentisphaeria.id.225	Inverse variance weighted	8	-0.0260783	0.223923	0.907287	-0.464967	0.412811	0.974259	0.628156	1.51106	NA	NA	NA	NA	NA	NA	NA	NA	NA
IgAN	class.Melainabacteria.id.1589	MR-egger	10	-0.479423	0.684985	0.503829	-1.82199	0.863148	0.619141	0.161703	2.37061	NA	NA	NA	NA	NA	NA	NA	NA	NA
IgAN	class.Melainabacteria.id.1589	Weighted-median	10	-0.0604056	0.306234	0.843629	-0.660624	0.539813	0.941383	0.516529	1.71569	NA	NA	NA	NA	NA	NA	NA	NA	NA
IgAN	class.Melainabacteria.id.1589	Inverse variance weighted	10	-0.110465	0.225946	0.624913	-0.553318	0.332389	0.895418	0.575039	1.3943	NA	NA	NA	NA	NA	NA	NA	NA	NA
IgAN	class.Methanobacteria.id.1	MR-egger	10	-0.93618	0.870714	0.313646	-2.64278	0.770421	0.392123	0.0711632	2.16067	NA	NA	NA	NA	NA	NA	NA	NA	NA
IgAN	class.Methanobacteria.id.1	Weighted-median	10	-0.113452	0.269019	0.673227	-0.64073	0.413826	0.892747	0.526908	1.51259	NA	NA	NA	NA	NA	NA	NA	NA	NA
IgAN	class.Methanobacteria.id.1	Inverse variance weighted	10	-0.243002	0.207405	0.241345	-0.649515	0.163511	0.78427	0.522299	1.17764	NA	NA	NA	NA	NA	NA	NA	NA	NA
IgAN	class.Mollicutes.id.3920	MR-egger	11	1.49122	1.47791	0.339329	-1.40549	4.38792	4.4425	0.245248	80.473	10	1.39706	1.19162	0.274762	-0.938519	3.73264	4.0433	0.391207	41.7894
IgAN	class.Mollicutes.id.3920	Weighted-median	11	0.231105	0.440839	0.600112	-0.63294	1.09515	1.25999	0.531028	2.98963	10	0.354771	0.458857	0.439426	-0.544588	1.25413	1.42585	0.58008	3.50479
IgAN	class.Mollicutes.id.3920	Inverse variance weighted(random）	11	-0.420653	0.465902	0.36659	-1.33382	0.492514	0.656618	0.263469	1.63643	10	-0.135255	0.393809	0.731259	-0.907121	0.636612	0.873494	0.403685	1.89007
IgAN	class.Negativicutes.id.216	MR-egger	11	2.27941	1.21715	0.0938878	-0.106211	4.66503	9.77089	0.899235	106.168	NA	NA	NA	NA	NA	NA	NA	NA	NA
IgAN	class.Negativicutes.id.216	Weighted-median	11	-0.366669	0.508421	0.470792	-1.36317	0.629837	0.693039	0.255848	1.8773	NA	NA	NA	NA	NA	NA	NA	NA	NA
IgAN	class.Negativicutes.id.216	Inverse variance weighted(random）	11	0.0280427	0.362858	0.938398	-0.683159	0.739244	1.02844	0.505019	2.09435	NA	NA	NA	NA	NA	NA	NA	NA	NA
IgAN	class.Verrucomicrobiae.id.4029	MR-egger	11	-0.570274	0.992007	0.579465	-2.51461	1.37406	0.56537	0.0808947	3.95136	NA	NA	NA	NA	NA	NA	NA	NA	NA
IgAN	class.Verrucomicrobiae.id.4029	Weighted-median	11	-0.287529	0.380055	0.449323	-1.03244	0.457379	0.750115	0.356138	1.57993	NA	NA	NA	NA	NA	NA	NA	NA	NA
IgAN	class.Verrucomicrobiae.id.4029	Inverse variance weighted	11	-0.290906	0.293793	0.32209	-0.86674	0.284929	0.747586	0.42032	1.32967	NA	NA	NA	NA	NA	NA	NA	NA	NA
IgAN	family.Acidaminococcaceae.id.2166	MR-egger	7	0.466065	1.1047	0.690629	-1.69915	2.63128	1.59371	0.182839	13.8916	NA	NA	NA	NA	NA	NA	NA	NA	NA
IgAN	family.Acidaminococcaceae.id.2166	Weighted-median	7	-0.277956	0.434723	0.522571	-1.13001	0.5741	0.75733	0.323029	1.77553	NA	NA	NA	NA	NA	NA	NA	NA	NA
IgAN	family.Acidaminococcaceae.id.2166	Inverse variance weighted	7	-0.209806	0.346861	0.545265	-0.889655	0.470042	0.810741	0.410797	1.60006	NA	NA	NA	NA	NA	NA	NA	NA	NA
IgAN	family.Actinomycetaceae.id.421	MR-egger	5	0.241356	1.23116	0.857108	-2.17172	2.65443	1.27297	0.113981	14.2169	NA	NA	NA	NA	NA	NA	NA	NA	NA
IgAN	family.Actinomycetaceae.id.421	Weighted-median	5	-0.024531	0.455656	0.957065	-0.917616	0.868554	0.975768	0.39947	2.38346	NA	NA	NA	NA	NA	NA	NA	NA	NA
IgAN	family.Actinomycetaceae.id.421	Inverse variance weighted	5	-0.337087	0.488679	0.490325	-1.2949	0.620723	0.713847	0.273926	1.86027	NA	NA	NA	NA	NA	NA	NA	NA	NA
IgAN	family.Alcaligenaceae.id.2875	MR-egger	11	1.17923	1.68753	0.502337	-2.12832	4.48678	3.25188	0.119038	88.8353	NA	NA	NA	NA	NA	NA	NA	NA	NA
IgAN	family.Alcaligenaceae.id.2875	Weighted-median	11	0.180135	0.472497	0.703025	-0.745958	1.10623	1.19738	0.47428	3.02294	NA	NA	NA	NA	NA	NA	NA	NA	NA
IgAN	family.Alcaligenaceae.id.2875	Inverse variance weighted	11	0.309807	0.367517	0.399243	-0.410526	1.03014	1.36316	0.663301	2.80146	NA	NA	NA	NA	NA	NA	NA	NA	NA
IgAN	family.Bacteroidaceae.id.917	MR-egger	8	-0.751573	2.64032	0.78548	-5.9266	4.42346	0.471624	0.00266752	83.3842	NA	NA	NA	NA	NA	NA	NA	NA	NA
IgAN	family.Bacteroidaceae.id.917	Weighted-median	8	0.775106	0.552959	0.160992	-0.308693	1.85891	2.17082	0.734406	6.41671	NA	NA	NA	NA	NA	NA	NA	NA	NA
IgAN	family.Bacteroidaceae.id.917	Inverse variance weighted	8	0.526492	0.471045	0.263691	-0.396757	1.44974	1.69298	0.672497	4.26201	NA	NA	NA	NA	NA	NA	NA	NA	NA
IgAN	family.BacteroidalesS24.7group.id.11173	MR-egger	8	-0.340712	1.0264	0.751217	-2.35245	1.67103	0.711264	0.0951356	5.31763	NA	NA	NA	NA	NA	NA	NA	NA	NA
IgAN	family.BacteroidalesS24.7group.id.11173	Weighted-median	8	-0.0207034	0.348358	0.952609	-0.703486	0.662079	0.97951	0.494857	1.93882	NA	NA	NA	NA	NA	NA	NA	NA	NA
IgAN	family.BacteroidalesS24.7group.id.11173	Inverse variance weighted	8	-0.044005	0.268527	0.869829	-0.570318	0.482308	0.956949	0.565345	1.61981	NA	NA	NA	NA	NA	NA	NA	NA	NA
IgAN	family.Bifidobacteriaceae.id.433	MR-egger	11	0.0886654	1.16492	0.940994	-2.19457	2.3719	1.09272	0.111406	10.7178	NA	NA	NA	NA	NA	NA	NA	NA	NA
IgAN	family.Bifidobacteriaceae.id.433	Weighted-median	11	-0.153902	0.42492	0.71721	-0.986745	0.678941	0.857356	0.372788	1.97179	NA	NA	NA	NA	NA	NA	NA	NA	NA
IgAN	family.Bifidobacteriaceae.id.433	Inverse variance weighted	11	0.137055	0.338735	0.685766	-0.526866	0.800975	1.14689	0.590453	2.22771	NA	NA	NA	NA	NA	NA	NA	NA	NA
IgAN	family.Christensenellaceae.id.1866	MR-egger	11	-0.391039	0.542578	0.489386	-1.45449	0.672414	0.676354	0.233519	1.95896	NA	NA	NA	NA	NA	NA	NA	NA	NA
IgAN	family.Christensenellaceae.id.1866	Weighted-median	11	-0.077755	0.400008	0.845875	-0.86177	0.70626	0.925191	0.422414	2.0264	NA	NA	NA	NA	NA	NA	NA	NA	NA
IgAN	family.Christensenellaceae.id.1866	Inverse variance weighted	11	-0.186015	0.279286	0.505386	-0.733415	0.361384	0.830261	0.480266	1.43531	NA	NA	NA	NA	NA	NA	NA	NA	NA
IgAN	family.Clostridiaceae1.id.1869	MR-egger	10	-0.590861	0.978469	0.562663	-2.50866	1.32694	0.55385	0.0813771	3.76949	NA	NA	NA	NA	NA	NA	NA	NA	NA
IgAN	family.Clostridiaceae1.id.1869	Weighted-median	10	0.74535	0.436796	0.0879329	-0.11077	1.60147	2.10718	0.895145	4.96032	NA	NA	NA	NA	NA	NA	NA	NA	NA
IgAN	family.Clostridiaceae1.id.1869	Inverse variance weighted	10	0.439458	0.335891	0.19076	-0.218888	1.0978	1.55187	0.803411	2.99758	NA	NA	NA	NA	NA	NA	NA	NA	NA
IgAN	family.ClostridialesvadinBB60group.id.11286	MR-egger	15	-0.4845	0.643754	0.465091	-1.74626	0.777258	0.616005	0.174425	2.1755	NA	NA	NA	NA	NA	NA	NA	NA	NA
IgAN	family.ClostridialesvadinBB60group.id.11286	Weighted-median	15	-0.371725	0.310958	0.231924	-0.981204	0.237753	0.689543	0.37486	1.2684	NA	NA	NA	NA	NA	NA	NA	NA	NA
IgAN	family.ClostridialesvadinBB60group.id.11286	Inverse variance weighted	15	-0.269214	0.235159	0.252285	-0.730125	0.191698	0.76398	0.481849	1.2113	NA	NA	NA	NA	NA	NA	NA	NA	NA
IgAN	family.Coriobacteriaceae.id.811	MR-egger	14	-0.506825	1.32859	0.70952	-3.11087	2.09722	0.602405	0.0445622	8.14349	NA	NA	NA	NA	NA	NA	NA	NA	NA
IgAN	family.Coriobacteriaceae.id.811	Weighted-median	14	0.476372	0.460574	0.300995	-0.426352	1.3791	1.61022	0.652887	3.97131	NA	NA	NA	NA	NA	NA	NA	NA	NA
IgAN	family.Coriobacteriaceae.id.811	Inverse variance weighted	14	0.56286	0.325116	0.0834059	-0.074368	1.20009	1.75569	0.92833	3.32041	NA	NA	NA	NA	NA	NA	NA	NA	NA
IgAN	family.Defluviitaleaceae.id.1924	MR-egger	11	0.399772	1.10475	0.725804	-1.76555	2.56509	1.49148	0.171093	13.0018	NA	NA	NA	NA	NA	NA	NA	NA	NA
IgAN	family.Defluviitaleaceae.id.1924	Weighted-median	11	-0.260384	0.360009	0.469512	-0.966001	0.445232	0.770755	0.380602	1.56085	NA	NA	NA	NA	NA	NA	NA	NA	NA
IgAN	family.Defluviitaleaceae.id.1924	Inverse variance weighted	11	0.0842665	0.295822	0.775755	-0.495544	0.664077	1.08792	0.60924	1.9427	NA	NA	NA	NA	NA	NA	NA	NA	NA
IgAN	family.Desulfovibrionaceae.id.3169	MR-egger	10	-0.570337	1.07493	0.610119	-2.67721	1.53653	0.565335	0.0687548	4.64846	8	-5.26957	1.66801	0.0195851	-8.53888	-2.00027	0.0051458	0.000195709	0.135299
IgAN	family.Desulfovibrionaceae.id.3169	Weighted-median	10	0.744914	0.48248	0.122606	-0.200746	1.69057	2.10626	0.81812	5.42259	8	0.788811	0.60819	0.194637	-0.40324	1.98086	2.20078	0.668151	7.249
IgAN	family.Desulfovibrionaceae.id.3169	Inverse variance weighted	10	0.437124	0.443853	0.324703	-0.432827	1.30707	1.54825	0.648672	3.69535	8	0.270565	0.615686	0.660334	-0.936179	1.47731	1.3107	0.392123	4.38114
IgAN	family.Enterobacteriaceae.id.3469	MR-egger	6	1.13836	3.2024	0.74019	-5.13834	7.41505	3.12164	0.00586743	1660.8	NA	NA	NA	NA	NA	NA	NA	NA	NA
IgAN	family.Enterobacteriaceae.id.3469	Weighted-median	6	-0.632327	0.552464	0.252393	-1.71516	0.450503	0.531354	0.179935	1.5691	NA	NA	NA	NA	NA	NA	NA	NA	NA
IgAN	family.Enterobacteriaceae.id.3469	Inverse variance weighted	6	-0.62787	0.460193	0.172454	-1.52985	0.274108	0.533727	0.216568	1.31536	NA	NA	NA	NA	NA	NA	NA	NA	NA
IgAN	family.Erysipelotrichaceae.id.2149	MR-egger	13	-1.11594	1.52486	0.479572	-4.10466	1.87278	0.327607	0.0164956	6.50635	NA	NA	NA	NA	NA	NA	NA	NA	NA
IgAN	family.Erysipelotrichaceae.id.2149	Weighted-median	13	0.0364649	0.447385	0.935039	-0.840409	0.913339	1.03714	0.431534	2.49263	NA	NA	NA	NA	NA	NA	NA	NA	NA
IgAN	family.Erysipelotrichaceae.id.2149	Inverse variance weighted	13	0.17888	0.35206	0.611387	-0.511158	0.868917	1.19588	0.599801	2.38433	NA	NA	NA	NA	NA	NA	NA	NA	NA
IgAN	family.FamilyXI.id.1936	MR-egger	8	0.448707	1.73474	0.804543	-2.95139	3.84881	1.56629	0.0522669	46.937	NA	NA	NA	NA	NA	NA	NA	NA	NA
IgAN	family.FamilyXI.id.1936	Weighted-median	8	-0.103105	0.253408	0.684102	-0.599784	0.393575	0.902032	0.54893	1.48227	NA	NA	NA	NA	NA	NA	NA	NA	NA
IgAN	family.FamilyXI.id.1936	Inverse variance weighted	8	0.0599622	0.253307	0.812876	-0.436519	0.556444	1.0618	0.646282	1.74446	NA	NA	NA	NA	NA	NA	NA	NA	NA
IgAN	family.FamilyXIII.id.1957	MR-egger	9	0.948026	2.30113	0.692675	-3.56219	5.45824	2.58061	0.0283766	234.684	NA	NA	NA	NA	NA	NA	NA	NA	NA
IgAN	family.FamilyXIII.id.1957	Weighted-median	9	-0.343139	0.596956	0.565416	-1.51317	0.826894	0.70954	0.22021	2.28621	NA	NA	NA	NA	NA	NA	NA	NA	NA
IgAN	family.FamilyXIII.id.1957	Inverse variance weighted (random)	9	-0.437952	0.58506	0.454123	-1.58467	0.708766	0.645357	0.205016	2.03148	NA	NA	NA	NA	NA	NA	NA	NA	NA
IgAN	family.Lachnospiraceae.id.1987	MR-egger	16	0.53774	1.19101	0.658544	-1.79664	2.87212	1.71213	0.165856	17.6744	NA	NA	NA	NA	NA	NA	NA	NA	NA
IgAN	family.Lachnospiraceae.id.1987	Weighted-median	16	-0.146715	0.457621	0.748511	-1.04365	0.750222	0.86354	0.352166	2.11747	NA	NA	NA	NA	NA	NA	NA	NA	NA
IgAN	family.Lachnospiraceae.id.1987	Inverse variance weighted	16	0.17634	0.33103	0.594241	-0.472479	0.825158	1.19284	0.623455	2.28224	NA	NA	NA	NA	NA	NA	NA	NA	NA
IgAN	family.Lactobacillaceae.id.1836	MR-egger	9	0.0254725	0.722468	0.972859	-1.39056	1.44151	1.0258	0.248935	4.22707	NA	NA	NA	NA	NA	NA	NA	NA	NA
IgAN	family.Lactobacillaceae.id.1836	Weighted-median	9	-0.440041	0.317732	0.16607	-1.06279	0.182713	0.64401	0.345489	1.20047	NA	NA	NA	NA	NA	NA	NA	NA	NA
IgAN	family.Lactobacillaceae.id.1836	Inverse variance weighted	9	-0.451326	0.267519	0.0915881	-0.975664	0.0730115	0.636783	0.376942	1.07574	NA	NA	NA	NA	NA	NA	NA	NA	NA
IgAN	family.Methanobacteriaceae.id.121	MR-egger	9	-0.86865	0.936263	0.384394	-2.70372	0.966425	0.419518	0.0669557	2.62853	NA	NA	NA	NA	NA	NA	NA	NA	NA
IgAN	family.Methanobacteriaceae.id.121	Weighted-median	9	-0.026828	0.289912	0.92627	-0.595055	0.541399	0.973529	0.551532	1.71841	NA	NA	NA	NA	NA	NA	NA	NA	NA
IgAN	family.Methanobacteriaceae.id.121	Inverse variance weighted	9	-0.204192	0.231196	0.37713	-0.657336	0.248953	0.815306	0.51823	1.28268	NA	NA	NA	NA	NA	NA	NA	NA	NA
IgAN	family.Oxalobacteraceae.id.2966	MR-egger	14	-0.725368	0.658875	0.292525	-2.01676	0.566026	0.484146	0.133086	1.76125	NA	NA	NA	NA	NA	NA	NA	NA	NA
IgAN	family.Oxalobacteraceae.id.2966	Weighted-median	14	0.0583831	0.222531	0.793045	-0.377778	0.494544	1.06012	0.685383	1.63975	NA	NA	NA	NA	NA	NA	NA	NA	NA
IgAN	family.Oxalobacteraceae.id.2966	Inverse variance weighted	14	0.0949231	0.170502	0.577714	-0.239261	0.429107	1.09957	0.787209	1.53589	NA	NA	NA	NA	NA	NA	NA	NA	NA
IgAN	family.Pasteurellaceae.id.3689	MR-egger	14	-0.237799	0.457468	0.612646	-1.13444	0.658838	0.788361	0.321603	1.93255	NA	NA	NA	NA	NA	NA	NA	NA	NA
IgAN	family.Pasteurellaceae.id.3689	Weighted-median	14	-0.0630739	0.296518	0.831549	-0.644249	0.518101	0.938874	0.525057	1.67884	NA	NA	NA	NA	NA	NA	NA	NA	NA
IgAN	family.Pasteurellaceae.id.3689	Inverse variance weighted	14	0.0659982	0.210755	0.754166	-0.347082	0.479079	1.06822	0.706747	1.61459	NA	NA	NA	NA	NA	NA	NA	NA	NA
IgAN	family.Peptococcaceae.id.2024	MR-egger	9	0.392197	0.813813	0.644562	-1.20288	1.98727	1.48023	0.300329	7.2956	NA	NA	NA	NA	NA	NA	NA	NA	NA
IgAN	family.Peptococcaceae.id.2024	Weighted-median	9	-0.564636	0.396879	0.154826	-1.34252	0.213247	0.568567	0.261187	1.23769	NA	NA	NA	NA	NA	NA	NA	NA	NA
IgAN	family.Peptococcaceae.id.2024	Inverse variance weighted	9	-0.607877	0.293065	0.0380599	-1.18228	-0.0334707	0.544505	0.306578	0.967083	NA	NA	NA	NA	NA	NA	NA	NA	NA
IgAN	family.Peptostreptococcaceae.id.2042	MR-egger	14	-0.0353452	0.626081	0.955909	-1.26246	1.19177	0.965272	0.282956	3.29292	NA	NA	NA	NA	NA	NA	NA	NA	NA
IgAN	family.Peptostreptococcaceae.id.2042	Weighted-median	14	-0.00921235	0.351231	0.979075	-0.697625	0.6792	0.99083	0.497766	1.9723	NA	NA	NA	NA	NA	NA	NA	NA	NA
IgAN	family.Peptostreptococcaceae.id.2042	Inverse variance weighted	14	0.0664195	0.269869	0.805591	-0.462523	0.595362	1.06868	0.629693	1.81369	NA	NA	NA	NA	NA	NA	NA	NA	NA
IgAN	family.Porphyromonadaceae.id.943	MR-egger	9	2.08257	2.14936	0.364859	-2.13017	6.29532	8.0251	0.118817	542.028	NA	NA	NA	NA	NA	NA	NA	NA	NA
IgAN	family.Porphyromonadaceae.id.943	Weighted-median	9	-0.380682	0.606442	0.530181	-1.56931	0.807945	0.683395	0.208189	2.24329	NA	NA	NA	NA	NA	NA	NA	NA	NA
IgAN	family.Porphyromonadaceae.id.943	Inverse variance weighted	9	-0.232724	0.488508	0.633791	-1.1902	0.724751	0.792372	0.304161	2.06422	NA	NA	NA	NA	NA	NA	NA	NA	NA
IgAN	family.Prevotellaceae.id.960	MR-egger	16	-1.42038	0.998146	0.176632	-3.37674	0.535988	0.241623	0.0341585	1.70914	NA	NA	NA	NA	NA	NA	NA	NA	NA
IgAN	family.Prevotellaceae.id.960	Weighted-median	16	-0.581978	0.35914	0.105131	-1.28589	0.121938	0.558792	0.276404	1.12968	NA	NA	NA	NA	NA	NA	NA	NA	NA
IgAN	family.Prevotellaceae.id.960	Inverse variance weighted(random）	16	-0.694803	0.274683	0.0114235	-1.23318	-0.156424	0.499173	0.291364	0.855197	NA	NA	NA	NA	NA	NA	NA	NA	NA
IgAN	family.Rhodospirillaceae.id.2717	MR-egger	14	-0.348263	0.959598	0.722972	-2.22908	1.53255	0.705913	0.107628	4.62996	NA	NA	NA	NA	NA	NA	NA	NA	NA
IgAN	family.Rhodospirillaceae.id.2717	Weighted-median	14	-0.0396792	0.301552	0.895314	-0.630721	0.551363	0.961098	0.532208	1.73562	NA	NA	NA	NA	NA	NA	NA	NA	NA
IgAN	family.Rhodospirillaceae.id.2717	Inverse variance weighted	14	0.00583453	0.219264	0.978771	-0.423923	0.435592	1.00585	0.654474	1.54588	NA	NA	NA	NA	NA	NA	NA	NA	NA
IgAN	family.Rikenellaceae.id.967	MR-egger	17	-0.887389	0.871608	0.324769	-2.59574	0.820964	0.41173	0.0745906	2.27269	NA	NA	NA	NA	NA	NA	NA	NA	NA
IgAN	family.Rikenellaceae.id.967	Weighted-median	17	-0.200774	0.401072	0.616657	-0.986876	0.585328	0.818097	0.372739	1.79558	NA	NA	NA	NA	NA	NA	NA	NA	NA
IgAN	family.Rikenellaceae.id.967	Inverse variance weighted	17	-0.160084	0.286423	0.576226	-0.721473	0.401305	0.852073	0.486036	1.49377	NA	NA	NA	NA	NA	NA	NA	NA	NA
IgAN	family.Ruminococcaceae.id.2050	MR-egger	13	3.23842	1.34256	0.0344851	0.606994	5.86984	25.4934	1.83491	354.194	NA	NA	NA	NA	NA	NA	NA	NA	NA
IgAN	family.Ruminococcaceae.id.2050	Weighted-median	13	0.318665	0.472122	0.499699	-0.606694	1.24402	1.37529	0.54515	3.46955	NA	NA	NA	NA	NA	NA	NA	NA	NA
IgAN	family.Ruminococcaceae.id.2050	Inverse variance weighted	13	-0.0191323	0.421022	0.963755	-0.844336	0.806071	0.98105	0.429843	2.23909	NA	NA	NA	NA	NA	NA	NA	NA	NA
IgAN	family.Streptococcaceae.id.1850	MR-egger	12	2.90397	1.56788	0.0937128	-0.169082	5.97702	18.2464	0.84444	394.264	NA	NA	NA	NA	NA	NA	NA	NA	NA
IgAN	family.Streptococcaceae.id.1850	Weighted-median	12	0.44865	0.498609	0.368225	-0.528623	1.42592	1.5662	0.589416	4.1617	NA	NA	NA	NA	NA	NA	NA	NA	NA
IgAN	family.Streptococcaceae.id.1850	Inverse variance weighted	12	0.167482	0.416964	0.687926	-0.649767	0.984731	1.18232	0.522168	2.67709	NA	NA	NA	NA	NA	NA	NA	NA	NA
IgAN	family.Veillonellaceae.id.2172	MR-egger	18	-0.380361	0.492861	0.451517	-1.34637	0.585647	0.683615	0.260183	1.79615	NA	NA	NA	NA	NA	NA	NA	NA	NA
IgAN	family.Veillonellaceae.id.2172	Weighted-median	18	0.0501354	0.344551	0.884309	-0.625185	0.725456	1.05141	0.535163	2.06567	NA	NA	NA	NA	NA	NA	NA	NA	NA
IgAN	family.Veillonellaceae.id.2172	Inverse variance weighted	18	-0.0791597	0.241876	0.743461	-0.553238	0.394918	0.923892	0.575085	1.48426	NA	NA	NA	NA	NA	NA	NA	NA	NA
IgAN	family.Verrucomicrobiaceae.id.4036	MR-egger	11	-0.568236	0.991946	0.580774	-2.51245	1.37598	0.566524	0.0810693	3.95895	NA	NA	NA	NA	NA	NA	NA	NA	NA
IgAN	family.Verrucomicrobiaceae.id.4036	Weighted-median	11	-0.287709	0.383772	0.453444	-1.0399	0.464485	0.74998	0.353489	1.59119	NA	NA	NA	NA	NA	NA	NA	NA	NA
IgAN	family.Verrucomicrobiaceae.id.4036	Inverse variance weighted	11	-0.290809	0.293865	0.322369	-0.866783	0.285166	0.747659	0.420301	1.32998	NA	NA	NA	NA	NA	NA	NA	NA	NA
IgAN	family.Victivallaceae.id.2255	MR-egger	10	-0.0291994	0.79127	0.971467	-1.58009	1.52169	0.971223	0.205957	4.57996	NA	NA	NA	NA	NA	NA	NA	NA	NA
IgAN	family.Victivallaceae.id.2255	Weighted-median	10	-0.0622018	0.235687	0.791844	-0.524148	0.399744	0.939693	0.59206	1.49144	NA	NA	NA	NA	NA	NA	NA	NA	NA
IgAN	family.Victivallaceae.id.2255	Inverse variance weighted	10	0.0293269	0.176471	0.868011	-0.316557	0.37521	1.02976	0.728654	1.4553	NA	NA	NA	NA	NA	NA	NA	NA	NA
IgAN	genus..Ruminococcustorquesgroup.id.14377	MR-egger	9	2.89708	1.99194	0.189159	-1.00712	6.80127	18.1211	0.365269	898.99	NA	NA	NA	NA	NA	NA	NA	NA	NA
IgAN	genus..Ruminococcustorquesgroup.id.14377	Weighted-median	9	0.0382022	0.540725	0.943676	-1.02162	1.09802	1.03894	0.360012	2.99823	NA	NA	NA	NA	NA	NA	NA	NA	NA
IgAN	genus..Ruminococcustorquesgroup.id.14377	Inverse variance weighted	9	-0.175354	0.429995	0.683416	-1.01814	0.667435	0.839159	0.361265	1.94923	NA	NA	NA	NA	NA	NA	NA	NA	NA
IgAN	genus.Actinomyces.id.423	MR-egger	7	0.246864	0.8107	0.773008	-1.34211	1.83584	1.28001	0.261295	6.27037	NA	NA	NA	NA	NA	NA	NA	NA	NA
IgAN	genus.Actinomyces.id.423	Weighted-median	7	-0.248358	0.402246	0.536952	-1.03676	0.540044	0.780081	0.354602	1.71608	NA	NA	NA	NA	NA	NA	NA	NA	NA
IgAN	genus.Actinomyces.id.423	Inverse variance weighted	7	-0.451942	0.328538	0.16894	-1.09588	0.191992	0.636391	0.334247	1.21166	NA	NA	NA	NA	NA	NA	NA	NA	NA
IgAN	genus.Adlercreutzia.id.812	MR-egger	8	-0.563672	1.36264	0.6935	-3.23444	2.1071	0.569116	0.0393823	8.22432	NA	NA	NA	NA	NA	NA	NA	NA	NA
IgAN	genus.Adlercreutzia.id.812	Weighted-median	8	0.508726	0.418482	0.224119	-0.311498	1.32895	1.66317	0.732349	3.77708	NA	NA	NA	NA	NA	NA	NA	NA	NA
IgAN	genus.Adlercreutzia.id.812	Inverse variance weighted	8	0.423518	0.312758	0.175692	-0.189488	1.03652	1.52732	0.827383	2.8194	NA	NA	NA	NA	NA	NA	NA	NA	NA
IgAN	genus.Akkermansia.id.4037	MR-egger	11	-0.568572	0.991332	0.580324	-2.51158	1.37444	0.566334	0.0811397	3.95286	NA	NA	NA	NA	NA	NA	NA	NA	NA
IgAN	genus.Akkermansia.id.4037	Weighted-median	11	-0.2875	0.385339	0.45561	-1.04276	0.467764	0.750137	0.352479	1.59642	NA	NA	NA	NA	NA	NA	NA	NA	NA
IgAN	genus.Akkermansia.id.4037	Inverse variance weighted	11	-0.290768	0.293756	0.322257	-0.866529	0.284993	0.747689	0.420408	1.32975	NA	NA	NA	NA	NA	NA	NA	NA	NA
IgAN	genus.Alistipes.id.968	MR-egger	13	-0.731693	1.46401	0.627072	-3.60116	2.13777	0.481094	0.0272922	8.48051	NA	NA	NA	NA	NA	NA	NA	NA	NA
IgAN	genus.Alistipes.id.968	Weighted-median	13	-0.258263	0.429716	0.547835	-1.10051	0.583981	0.772392	0.332702	1.79316	NA	NA	NA	NA	NA	NA	NA	NA	NA
IgAN	genus.Alistipes.id.968	Inverse variance weighted	13	-0.411318	0.345327	0.233615	-1.08816	0.265522	0.662776	0.336836	1.30411	NA	NA	NA	NA	NA	NA	NA	NA	NA
IgAN	genus.Allisonella.id.2174	MR-egger	8	1.17671	1.50993	0.465415	-1.78276	4.13618	3.24367	0.168173	62.5631	NA	NA	NA	NA	NA	NA	NA	NA	NA
IgAN	genus.Allisonella.id.2174	Weighted-median	8	0.209712	0.257376	0.415183	-0.294745	0.714169	1.23332	0.744721	2.04249	NA	NA	NA	NA	NA	NA	NA	NA	NA
IgAN	genus.Allisonella.id.2174	Inverse variance weighted	8	0.200543	0.213541	0.347664	-0.217998	0.619085	1.22207	0.804127	1.85723	NA	NA	NA	NA	NA	NA	NA	NA	NA
IgAN	genus.Alloprevotella.id.961	MR-egger	5	-0.0119507	1.98918	0.995584	-3.91074	3.88684	0.98812	0.0200256	48.7566	NA	NA	NA	NA	NA	NA	NA	NA	NA
IgAN	genus.Alloprevotella.id.961	Weighted-median	5	0.301568	0.292833	0.303091	-0.272385	0.875521	1.35198	0.761561	2.40013	NA	NA	NA	NA	NA	NA	NA	NA	NA
IgAN	genus.Alloprevotella.id.961	Inverse variance weighted	5	0.366327	0.229083	0.109798	-0.0826756	0.81533	1.44243	0.92065	2.25992	NA	NA	NA	NA	NA	NA	NA	NA	NA
IgAN	genus.Anaerofilum.id.2053	MR-egger	10	0.870781	1.31704	0.527084	-1.71061	3.45217	2.38878	0.180755	31.5689	NA	NA	NA	NA	NA	NA	NA	NA	NA
IgAN	genus.Anaerofilum.id.2053	Weighted-median	10	-0.0472091	0.283752	0.867862	-0.603364	0.508946	0.953888	0.546969	1.66354	NA	NA	NA	NA	NA	NA	NA	NA	NA
IgAN	genus.Anaerofilum.id.2053	Inverse variance weighted	10	-0.0473073	0.235778	0.840978	-0.509433	0.414818	0.953794	0.600836	1.5141	NA	NA	NA	NA	NA	NA	NA	NA	NA
IgAN	genus.Anaerostipes.id.1991	MR-egger	13	-1.27425	1.23503	0.324336	-3.69491	1.1464	0.279639	0.0248497	3.14684	NA	NA	NA	NA	NA	NA	NA	NA	NA
IgAN	genus.Anaerostipes.id.1991	Weighted-median	13	-0.202476	0.465873	0.663841	-1.11559	0.710636	0.816706	0.327723	2.03528	NA	NA	NA	NA	NA	NA	NA	NA	NA
IgAN	genus.Anaerostipes.id.1991	Inverse variance weighted	13	-0.287527	0.340741	0.398766	-0.955379	0.380326	0.750116	0.384666	1.46276	NA	NA	NA	NA	NA	NA	NA	NA	NA
IgAN	genus.Anaerotruncus.id.2054	MR-egger	13	0.089311	0.956171	0.927261	-1.78478	1.96341	1.09342	0.167833	7.12355	NA	NA	NA	NA	NA	NA	NA	NA	NA
IgAN	genus.Anaerotruncus.id.2054	Weighted-median	13	-0.153464	0.454586	0.735672	-1.04445	0.737524	0.857732	0.351885	2.09075	NA	NA	NA	NA	NA	NA	NA	NA	NA
IgAN	genus.Anaerotruncus.id.2054	Inverse variance weighted	13	-0.490301	0.327548	0.134423	-1.1323	0.151693	0.612442	0.322293	1.1638	NA	NA	NA	NA	NA	NA	NA	NA	NA
IgAN	genus.Bacteroides.id.918	MR-egger	8	-0.751573	2.64032	0.78548	-5.9266	4.42346	0.471624	0.00266752	83.3842	NA	NA	NA	NA	NA	NA	NA	NA	NA
IgAN	genus.Bacteroides.id.918	Weighted-median	8	0.775106	0.568742	0.172932	-0.339628	1.88984	2.17082	0.712035	6.61832	NA	NA	NA	NA	NA	NA	NA	NA	NA
IgAN	genus.Bacteroides.id.918	Inverse variance weighted	8	0.526492	0.471045	0.263691	-0.396757	1.44974	1.69298	0.672497	4.26201	NA	NA	NA	NA	NA	NA	NA	NA	NA
IgAN	genus.Barnesiella.id.944	MR-egger	12	0.571735	1.30925	0.671616	-1.9944	3.13787	1.77134	0.136096	23.0546	NA	NA	NA	NA	NA	NA	NA	NA	NA
IgAN	genus.Barnesiella.id.944	Weighted-median	12	-0.196169	0.417297	0.638287	-1.01407	0.621732	0.821873	0.362739	1.86215	NA	NA	NA	NA	NA	NA	NA	NA	NA
IgAN	genus.Barnesiella.id.944	Inverse variance weighted	12	-0.120424	0.318906	0.705716	-0.745481	0.504632	0.886544	0.474506	1.65638	NA	NA	NA	NA	NA	NA	NA	NA	NA
IgAN	genus.Bifidobacterium.id.436	MR-egger	12	0.337459	1.01361	0.746063	-1.64921	2.32413	1.40138	0.192201	10.2178	12	0.27839	0.994868	0.785313	-1.67155	2.22833	1.321	0.187955	9.28437
IgAN	genus.Bifidobacterium.id.436	Weighted-median	12	-0.169684	0.394201	0.666868	-0.942318	0.60295	0.843931	0.389723	1.8275	12	-0.178704	0.385016	0.642543	-0.933337	0.575928	0.836353	0.39324	1.77878
IgAN	genus.Bifidobacterium.id.436	Inverse variance weighted	12	-0.273748	0.396414	0.489841	-1.05072	0.503223	0.760524	0.349686	1.65404	12	-0.259447	0.394946	0.511235	-1.03354	0.514648	0.771478	0.355745	1.67305
IgAN	genus.Bilophila.id.3170	MR-egger	13	2.98433	1.50165	0.072353	0.0410842	5.92757	19.7732	1.04194	375.241	NA	NA	NA	NA	NA	NA	NA	NA	NA
IgAN	genus.Bilophila.id.3170	Weighted-median	13	0.239323	0.45078	0.595482	-0.644206	1.12285	1.27039	0.525079	3.07361	NA	NA	NA	NA	NA	NA	NA	NA	NA
IgAN	genus.Bilophila.id.3170	Inverse variance weighted	13	0.322311	0.304868	0.290413	-0.27523	0.919852	1.38031	0.759397	2.50892	NA	NA	NA	NA	NA	NA	NA	NA	NA
IgAN	genus.Blautia.id.1992	MR-egger	13	-0.297083	0.914171	0.751296	-2.08886	1.49469	0.742982	0.123828	4.45796	NA	NA	NA	NA	NA	NA	NA	NA	NA
IgAN	genus.Blautia.id.1992	Weighted-median	13	-0.136199	0.444693	0.759394	-1.0078	0.7354	0.872669	0.365022	2.08632	NA	NA	NA	NA	NA	NA	NA	NA	NA
IgAN	genus.Blautia.id.1992	Inverse variance weighted	13	-0.0881667	0.346793	0.799314	-0.76788	0.591547	0.915608	0.463996	1.80678	NA	NA	NA	NA	NA	NA	NA	NA	NA
IgAN	genus.Butyricicoccus.id.2055	MR-egger	8	1.16607	0.73125	0.161907	-0.267182	2.59932	3.20935	0.765534	13.4546	NA	NA	NA	NA	NA	NA	NA	NA	NA
IgAN	genus.Butyricicoccus.id.2055	Weighted-median	8	1.12319	0.482853	0.0200109	0.176794	2.06958	3.07463	1.19338	7.92148	NA	NA	NA	NA	NA	NA	NA	NA	NA
IgAN	genus.Butyricicoccus.id.2055	Inverse variance weighted	8	1.24432	0.37294	0.000848355	0.513358	1.97528	3.47058	1.67089	7.20866	NA	NA	NA	NA	NA	NA	NA	NA	NA
IgAN	genus.Butyricimonas.id.945	MR-egger	13	-0.486842	0.998762	0.635512	-2.44442	1.47073	0.614564	0.0867768	4.35242	NA	NA	NA	NA	NA	NA	NA	NA	NA
IgAN	genus.Butyricimonas.id.945	Weighted-median	13	0.0887153	0.375013	0.812994	-0.64631	0.82374	1.09277	0.523976	2.27901	NA	NA	NA	NA	NA	NA	NA	NA	NA
IgAN	genus.Butyricimonas.id.945	Inverse variance weighted	13	0.149679	0.281482	0.594897	-0.402026	0.701384	1.16146	0.668963	2.01654	NA	NA	NA	NA	NA	NA	NA	NA	NA
IgAN	genus.Butyrivibrio.id.1993	MR-egger	15	-0.656572	0.606305	0.298527	-1.84493	0.531786	0.518626	0.158036	1.70197	NA	NA	NA	NA	NA	NA	NA	NA	NA
IgAN	genus.Butyrivibrio.id.1993	Weighted-median	15	0.089699	0.189693	0.636311	-0.2821	0.461498	1.09384	0.754198	1.58645	NA	NA	NA	NA	NA	NA	NA	NA	NA
IgAN	genus.Butyrivibrio.id.1993	Inverse variance weighted	15	0.175254	0.14049	0.212234	-0.100107	0.450614	1.19155	0.904741	1.56927	NA	NA	NA	NA	NA	NA	NA	NA	NA
IgAN	genus.CandidatusSoleaferrea.id.11350	MR-egger	10	1.7311	2.48471	0.505727	-3.13894	6.60113	5.64685	0.0433288	735.928	NA	NA	NA	NA	NA	NA	NA	NA	NA
IgAN	genus.CandidatusSoleaferrea.id.11350	Weighted-median	10	0.133813	0.305308	0.661177	-0.464592	0.732218	1.14318	0.628392	2.07969	NA	NA	NA	NA	NA	NA	NA	NA	NA
IgAN	genus.CandidatusSoleaferrea.id.11350	Inverse variance weighted	10	-0.022361	0.229015	0.922219	-0.471231	0.426509	0.977887	0.624233	1.5319	NA	NA	NA	NA	NA	NA	NA	NA	NA
IgAN	genus.Catenibacterium.id.2153	MR-egger	5	0.726779	2.28082	0.77089	-3.74363	5.19719	2.06841	0.0236679	180.764	NA	NA	NA	NA	NA	NA	NA	NA	NA
IgAN	genus.Catenibacterium.id.2153	Weighted-median	5	0.04012	0.312523	0.897853	-0.572424	0.652664	1.04094	0.564156	1.92065	NA	NA	NA	NA	NA	NA	NA	NA	NA
IgAN	genus.Catenibacterium.id.2153	Inverse variance weighted	5	0.169526	0.247335	0.493084	-0.315251	0.654303	1.18474	0.729606	1.9238	NA	NA	NA	NA	NA	NA	NA	NA	NA
IgAN	genus.ChristensenellaceaeR.7group.id.11283	MR-egger	9	2.00841	1.32838	0.174312	-0.595226	4.61204	7.45144	0.551438	100.689	NA	NA	NA	NA	NA	NA	NA	NA	NA
IgAN	genus.ChristensenellaceaeR.7group.id.11283	Weighted-median	9	-0.251269	0.53049	0.635746	-1.29103	0.788492	0.777813	0.274988	2.20008	NA	NA	NA	NA	NA	NA	NA	NA	NA
IgAN	genus.ChristensenellaceaeR.7group.id.11283	Inverse variance weighted	9	0.156816	0.42283	0.710733	-0.671931	0.985563	1.16978	0.510721	2.67932	NA	NA	NA	NA	NA	NA	NA	NA	NA
IgAN	genus.Clostridiuminnocuumgroup.id.14397	MR-egger	9	0.0550665	0.926446	0.954264	-1.76077	1.8709	1.05661	0.171913	6.49415	NA	NA	NA	NA	NA	NA	NA	NA	NA
IgAN	genus.Clostridiuminnocuumgroup.id.14397	Weighted-median	9	-0.21811	0.250191	0.383333	-0.708485	0.272265	0.804037	0.49239	1.31293	NA	NA	NA	NA	NA	NA	NA	NA	NA
IgAN	genus.Clostridiuminnocuumgroup.id.14397	Inverse variance weighted	9	-0.164762	0.191511	0.389609	-0.540123	0.2106	0.848096	0.582677	1.23442	NA	NA	NA	NA	NA	NA	NA	NA	NA
IgAN	genus.Clostridiumsensustricto1.id.1873	MR-egger	7	-0.327911	0.899117	0.73025	-2.09018	1.43436	0.720427	0.123665	4.19695	NA	NA	NA	NA	NA	NA	NA	NA	NA
IgAN	genus.Clostridiumsensustricto1.id.1873	Weighted-median	7	0.307503	0.47287	0.515505	-0.619323	1.23433	1.36002	0.538309	3.43607	NA	NA	NA	NA	NA	NA	NA	NA	NA
IgAN	genus.Clostridiumsensustricto1.id.1873	Inverse variance weighted	7	0.156175	0.35128	0.656618	-0.532335	0.844684	1.16903	0.587232	2.32724	NA	NA	NA	NA	NA	NA	NA	NA	NA
IgAN	genus.Collinsella.id.815	MR-egger	10	-2.70412	2.84294	0.378244	-8.27628	2.86804	0.0669291	0.000254482	17.6024	9	-2.78488	2.65616	0.329272	-7.99094	2.42119	0.0617367	0.000338514	11.2593
IgAN	genus.Collinsella.id.815	Weighted-median	10	-0.174116	0.687774	0.800145	-1.52215	1.17392	0.840199	0.218241	3.23465	9	0.576487	0.685187	0.400148	-0.766479	1.91945	1.77978	0.464646	6.81723
IgAN	genus.Collinsella.id.815	Inverse variance weighted	10	-0.584518	0.745321	0.432893	-2.04535	0.876311	0.557375	0.129335	2.40202	9	-0.468467	0.67892	0.490183	-1.79915	0.862217	0.625961	0.165439	2.36841
IgAN	genus.Coprobacter.id.949	MR-egger	12	1.00443	0.890949	0.285908	-0.741827	2.75069	2.73036	0.476243	15.6535	NA	NA	NA	NA	NA	NA	NA	NA	NA
IgAN	genus.Coprobacter.id.949	Weighted-median	12	0.0722078	0.288939	0.80266	-0.494113	0.638528	1.07488	0.610112	1.89369	NA	NA	NA	NA	NA	NA	NA	NA	NA
IgAN	genus.Coprobacter.id.949	Inverse variance weighted	12	0.18444	0.219641	0.401058	-0.246056	0.614935	1.20254	0.781879	1.84954	NA	NA	NA	NA	NA	NA	NA	NA	NA
IgAN	genus.Coprococcus1.id.11301	MR-egger	12	-0.00570301	1.13488	0.996089	-2.23007	2.21866	0.994313	0.107521	9.19503	NA	NA	NA	NA	NA	NA	NA	NA	NA
IgAN	genus.Coprococcus1.id.11301	Weighted-median	12	0.983765	0.452736	0.0297853	0.0964028	1.87113	2.67451	1.1012	6.49562	NA	NA	NA	NA	NA	NA	NA	NA	NA
IgAN	genus.Coprococcus1.id.11301	Inverse variance weighted	12	0.708653	0.440053	0.107315	-0.153851	1.57116	2.03125	0.857399	4.81221	NA	NA	NA	NA	NA	NA	NA	NA	NA
IgAN	genus.Coprococcus2.id.11302	MR-egger	8	2.03433	2.00334	0.349067	-1.89222	5.96089	7.64715	0.150737	387.953	NA	NA	NA	NA	NA	NA	NA	NA	NA
IgAN	genus.Coprococcus2.id.11302	Weighted-median	8	0.652341	0.421464	0.121671	-0.173728	1.47841	1.92003	0.840526	4.38596	NA	NA	NA	NA	NA	NA	NA	NA	NA
IgAN	genus.Coprococcus2.id.11302	Inverse variance weighted	8	0.475878	0.345457	0.168348	-0.201218	1.15298	1.60943	0.817734	3.1676	NA	NA	NA	NA	NA	NA	NA	NA	NA
IgAN	genus.Coprococcus3.id.11303	MR-egger	9	-1.59256	2.30324	0.511559	-6.10691	2.92178	0.203403	0.00222741	18.5744	NA	NA	NA	NA	NA	NA	NA	NA	NA
IgAN	genus.Coprococcus3.id.11303	Weighted-median	9	0.135039	0.565465	0.811253	-0.973273	1.24335	1.14458	0.377844	3.46721	NA	NA	NA	NA	NA	NA	NA	NA	NA
IgAN	genus.Coprococcus3.id.11303	Inverse variance weighted	9	0.52649	0.416671	0.206387	-0.290185	1.34317	1.69298	0.748125	3.83115	NA	NA	NA	NA	NA	NA	NA	NA	NA
IgAN	genus.DefluviitaleaceaeUCG011.id.11287	MR-egger	9	0.645624	1.44576	0.668679	-2.18807	3.47932	1.90718	0.112133	32.4377	NA	NA	NA	NA	NA	NA	NA	NA	NA
IgAN	genus.DefluviitaleaceaeUCG011.id.11287	Weighted-median	9	0.334119	0.422142	0.428661	-0.49328	1.16152	1.39671	0.610621	3.19478	NA	NA	NA	NA	NA	NA	NA	NA	NA
IgAN	genus.DefluviitaleaceaeUCG011.id.11287	Inverse variance weighted	9	0.271253	0.356942	0.447293	-0.428354	0.970861	1.31161	0.651581	2.64022	NA	NA	NA	NA	NA	NA	NA	NA	NA
IgAN	genus.Desulfovibrio.id.3173	MR-egger	10	0.498938	0.843505	0.570514	-1.15433	2.15221	1.64697	0.315268	8.60383	NA	NA	NA	NA	NA	NA	NA	NA	NA
IgAN	genus.Desulfovibrio.id.3173	Weighted-median	10	0.0530047	0.381373	0.889463	-0.694486	0.800495	1.05443	0.499331	2.22664	NA	NA	NA	NA	NA	NA	NA	NA	NA
IgAN	genus.Desulfovibrio.id.3173	Inverse variance weighted	10	-0.0489327	0.284672	0.863523	-0.60689	0.509025	0.952245	0.545043	1.66367	NA	NA	NA	NA	NA	NA	NA	NA	NA
IgAN	genus.Dialister.id.2183	MR-egger	11	0.307941	1.72594	0.862345	-3.07489	3.69078	1.36062	0.0461945	40.076	NA	NA	NA	NA	NA	NA	NA	NA	NA
IgAN	genus.Dialister.id.2183	Weighted-median	11	0.41929	0.431758	0.331487	-0.426955	1.26554	1.52088	0.652493	3.54499	NA	NA	NA	NA	NA	NA	NA	NA	NA
IgAN	genus.Dialister.id.2183	Inverse variance weighted	11	0.104285	0.400005	0.794317	-0.679725	0.888295	1.10992	0.506756	2.43098	NA	NA	NA	NA	NA	NA	NA	NA	NA
IgAN	genus.Dorea.id.1997	MR-egger	10	-0.367741	1.11	0.74893	-2.54333	1.80785	0.692297	0.078604	6.09734	NA	NA	NA	NA	NA	NA	NA	NA	NA
IgAN	genus.Dorea.id.1997	Weighted-median	10	0.237899	0.519665	0.647102	-0.780645	1.25644	1.26858	0.45811	3.5129	NA	NA	NA	NA	NA	NA	NA	NA	NA
IgAN	genus.Dorea.id.1997	Inverse variance weighted	10	0.138508	0.392224	0.723987	-0.630252	0.907268	1.14856	0.532458	2.47755	NA	NA	NA	NA	NA	NA	NA	NA	NA
IgAN	genus.Eggerthella.id.819	MR-egger	10	1.99459	1.45738	0.208315	-0.861875	4.85106	7.34922	0.422369	127.876	9	-0.553229	1.81788	0.769727	-4.11628	3.00982	0.57509	0.0163051	20.2837
IgAN	genus.Eggerthella.id.819	Weighted-median	10	-0.147156	0.322648	0.648327	-0.779547	0.485235	0.863159	0.458614	1.62456	9	-0.357589	0.332964	0.282843	-1.0102	0.295021	0.699361	0.364147	1.34316
IgAN	genus.Eggerthella.id.819	Inverse variance weighted (random)	10	-0.127963	0.326126	0.694783	-0.767169	0.511243	0.879886	0.464326	1.66736	9	-0.377384	0.262877	0.151118	-0.892623	0.137855	0.685653	0.40958	1.14781
IgAN	genus.Eisenbergiella.id.11304	MR-egger	11	1.33391	2.06558	0.534538	-2.71463	5.38246	3.79587	0.0662294	217.556	NA	NA	NA	NA	NA	NA	NA	NA	NA
IgAN	genus.Eisenbergiella.id.11304	Weighted-median	11	0.283937	0.296742	0.338644	-0.297677	0.865551	1.32835	0.742541	2.37631	NA	NA	NA	NA	NA	NA	NA	NA	NA
IgAN	genus.Eisenbergiella.id.11304	Inverse variance weighted	11	0.298278	0.267304	0.264475	-0.225638	0.822194	1.34754	0.798007	2.27549	NA	NA	NA	NA	NA	NA	NA	NA	NA
IgAN	genus.Enterorhabdus.id.820	MR-egger	6	-1.1809	0.877097	0.249418	-2.90001	0.538213	0.307003	0.0550227	1.71294	NA	NA	NA	NA	NA	NA	NA	NA	NA
IgAN	genus.Enterorhabdus.id.820	Weighted-median	6	-0.9762	0.430219	0.0232636	-1.81943	-0.132971	0.37674	0.162118	0.87549	NA	NA	NA	NA	NA	NA	NA	NA	NA
IgAN	genus.Enterorhabdus.id.820	Inverse variance weighted	6	-0.78543	0.332368	0.018121	-1.43687	-0.13399	0.455924	0.23767	0.874599	NA	NA	NA	NA	NA	NA	NA	NA	NA
IgAN	genus.Erysipelatoclostridium.id.11381	MR-egger	15	0.343126	0.912328	0.71291	-1.44504	2.13129	1.40935	0.235737	8.42572	NA	NA	NA	NA	NA	NA	NA	NA	NA
IgAN	genus.Erysipelatoclostridium.id.11381	Weighted-median	15	0.122119	0.310025	0.693653	-0.485529	0.729768	1.12989	0.615372	2.0746	NA	NA	NA	NA	NA	NA	NA	NA	NA
IgAN	genus.Erysipelatoclostridium.id.11381	Inverse variance weighted	15	0.0180907	0.232174	0.937893	-0.43697	0.473151	1.01825	0.645991	1.60504	NA	NA	NA	NA	NA	NA	NA	NA	NA
IgAN	genus.ErysipelotrichaceaeUCG003.id.11384	MR-egger	15	-0.874997	0.723436	0.248007	-2.29293	0.542938	0.416863	0.10097	1.72106	NA	NA	NA	NA	NA	NA	NA	NA	NA
IgAN	genus.ErysipelotrichaceaeUCG003.id.11384	Weighted-median	15	-0.402294	0.373435	0.281355	-1.13423	0.329638	0.668784	0.321671	1.39047	NA	NA	NA	NA	NA	NA	NA	NA	NA
IgAN	genus.ErysipelotrichaceaeUCG003.id.11384	Inverse variance weighted	15	-0.257592	0.274307	0.347698	-0.795234	0.28005	0.77291	0.451476	1.3232	NA	NA	NA	NA	NA	NA	NA	NA	NA
IgAN	genus.Escherichia.Shigella.id.3504	MR-egger	10	1.72338	1.1559	0.174313	-0.542182	3.98894	5.60342	0.581478	53.9974	NA	NA	NA	NA	NA	NA	NA	NA	NA
IgAN	genus.Escherichia.Shigella.id.3504	Weighted-median	10	0.688922	0.479217	0.150547	-0.250343	1.62819	1.99157	0.778534	5.09463	NA	NA	NA	NA	NA	NA	NA	NA	NA
IgAN	genus.Escherichia.Shigella.id.3504	Inverse variance weighted(random）	10	0.430123	0.380118	0.257823	-0.314908	1.17515	1.53745	0.729856	3.23864	NA	NA	NA	NA	NA	NA	NA	NA	NA
IgAN	genus.Eubacteriumbrachygroup.id.11296	MR-egger	10	-0.658026	0.765269	0.414888	-2.15795	0.841902	0.517873	0.115561	2.32078	NA	NA	NA	NA	NA	NA	NA	NA	NA
IgAN	genus.Eubacteriumbrachygroup.id.11296	Weighted-median	10	0.028552	0.235106	0.90334	-0.432256	0.48936	1.02896	0.649043	1.63127	NA	NA	NA	NA	NA	NA	NA	NA	NA
IgAN	genus.Eubacteriumbrachygroup.id.11296	Inverse variance weighted	10	-0.0313217	0.189814	0.868934	-0.403357	0.340714	0.969164	0.668073	1.40595	NA	NA	NA	NA	NA	NA	NA	NA	NA
IgAN	genus.Eubacteriumcoprostanoligenesgroup.id.11375	MR-egger	13	-3.29353	1.30401	0.028189	-5.84939	-0.73766	0.0371227	0.00288164	0.478232	NA	NA	NA	NA	NA	NA	NA	NA	NA
IgAN	genus.Eubacteriumcoprostanoligenesgroup.id.11375	Weighted-median	13	-0.802533	0.473214	0.0899011	-1.73003	0.124966	0.448192	0.177279	1.13311	NA	NA	NA	NA	NA	NA	NA	NA	NA
IgAN	genus.Eubacteriumcoprostanoligenesgroup.id.11375	Inverse variance weighted	13	-0.292306	0.376611	0.437661	-1.03046	0.445851	0.74654	0.356842	1.56182	NA	NA	NA	NA	NA	NA	NA	NA	NA
IgAN	genus.Eubacteriumeligensgroup.id.14372	MR-egger	6	-1.38981	1.68619	0.45612	-4.69475	1.91513	0.249123	0.00914315	6.78783	NA	NA	NA	NA	NA	NA	NA	NA	NA
IgAN	genus.Eubacteriumeligensgroup.id.14372	Weighted-median	6	-0.273537	0.555179	0.622224	-1.36169	0.814614	0.760684	0.256228	2.2583	NA	NA	NA	NA	NA	NA	NA	NA	NA
IgAN	genus.Eubacteriumeligensgroup.id.14372	Inverse variance weighted	6	-0.322869	0.450178	0.473249	-1.20522	0.55948	0.724069	0.299627	1.74976	NA	NA	NA	NA	NA	NA	NA	NA	NA
IgAN	genus.Eubacteriumfissicatenagroup.id.14373	MR-egger	9	1.30786	1.24242	0.327466	-1.12728	3.743	3.69825	0.323914	42.2244	NA	NA	NA	NA	NA	NA	NA	NA	NA
IgAN	genus.Eubacteriumfissicatenagroup.id.14373	Weighted-median	9	0.0668762	0.274277	0.807364	-0.470706	0.604459	1.06916	0.624561	1.83026	NA	NA	NA	NA	NA	NA	NA	NA	NA
IgAN	genus.Eubacteriumfissicatenagroup.id.14373	Inverse variance weighted	9	0.207406	0.236638	0.380776	-0.256405	0.671216	1.23048	0.773829	1.95662	NA	NA	NA	NA	NA	NA	NA	NA	NA
IgAN	genus.Eubacteriumhalliigroup.id.11338	MR-egger	15	0.143067	0.579057	0.808714	-0.991884	1.27802	1.15381	0.370877	3.58952	NA	NA	NA	NA	NA	NA	NA	NA	NA
IgAN	genus.Eubacteriumhalliigroup.id.11338	Weighted-median	15	0.248189	0.392476	0.527147	-0.521064	1.01744	1.2817	0.593888	2.76611	NA	NA	NA	NA	NA	NA	NA	NA	NA
IgAN	genus.Eubacteriumhalliigroup.id.11338	Inverse variance weighted	15	0.133843	0.272353	0.62312	-0.399969	0.667656	1.14321	0.670341	1.94966	NA	NA	NA	NA	NA	NA	NA	NA	NA
IgAN	genus.Eubacteriumnodatumgroup.id.11297	MR-egger	11	0.662737	0.881238	0.47123	-1.06449	2.38996	1.94009	0.344904	10.9131	NA	NA	NA	NA	NA	NA	NA	NA	NA
IgAN	genus.Eubacteriumnodatumgroup.id.11297	Weighted-median	11	0.129932	0.241375	0.59037	-0.343162	0.603026	1.13875	0.709523	1.82764	NA	NA	NA	NA	NA	NA	NA	NA	NA
IgAN	genus.Eubacteriumnodatumgroup.id.11297	Inverse variance weighted	11	0.0273579	0.193209	0.887398	-0.351331	0.406047	1.02774	0.703751	1.50087	NA	NA	NA	NA	NA	NA	NA	NA	NA
IgAN	genus.Eubacteriumoxidoreducensgroup.id.11339	MR-egger	5	-0.620198	1.11402	0.616552	-2.80368	1.56328	0.537838	0.0605868	4.77447	NA	NA	NA	NA	NA	NA	NA	NA	NA
IgAN	genus.Eubacteriumoxidoreducensgroup.id.11339	Weighted-median	5	-0.138516	0.39535	0.726067	-0.913402	0.63637	0.870649	0.401157	1.88961	NA	NA	NA	NA	NA	NA	NA	NA	NA
IgAN	genus.Eubacteriumoxidoreducensgroup.id.11339	Inverse variance weighted	5	-0.172223	0.300649	0.566754	-0.761495	0.417049	0.841791	0.466968	1.51748	NA	NA	NA	NA	NA	NA	NA	NA	NA
IgAN	genus.Eubacteriumrectalegroup.id.14374	MR-egger	8	-0.634341	1.51792	0.690563	-3.60947	2.34079	0.530285	0.0270662	10.3894	NA	NA	NA	NA	NA	NA	NA	NA	NA
IgAN	genus.Eubacteriumrectalegroup.id.14374	Weighted-median	8	-0.041712	0.542949	0.938763	-1.10589	1.02247	0.959146	0.330915	2.78005	NA	NA	NA	NA	NA	NA	NA	NA	NA
IgAN	genus.Eubacteriumrectalegroup.id.14374	Inverse variance weighted	8	0.190348	0.415729	0.64705	-0.624481	1.00518	1.20967	0.535539	2.73239	NA	NA	NA	NA	NA	NA	NA	NA	NA
IgAN	genus.Eubacteriumruminantiumgroup.id.11340	MR-egger	18	-0.222103	0.610203	0.720637	-1.4181	0.973895	0.800833	0.242174	2.64824	NA	NA	NA	NA	NA	NA	NA	NA	NA
IgAN	genus.Eubacteriumruminantiumgroup.id.11340	Weighted-median	18	-0.217207	0.246096	0.377446	-0.699556	0.265141	0.804763	0.496806	1.30361	NA	NA	NA	NA	NA	NA	NA	NA	NA
IgAN	genus.Eubacteriumruminantiumgroup.id.11340	Inverse variance weighted	18	-0.244063	0.182327	0.180701	-0.601425	0.113298	0.783438	0.54803	1.11997	NA	NA	NA	NA	NA	NA	NA	NA	NA
IgAN	genus.Eubacteriumventriosumgroup.id.11341	MR-egger	15	2.07345	1.30488	0.136075	-0.48411	4.631	7.95218	0.616245	102.617	NA	NA	NA	NA	NA	NA	NA	NA	NA
IgAN	genus.Eubacteriumventriosumgroup.id.11341	Weighted-median	15	0.175336	0.415233	0.672836	-0.638521	0.989192	1.19165	0.528073	2.68906	NA	NA	NA	NA	NA	NA	NA	NA	NA
IgAN	genus.Eubacteriumventriosumgroup.id.11341	Inverse variance weighted	15	0.0918949	0.305742	0.763748	-0.50736	0.69115	1.09625	0.602083	1.99601	NA	NA	NA	NA	NA	NA	NA	NA	NA
IgAN	genus.Eubacteriumxylanophilumgroup.id.14375	MR-egger	9	0.0524689	0.965157	0.958165	-1.83924	1.94418	1.05387	0.158938	6.98788	NA	NA	NA	NA	NA	NA	NA	NA	NA
IgAN	genus.Eubacteriumxylanophilumgroup.id.14375	Weighted-median	9	-0.343865	0.420835	0.41387	-1.1687	0.480971	0.709024	0.31077	1.61764	NA	NA	NA	NA	NA	NA	NA	NA	NA
IgAN	genus.Eubacteriumxylanophilumgroup.id.14375	Inverse variance weighted	9	-0.402611	0.322259	0.211541	-1.03424	0.229016	0.668572	0.355498	1.25736	NA	NA	NA	NA	NA	NA	NA	NA	NA
IgAN	genus.Faecalibacterium.id.2057	MR-egger	10	1.15674	0.615164	0.0968483	-0.048977	2.36247	3.17957	0.952203	10.6171	NA	NA	NA	NA	NA	NA	NA	NA	NA
IgAN	genus.Faecalibacterium.id.2057	Weighted-median	10	0.423316	0.404462	0.295278	-0.36943	1.21606	1.52702	0.691128	3.37387	NA	NA	NA	NA	NA	NA	NA	NA	NA
IgAN	genus.Faecalibacterium.id.2057	Inverse variance weighted	10	0.176364	0.355288	0.619615	-0.520002	0.872729	1.19287	0.59452	2.39343	NA	NA	NA	NA	NA	NA	NA	NA	NA
IgAN	genus.FamilyXIIIAD3011group.id.11293	MR-egger	13	0.283374	2.07023	0.893598	-3.77428	4.34103	1.3276	0.0229537	76.7863	NA	NA	NA	NA	NA	NA	NA	NA	NA
IgAN	genus.FamilyXIIIAD3011group.id.11293	Weighted-median	13	-0.154589	0.462946	0.738437	-1.06196	0.752785	0.856768	0.345777	2.1229	NA	NA	NA	NA	NA	NA	NA	NA	NA
IgAN	genus.FamilyXIIIAD3011group.id.11293	Inverse variance weighted	13	-0.0496335	0.415043	0.904811	-0.863118	0.763852	0.951578	0.421845	2.14653	NA	NA	NA	NA	NA	NA	NA	NA	NA
IgAN	genus.FamilyXIIIUCG001.id.11294	MR-egger	8	0.354012	1.1608	0.770689	-1.92115	2.62917	1.42477	0.146439	13.8623	NA	NA	NA	NA	NA	NA	NA	NA	NA
IgAN	genus.FamilyXIIIUCG001.id.11294	Weighted-median	8	0.252468	0.487897	0.604834	-0.703809	1.20875	1.2872	0.494697	3.34928	NA	NA	NA	NA	NA	NA	NA	NA	NA
IgAN	genus.FamilyXIIIUCG001.id.11294	Inverse variance weighted	8	0.18377	0.35618	0.605892	-0.514343	0.881883	1.20174	0.597893	2.41544	NA	NA	NA	NA	NA	NA	NA	NA	NA
IgAN	genus.Flavonifractor.id.2059	MR-egger	5	-1.88195	2.9949	0.574338	-7.75196	3.98806	0.152293	0.000429901	53.9503	NA	NA	NA	NA	NA	NA	NA	NA	NA
IgAN	genus.Flavonifractor.id.2059	Weighted-median	5	0.0137639	0.667688	0.983553	-1.2949	1.32243	1.01386	0.273924	3.75254	NA	NA	NA	NA	NA	NA	NA	NA	NA
IgAN	genus.Flavonifractor.id.2059	Inverse variance weighted	5	-0.117034	0.691082	0.865523	-1.47155	1.23749	0.889555	0.229568	3.44694	NA	NA	NA	NA	NA	NA	NA	NA	NA
IgAN	genus.Fusicatenibacter.id.11305	MR-egger	18	0.643751	1.23612	0.609649	-1.77904	3.06654	1.90361	0.1688	21.4676	NA	NA	NA	NA	NA	NA	NA	NA	NA
IgAN	genus.Fusicatenibacter.id.11305	Weighted-median	18	-0.516275	0.428857	0.228652	-1.35683	0.324285	0.596739	0.257474	1.38304	NA	NA	NA	NA	NA	NA	NA	NA	NA
IgAN	genus.Fusicatenibacter.id.11305	Inverse variance weighted(random）	18	-0.353939	0.326977	0.279049	-0.994812	0.286935	0.701918	0.369793	1.33234	NA	NA	NA	NA	NA	NA	NA	NA	NA
IgAN	genus.Gordonibacter.id.821	MR-egger	12	-0.855936	0.783853	0.30046	-2.39229	0.680416	0.424885	0.0914202	1.9747	NA	NA	NA	NA	NA	NA	NA	NA	NA
IgAN	genus.Gordonibacter.id.821	Weighted-median	12	-0.0959402	0.243677	0.693788	-0.573546	0.381666	0.908518	0.563523	1.46472	NA	NA	NA	NA	NA	NA	NA	NA	NA
IgAN	genus.Gordonibacter.id.821	Inverse variance weighted	12	-0.0614341	0.182901	0.736956	-0.41992	0.297052	0.940415	0.657099	1.34588	NA	NA	NA	NA	NA	NA	NA	NA	NA
IgAN	genus.Haemophilus.id.3698	MR-egger	9	-0.352801	0.566123	0.552915	-1.4624	0.756799	0.702717	0.231679	2.13144	NA	NA	NA	NA	NA	NA	NA	NA	NA
IgAN	genus.Haemophilus.id.3698	Weighted-median	9	-0.320079	0.332201	0.335292	-0.971194	0.331035	0.726091	0.378631	1.39241	NA	NA	NA	NA	NA	NA	NA	NA	NA
IgAN	genus.Haemophilus.id.3698	Inverse variance weighted	9	-0.093795	0.253461	0.71134	-0.590579	0.402989	0.910469	0.554007	1.49629	NA	NA	NA	NA	NA	NA	NA	NA	NA
IgAN	genus.Holdemanella.id.11393	MR-egger	11	0.268642	0.640328	0.684661	-0.986402	1.52368	1.30819	0.372916	4.5891	NA	NA	NA	NA	NA	NA	NA	NA	NA
IgAN	genus.Holdemanella.id.11393	Weighted-median	11	-0.166938	0.299432	0.577176	-0.753824	0.419949	0.846252	0.470564	1.52188	NA	NA	NA	NA	NA	NA	NA	NA	NA
IgAN	genus.Holdemanella.id.11393	Inverse variance weighted	11	-0.109504	0.218423	0.616134	-0.537613	0.318606	0.896279	0.584141	1.37521	NA	NA	NA	NA	NA	NA	NA	NA	NA
IgAN	genus.Holdemania.id.2157	MR-egger	14	0.036291	0.691108	0.958985	-1.31828	1.39086	1.03696	0.267595	4.01832	NA	NA	NA	NA	NA	NA	NA	NA	NA
IgAN	genus.Holdemania.id.2157	Weighted-median	14	0.190239	0.317084	0.54853	-0.431246	0.811724	1.20954	0.649699	2.25179	NA	NA	NA	NA	NA	NA	NA	NA	NA
IgAN	genus.Holdemania.id.2157	Inverse variance weighted	14	0.166243	0.234288	0.477972	-0.292961	0.625446	1.18086	0.746052	1.86908	NA	NA	NA	NA	NA	NA	NA	NA	NA
IgAN	genus.Howardella.id.2000	MR-egger	9	0.778535	0.704685	0.305768	-0.602647	2.15972	2.17828	0.547361	8.66868	NA	NA	NA	NA	NA	NA	NA	NA	NA
IgAN	genus.Howardella.id.2000	Weighted-median	9	0.0871345	0.235229	0.711066	-0.373914	0.548183	1.09104	0.688036	1.73011	NA	NA	NA	NA	NA	NA	NA	NA	NA
IgAN	genus.Howardella.id.2000	Inverse variance weighted	9	0.0558318	0.177305	0.752845	-0.291687	0.40335	1.05742	0.747003	1.49683	NA	NA	NA	NA	NA	NA	NA	NA	NA
IgAN	genus.Hungatella.id.11306	MR-egger	5	-1.46138	1.49713	0.400995	-4.39576	1.473	0.231916	0.0123295	4.36229	NA	NA	NA	NA	NA	NA	NA	NA	NA
IgAN	genus.Hungatella.id.11306	Weighted-median	5	-0.20346	0.359776	0.571722	-0.908622	0.501702	0.815903	0.403079	1.65153	NA	NA	NA	NA	NA	NA	NA	NA	NA
IgAN	genus.Hungatella.id.11306	Inverse variance weighted	5	-0.197223	0.267013	0.460134	-0.720567	0.326122	0.821008	0.486476	1.38558	NA	NA	NA	NA	NA	NA	NA	NA	NA
IgAN	genus.Intestinibacter.id.11345	MR-egger	14	-1.12866	0.875731	0.221751	-2.8451	0.587769	0.323465	0.0581286	1.79997	NA	NA	NA	NA	NA	NA	NA	NA	NA
IgAN	genus.Intestinibacter.id.11345	Weighted-median	14	-0.35744	0.378927	0.34553	-1.10014	0.385257	0.699464	0.332825	1.46999	NA	NA	NA	NA	NA	NA	NA	NA	NA
IgAN	genus.Intestinibacter.id.11345	Inverse variance weighted	14	-0.178282	0.287048	0.534544	-0.740897	0.384334	0.836707	0.476686	1.46863	NA	NA	NA	NA	NA	NA	NA	NA	NA
IgAN	genus.Intestinimonas.id.2062	MR-egger	16	1.32566	0.683679	0.0729264	-0.0143512	2.66567	3.76467	0.985751	14.3776	NA	NA	NA	NA	NA	NA	NA	NA	NA
IgAN	genus.Intestinimonas.id.2062	Weighted-median	16	0.201995	0.337426	0.549415	-0.459359	0.86335	1.22384	0.631688	2.37109	NA	NA	NA	NA	NA	NA	NA	NA	NA
IgAN	genus.Intestinimonas.id.2062	Inverse variance weighted	16	0.136755	0.246038	0.578328	-0.345479	0.618989	1.14655	0.707881	1.85705	NA	NA	NA	NA	NA	NA	NA	NA	NA
IgAN	genus.Lachnoclostridium.id.11308	MR-egger	13	-0.120252	1.12918	0.917107	-2.33344	2.09293	0.886697	0.0969618	8.10868	NA	NA	NA	NA	NA	NA	NA	NA	NA
IgAN	genus.Lachnoclostridium.id.11308	Weighted-median	13	-0.166485	0.428737	0.697782	-1.00681	0.673839	0.846635	0.365383	1.96175	NA	NA	NA	NA	NA	NA	NA	NA	NA
IgAN	genus.Lachnoclostridium.id.11308	Inverse variance weighted	13	0.0682269	0.331638	0.837004	-0.581784	0.718238	1.07061	0.5589	2.05082	NA	NA	NA	NA	NA	NA	NA	NA	NA
IgAN	genus.Lachnospira.id.2004	MR-egger	6	-1.2217	2.76625	0.68157	-6.64356	4.20015	0.294727	0.00130239	66.6961	NA	NA	NA	NA	NA	NA	NA	NA	NA
IgAN	genus.Lachnospira.id.2004	Weighted-median	6	-1.23472	0.623887	0.0478077	-2.45754	-0.0118996	0.290917	0.0856458	0.988171	NA	NA	NA	NA	NA	NA	NA	NA	NA
IgAN	genus.Lachnospira.id.2004	Inverse variance weighted(random）	6	-0.993424	0.508388	0.0506932	-1.98986	0.00301572	0.370306	0.136714	1.00302	NA	NA	NA	NA	NA	NA	NA	NA	NA
IgAN	genus.LachnospiraceaeFCS020group.id.11314	MR-egger	12	0.957878	0.867782	0.295523	-0.742976	2.65873	2.60616	0.475696	14.2782	NA	NA	NA	NA	NA	NA	NA	NA	NA
IgAN	genus.LachnospiraceaeFCS020group.id.11314	Weighted-median	12	0.220705	0.437642	0.614047	-0.637073	1.07848	1.24696	0.528838	2.94021	NA	NA	NA	NA	NA	NA	NA	NA	NA
IgAN	genus.LachnospiraceaeFCS020group.id.11314	Inverse variance weighted	12	0.116523	0.330876	0.724714	-0.531994	0.76504	1.12358	0.587433	2.14908	NA	NA	NA	NA	NA	NA	NA	NA	NA
IgAN	genus.LachnospiraceaeNC2004group.id.11316	MR-egger	9	-0.516931	1.47335	0.736019	-3.40469	2.37083	0.596348	0.0332171	10.7063	8	0.582002	1.36022	0.683676	-2.08404	3.24804	1.78962	0.124427	25.7398
IgAN	genus.LachnospiraceaeNC2004group.id.11316	Weighted-median	9	0.238439	0.356662	0.503795	-0.460618	0.937497	1.26927	0.630894	2.55358	8	0.273266	0.363156	0.451766	-0.438521	0.985052	1.31425	0.64499	2.67795
IgAN	genus.LachnospiraceaeNC2004group.id.11316	Inverse variance weighted	9	-0.0710288	0.344284	0.83655	-0.745826	0.603768	0.931435	0.474342	1.829	8	0.115405	0.301123	0.701534	-0.474795	0.705606	1.12233	0.622012	2.02507
IgAN	genus.LachnospiraceaeND3007group.id.11317	MR-egger	3	-9.23751	11.6364	0.572842	-32.0448	13.5697	9.73197e-05	1.21097e-14	782108	NA	NA	NA	NA	NA	NA	NA	NA	NA
IgAN	genus.LachnospiraceaeND3007group.id.11317	Weighted-median	3	-0.222006	0.824098	0.787628	-1.83724	1.39323	0.800911	0.159257	4.02783	NA	NA	NA	NA	NA	NA	NA	NA	NA
IgAN	genus.LachnospiraceaeND3007group.id.11317	Inverse variance weighted	3	-0.396131	0.689323	0.565517	-1.7472	0.954943	0.672919	0.17426	2.59852	NA	NA	NA	NA	NA	NA	NA	NA	NA
IgAN	genus.LachnospiraceaeNK4A136group.id.11319	MR-egger	15	0.172619	0.579955	0.77068	-0.964093	1.30933	1.18841	0.381329	3.7037	NA	NA	NA	NA	NA	NA	NA	NA	NA
IgAN	genus.LachnospiraceaeNK4A136group.id.11319	Weighted-median	15	0.399647	0.394875	0.311498	-0.374309	1.1736	1.4913	0.687764	3.23362	NA	NA	NA	NA	NA	NA	NA	NA	NA
IgAN	genus.LachnospiraceaeNK4A136group.id.11319	Inverse variance weighted	15	0.168197	0.280014	0.548056	-0.380629	0.717024	1.18317	0.683431	2.04833	NA	NA	NA	NA	NA	NA	NA	NA	NA
IgAN	genus.LachnospiraceaeUCG001.id.11321	MR-egger	14	-2.17244	1.43394	0.157964	-4.98297	0.638093	0.1139	0.00685367	1.89287	13	-2.00265	1.3887	0.177132	-4.7245	0.719195	0.134977	0.00887518	2.05278
IgAN	genus.LachnospiraceaeUCG001.id.11321	Weighted-median	14	-0.0195684	0.39482	0.960471	-0.793416	0.754279	0.980622	0.452297	2.12608	13	0.0696484	0.385539	0.856641	-0.686009	0.825306	1.07213	0.503582	2.28258
IgAN	genus.LachnospiraceaeUCG001.id.11321	Inverse variance weighted	14	0.102534	0.367445	0.780209	-0.617658	0.822726	1.10798	0.539206	2.2767	13	0.112627	0.370286	0.761004	-0.613134	0.838388	1.11921	0.541651	2.31264
IgAN	genus.LachnospiraceaeUCG004.id.11324	MR-egger	13	-0.225977	2.08989	0.916032	-4.32216	3.87021	0.797736	0.0132712	47.9523	12	-0.214055	2.088	0.920373	-4.30654	3.87843	0.807304	0.0134801	48.3481
IgAN	genus.LachnospiraceaeUCG004.id.11324	Weighted-median	13	0.0245247	0.49994	0.960875	-0.955358	1.00441	1.02483	0.384674	2.73029	12	0.0247642	0.495276	0.960122	-0.945976	0.995504	1.02507	0.3883	2.70609
IgAN	genus.LachnospiraceaeUCG004.id.11324	Inverse variance weighted	13	0.0727018	0.481148	0.879896	-0.870349	1.01575	1.07541	0.418806	2.76144	12	0.0736898	0.481032	0.878248	-0.869134	1.01651	1.07647	0.419315	2.76354
IgAN	genus.LachnospiraceaeUCG008.id.11328	MR-egger	11	0.172591	1.52088	0.91214	-2.80834	3.15352	1.18838	0.0603049	23.4185	NA	NA	NA	NA	NA	NA	NA	NA	NA
IgAN	genus.LachnospiraceaeUCG008.id.11328	Weighted-median	11	-0.146933	0.313851	0.639668	-0.762081	0.468214	0.863351	0.466694	1.59714	NA	NA	NA	NA	NA	NA	NA	NA	NA
IgAN	genus.LachnospiraceaeUCG008.id.11328	Inverse variance weighted	11	0.166883	0.279564	0.550547	-0.381062	0.714829	1.18162	0.683135	2.04384	NA	NA	NA	NA	NA	NA	NA	NA	NA
IgAN	genus.LachnospiraceaeUCG010.id.11330	MR-egger	10	1.03081	1.05026	0.355102	-1.0277	3.08932	2.80334	0.35783	21.9621	NA	NA	NA	NA	NA	NA	NA	NA	NA
IgAN	genus.LachnospiraceaeUCG010.id.11330	Weighted-median	10	0.0395436	0.479095	0.934219	-0.899483	0.97857	1.04034	0.40678	2.66065	NA	NA	NA	NA	NA	NA	NA	NA	NA
IgAN	genus.LachnospiraceaeUCG010.id.11330	Inverse variance weighted	10	0.106635	0.34378	0.75642	-0.567174	0.780445	1.11253	0.567126	2.18244	NA	NA	NA	NA	NA	NA	NA	NA	NA
IgAN	genus.Lactobacillus.id.1837	MR-egger	9	-0.27732	0.838741	0.750594	-1.92125	1.36661	0.757812	0.146424	3.92204	NA	NA	NA	NA	NA	NA	NA	NA	NA
IgAN	genus.Lactobacillus.id.1837	Weighted-median	9	-0.434066	0.330915	0.189616	-1.08266	0.214527	0.647869	0.338693	1.23928	NA	NA	NA	NA	NA	NA	NA	NA	NA
IgAN	genus.Lactobacillus.id.1837	Inverse variance weighted	9	-0.3367	0.297989	0.258516	-0.920758	0.247359	0.714123	0.398217	1.28064	NA	NA	NA	NA	NA	NA	NA	NA	NA
IgAN	genus.Lactococcus.id.1851	MR-egger	9	0.456529	1.07908	0.684937	-1.65847	2.57153	1.57859	0.19043	13.0858	NA	NA	NA	NA	NA	NA	NA	NA	NA
IgAN	genus.Lactococcus.id.1851	Weighted-median	9	0.0374933	0.296757	0.89946	-0.544151	0.619137	1.03821	0.580334	1.85732	NA	NA	NA	NA	NA	NA	NA	NA	NA
IgAN	genus.Lactococcus.id.1851	Inverse variance weighted	9	0.0645056	0.227551	0.776811	-0.381494	0.510505	1.06663	0.68284	1.66613	NA	NA	NA	NA	NA	NA	NA	NA	NA
IgAN	genus.Marvinbryantia.id.2005	MR-egger	10	0.281704	1.404	0.845984	-2.47014	3.03355	1.32539	0.084573	20.7708	NA	NA	NA	NA	NA	NA	NA	NA	NA
IgAN	genus.Marvinbryantia.id.2005	Weighted-median	10	0.153765	0.428584	0.719764	-0.686259	0.993788	1.16622	0.503456	2.70145	NA	NA	NA	NA	NA	NA	NA	NA	NA
IgAN	genus.Marvinbryantia.id.2005	Inverse variance weighted	10	0.5854	0.338406	0.0836521	-0.0778746	1.24867	1.79571	0.92508	3.48572	NA	NA	NA	NA	NA	NA	NA	NA	NA
IgAN	genus.Methanobrevibacter.id.123	MR-egger	6	0.178325	0.932578	0.857669	-1.64953	2.00618	1.19521	0.192141	7.43485	NA	NA	NA	NA	NA	NA	NA	NA	NA
IgAN	genus.Methanobrevibacter.id.123	Weighted-median	6	0.055729	0.297184	0.85125	-0.526752	0.63821	1.05731	0.59052	1.89309	NA	NA	NA	NA	NA	NA	NA	NA	NA
IgAN	genus.Methanobrevibacter.id.123	Inverse variance weighted	6	0.0282406	0.245532	0.908431	-0.453001	0.509482	1.02864	0.635717	1.66443	NA	NA	NA	NA	NA	NA	NA	NA	NA
IgAN	genus.Odoribacter.id.952	MR-egger	7	-1.11191	1.28638	0.426894	-3.63321	1.40938	0.328929	0.0264312	4.09342	NA	NA	NA	NA	NA	NA	NA	NA	NA
IgAN	genus.Odoribacter.id.952	Weighted-median	7	-0.281655	0.518611	0.587065	-1.29813	0.734824	0.754534	0.273041	2.08512	NA	NA	NA	NA	NA	NA	NA	NA	NA
IgAN	genus.Odoribacter.id.952	Inverse variance weighted	7	-0.165511	0.409487	0.686072	-0.968106	0.637083	0.84746	0.379802	1.89096	NA	NA	NA	NA	NA	NA	NA	NA	NA
IgAN	genus.Olsenella.id.822	MR-egger	11	-0.33134	0.555149	0.565318	-1.41943	0.756751	0.717961	0.241851	2.13134	NA	NA	NA	NA	NA	NA	NA	NA	NA
IgAN	genus.Olsenella.id.822	Weighted-median	11	-0.217582	0.223395	0.330065	-0.655436	0.220271	0.804461	0.519216	1.24641	NA	NA	NA	NA	NA	NA	NA	NA	NA
IgAN	genus.Olsenella.id.822	Inverse variance weighted	11	-0.131098	0.166617	0.431386	-0.457668	0.195472	0.877132	0.632758	1.21588	NA	NA	NA	NA	NA	NA	NA	NA	NA
IgAN	genus.Oscillibacter.id.2063	MR-egger	13	-1.23359	0.892576	0.194374	-2.98304	0.515859	0.291245	0.0506386	1.67508	NA	NA	NA	NA	NA	NA	NA	NA	NA
IgAN	genus.Oscillibacter.id.2063	Weighted-median	13	-0.0454825	0.333814	0.891623	-0.699758	0.608792	0.955536	0.496706	1.83821	NA	NA	NA	NA	NA	NA	NA	NA	NA
IgAN	genus.Oscillibacter.id.2063	Inverse variance weighted	13	0.148564	0.241162	0.537872	-0.324113	0.62124	1.16017	0.723169	1.86123	NA	NA	NA	NA	NA	NA	NA	NA	NA
IgAN	genus.Oscillospira.id.2064	MR-egger	7	-0.642839	1.69065	0.71939	-3.95651	2.67083	0.525797	0.0191298	14.452	NA	NA	NA	NA	NA	NA	NA	NA	NA
IgAN	genus.Oscillospira.id.2064	Weighted-median	7	0.518514	0.491513	0.291455	-0.444851	1.48188	1.67953	0.64092	4.40121	NA	NA	NA	NA	NA	NA	NA	NA	NA
IgAN	genus.Oscillospira.id.2064	Inverse variance weighted	7	0.470076	0.362535	0.194756	-0.240493	1.18064	1.60012	0.78624	3.25648	NA	NA	NA	NA	NA	NA	NA	NA	NA
IgAN	genus.Oxalobacter.id.2978	MR-egger	11	-0.337054	0.850607	0.701151	-2.00424	1.33014	0.713871	0.134762	3.78156	NA	NA	NA	NA	NA	NA	NA	NA	NA
IgAN	genus.Oxalobacter.id.2978	Weighted-median	11	0.176426	0.239629	0.46158	-0.293247	0.6461	1.19295	0.745838	1.90808	NA	NA	NA	NA	NA	NA	NA	NA	NA
IgAN	genus.Oxalobacter.id.2978	Inverse variance weighted	11	0.155268	0.180876	0.390659	-0.199249	0.509785	1.16797	0.819346	1.66493	NA	NA	NA	NA	NA	NA	NA	NA	NA
IgAN	genus.Parabacteroides.id.954	MR-egger	5	-2.92143	3.61463	0.478108	-10.0061	4.16324	0.0538568	4.5124e-05	64.2797	NA	NA	NA	NA	NA	NA	NA	NA	NA
IgAN	genus.Parabacteroides.id.954	Weighted-median	5	0.602636	0.679941	0.375452	-0.730047	1.93532	1.82693	0.481886	6.92626	NA	NA	NA	NA	NA	NA	NA	NA	NA
IgAN	genus.Parabacteroides.id.954	Inverse variance weighted	5	0.233045	0.564923	0.679954	-0.874203	1.34029	1.26244	0.417194	3.82017	NA	NA	NA	NA	NA	NA	NA	NA	NA
IgAN	genus.Paraprevotella.id.962	MR-egger	13	1.76323	0.894548	0.0743934	0.00991905	3.51655	5.83126	1.00997	33.668	NA	NA	NA	NA	NA	NA	NA	NA	NA
IgAN	genus.Paraprevotella.id.962	Weighted-median	13	-0.186433	0.302369	0.537516	-0.779076	0.406211	0.829914	0.45883	1.50112	NA	NA	NA	NA	NA	NA	NA	NA	NA
IgAN	genus.Paraprevotella.id.962	Inverse variance weighted	13	0.0112459	0.261773	0.965733	-0.501829	0.524321	1.01131	0.605422	1.68931	NA	NA	NA	NA	NA	NA	NA	NA	NA
IgAN	genus.Parasutterella.id.2892	MR-egger	14	-0.857561	0.713331	0.252475	-2.25569	0.540567	0.424195	0.104801	1.71698	NA	NA	NA	NA	NA	NA	NA	NA	NA
IgAN	genus.Parasutterella.id.2892	Weighted-median	14	-0.301536	0.335025	0.368099	-0.958184	0.355112	0.739681	0.383589	1.42634	NA	NA	NA	NA	NA	NA	NA	NA	NA
IgAN	genus.Parasutterella.id.2892	Inverse variance weighted	14	-0.163656	0.257685	0.525362	-0.668717	0.341406	0.849034	0.512365	1.40692	NA	NA	NA	NA	NA	NA	NA	NA	NA
IgAN	genus.Peptococcus.id.2037	MR-egger	12	-0.568106	0.837715	0.513056	-2.21003	1.07382	0.566598	0.109698	2.92653	NA	NA	NA	NA	NA	NA	NA	NA	NA
IgAN	genus.Peptococcus.id.2037	Weighted-median	12	-0.401993	0.245954	0.10217	-0.884064	0.0800771	0.668985	0.413101	1.08337	NA	NA	NA	NA	NA	NA	NA	NA	NA
IgAN	genus.Peptococcus.id.2037	Inverse variance weighted	12	-0.318743	0.206944	0.123502	-0.724353	0.0868672	0.727062	0.484638	1.09075	NA	NA	NA	NA	NA	NA	NA	NA	NA
IgAN	genus.Phascolarctobacterium.id.2168	MR-egger	9	1.10322	1.44995	0.471584	-1.73868	3.94512	3.01385	0.175752	51.6824	NA	NA	NA	NA	NA	NA	NA	NA	NA
IgAN	genus.Phascolarctobacterium.id.2168	Weighted-median	9	-0.139806	0.416321	0.737011	-0.955795	0.676182	0.869527	0.384506	1.96636	NA	NA	NA	NA	NA	NA	NA	NA	NA
IgAN	genus.Phascolarctobacterium.id.2168	Inverse variance weighted	9	-0.17544	0.321232	0.584965	-0.805054	0.454174	0.839088	0.447064	1.57487	NA	NA	NA	NA	NA	NA	NA	NA	NA
IgAN	genus.Prevotella7.id.11182	MR-egger	11	1.30771	0.990164	0.219195	-0.633007	3.24844	3.69771	0.530992	25.7501	NA	NA	NA	NA	NA	NA	NA	NA	NA
IgAN	genus.Prevotella7.id.11182	Weighted-median	11	-0.0530965	0.227236	0.815247	-0.498478	0.392285	0.948288	0.607455	1.48036	NA	NA	NA	NA	NA	NA	NA	NA	NA
IgAN	genus.Prevotella7.id.11182	Inverse variance weighted	11	0.0195005	0.168901	0.908084	-0.311546	0.350547	1.01969	0.732314	1.41984	NA	NA	NA	NA	NA	NA	NA	NA	NA
IgAN	genus.Prevotella9.id.11183	MR-egger	15	-0.639408	0.640346	0.336244	-1.89449	0.61567	0.527605	0.150395	1.8509	NA	NA	NA	NA	NA	NA	NA	NA	NA
IgAN	genus.Prevotella9.id.11183	Weighted-median	15	0.328565	0.295617	0.266373	-0.250845	0.907974	1.38897	0.778143	2.4793	NA	NA	NA	NA	NA	NA	NA	NA	NA
IgAN	genus.Prevotella9.id.11183	Inverse variance weighted	15	0.157831	0.219992	0.473102	-0.273353	0.589015	1.17097	0.760825	1.80221	NA	NA	NA	NA	NA	NA	NA	NA	NA
IgAN	genus.RikenellaceaeRC9gutgroup.id.11191	MR-egger	11	1.31458	1.02305	0.230889	-0.690598	3.31975	3.72317	0.501276	27.6534	NA	NA	NA	NA	NA	NA	NA	NA	NA
IgAN	genus.RikenellaceaeRC9gutgroup.id.11191	Weighted-median	11	0.130113	0.232431	0.57562	-0.325451	0.585677	1.13896	0.722202	1.79621	NA	NA	NA	NA	NA	NA	NA	NA	NA
IgAN	genus.RikenellaceaeRC9gutgroup.id.11191	Inverse variance weighted	11	0.103635	0.166924	0.534699	-0.223536	0.430806	1.10919	0.799686	1.5385	NA	NA	NA	NA	NA	NA	NA	NA	NA
IgAN	genus.Romboutsia.id.11347	MR-egger	13	0.434593	0.856448	0.621868	-1.24404	2.11323	1.54433	0.288216	8.27493	NA	NA	NA	NA	NA	NA	NA	NA	NA
IgAN	genus.Romboutsia.id.11347	Weighted-median	13	-0.153504	0.394838	0.697442	-0.927387	0.620379	0.857698	0.395586	1.85963	NA	NA	NA	NA	NA	NA	NA	NA	NA
IgAN	genus.Romboutsia.id.11347	Inverse variance weighted	13	-0.0705906	0.295793	0.811378	-0.650345	0.509163	0.931843	0.521866	1.6639	NA	NA	NA	NA	NA	NA	NA	NA	NA
IgAN	genus.Roseburia.id.2012	MR-egger	14	1.26232	1.00783	0.234244	-0.713027	3.23766	3.5336	0.490158	25.4741	NA	NA	NA	NA	NA	NA	NA	NA	NA
IgAN	genus.Roseburia.id.2012	Weighted-median	14	0.579878	0.468371	0.215689	-0.338129	1.49788	1.78582	0.713103	4.47222	NA	NA	NA	NA	NA	NA	NA	NA	NA
IgAN	genus.Roseburia.id.2012	Inverse variance weighted(random）	14	0.191955	0.327644	0.557966	-0.450228	0.834138	1.21162	0.637483	2.30283	NA	NA	NA	NA	NA	NA	NA	NA	NA
IgAN	genus.Ruminiclostridium5.id.11355	MR-egger	11	1.98423	1.52105	0.224429	-0.997026	4.96548	7.27343	0.368975	143.378	NA	NA	NA	NA	NA	NA	NA	NA	NA
IgAN	genus.Ruminiclostridium5.id.11355	Weighted-median	11	-0.286654	0.464701	0.537329	-1.19747	0.624159	0.750772	0.301958	1.86668	NA	NA	NA	NA	NA	NA	NA	NA	NA
IgAN	genus.Ruminiclostridium5.id.11355	Inverse variance weighted	11	0.0172348	0.363646	0.962199	-0.695512	0.729982	1.01738	0.498819	2.07504	NA	NA	NA	NA	NA	NA	NA	NA	NA
IgAN	genus.Ruminiclostridium6.id.11356	MR-egger	15	0.479744	0.73343	0.524445	-0.95778	1.91727	1.61566	0.383744	6.80234	NA	NA	NA	NA	NA	NA	NA	NA	NA
IgAN	genus.Ruminiclostridium6.id.11356	Weighted-median	15	0.00585179	0.405707	0.988492	-0.789335	0.801038	1.00587	0.454147	2.22785	NA	NA	NA	NA	NA	NA	NA	NA	NA
IgAN	genus.Ruminiclostridium6.id.11356	Inverse variance weighted	15	0.0266143	0.291868	0.927345	-0.545447	0.598676	1.02697	0.579583	1.81971	NA	NA	NA	NA	NA	NA	NA	NA	NA
IgAN	genus.Ruminiclostridium9.id.11357	MR-egger	9	-1.5136	1.89974	0.451776	-5.23709	2.2099	0.220117	0.00531568	9.11483	NA	NA	NA	NA	NA	NA	NA	NA	NA
IgAN	genus.Ruminiclostridium9.id.11357	Weighted-median	9	-0.464656	0.54496	0.393858	-1.53278	0.603465	0.628351	0.215935	1.82844	NA	NA	NA	NA	NA	NA	NA	NA	NA
IgAN	genus.Ruminiclostridium9.id.11357	Inverse variance weighted	9	-0.0562948	0.419079	0.893142	-0.877691	0.765101	0.94526	0.415742	2.14921	NA	NA	NA	NA	NA	NA	NA	NA	NA
IgAN	genus.RuminococcaceaeNK4A214group.id.11358	MR-egger	13	-0.97093	1.01603	0.3598	-2.96236	1.02049	0.378731	0.051697	2.77457	NA	NA	NA	NA	NA	NA	NA	NA	NA
IgAN	genus.RuminococcaceaeNK4A214group.id.11358	Weighted-median	13	-0.179241	0.413428	0.664616	-0.989561	0.631078	0.835904	0.37174	1.87964	NA	NA	NA	NA	NA	NA	NA	NA	NA
IgAN	genus.RuminococcaceaeNK4A214group.id.11358	Inverse variance weighted	13	-0.070808	0.307539	0.817905	-0.673584	0.531968	0.931641	0.509878	1.70228	NA	NA	NA	NA	NA	NA	NA	NA	NA
IgAN	genus.RuminococcaceaeUCG002.id.11360	MR-egger	20	-0.43716	0.669008	0.52173	-1.74842	0.874096	0.645868	0.174049	2.39671	NA	NA	NA	NA	NA	NA	NA	NA	NA
IgAN	genus.RuminococcaceaeUCG002.id.11360	Weighted-median	20	-0.477721	0.344814	0.165916	-1.15356	0.198114	0.620195	0.315513	1.2191	NA	NA	NA	NA	NA	NA	NA	NA	NA
IgAN	genus.RuminococcaceaeUCG002.id.11360	Inverse variance weighted	20	-0.409491	0.249629	0.100923	-0.898764	0.0797822	0.663988	0.407073	1.08305	NA	NA	NA	NA	NA	NA	NA	NA	NA
IgAN	genus.RuminococcaceaeUCG003.id.11361	MR-egger	12	-0.505874	0.978309	0.616336	-2.42336	1.41161	0.602978	0.0886235	4.10256	NA	NA	NA	NA	NA	NA	NA	NA	NA
IgAN	genus.RuminococcaceaeUCG003.id.11361	Weighted-median	12	-0.242335	0.384225	0.52823	-0.995415	0.510746	0.784794	0.36957	1.66653	NA	NA	NA	NA	NA	NA	NA	NA	NA
IgAN	genus.RuminococcaceaeUCG003.id.11361	Inverse variance weighted	12	-0.223272	0.299216	0.455551	-0.809735	0.36319	0.799897	0.444976	1.43791	NA	NA	NA	NA	NA	NA	NA	NA	NA
IgAN	genus.RuminococcaceaeUCG004.id.11362	MR-egger	11	-4.065	1.62157	0.0334841	-7.24327	-0.886733	0.017163	0.00071497	0.412	NA	NA	NA	NA	NA	NA	NA	NA	NA
IgAN	genus.RuminococcaceaeUCG004.id.11362	Weighted-median	11	-0.407189	0.40002	0.308714	-1.19123	0.37685	0.665518	0.303848	1.45768	NA	NA	NA	NA	NA	NA	NA	NA	NA
IgAN	genus.RuminococcaceaeUCG004.id.11362	Inverse variance weighted(random）	11	-0.338874	0.350442	0.333549	-1.02574	0.347992	0.712573	0.358531	1.41622	NA	NA	NA	NA	NA	NA	NA	NA	NA
IgAN	genus.RuminococcaceaeUCG005.id.11363	MR-egger	14	-0.666876	0.755763	0.394899	-2.14817	0.81442	0.513309	0.116697	2.25786	NA	NA	NA	NA	NA	NA	NA	NA	NA
IgAN	genus.RuminococcaceaeUCG005.id.11363	Weighted-median	14	-0.00963277	0.40447	0.981	-0.802394	0.783128	0.990413	0.448255	2.18831	NA	NA	NA	NA	NA	NA	NA	NA	NA
IgAN	genus.RuminococcaceaeUCG005.id.11363	Inverse variance weighted	14	-0.149344	0.277733	0.590766	-0.693701	0.395013	0.861272	0.499723	1.4844	NA	NA	NA	NA	NA	NA	NA	NA	NA
IgAN	genus.RuminococcaceaeUCG009.id.11366	MR-egger	12	-1.18268	0.904385	0.220234	-2.95527	0.589916	0.306457	0.0520645	1.80384	NA	NA	NA	NA	NA	NA	NA	NA	NA
IgAN	genus.RuminococcaceaeUCG009.id.11366	Weighted-median	12	-0.0481757	0.326426	0.88267	-0.687971	0.59162	0.952966	0.502595	1.80691	NA	NA	NA	NA	NA	NA	NA	NA	NA
IgAN	genus.RuminococcaceaeUCG009.id.11366	Inverse variance weighted	12	0.153892	0.227194	0.498176	-0.291408	0.599193	1.16637	0.747211	1.82065	NA	NA	NA	NA	NA	NA	NA	NA	NA
IgAN	genus.RuminococcaceaeUCG010.id.11367	MR-egger	6	-0.599212	1.07027	0.605436	-2.69694	1.49851	0.549244	0.0674118	4.47502	NA	NA	NA	NA	NA	NA	NA	NA	NA
IgAN	genus.RuminococcaceaeUCG010.id.11367	Weighted-median	6	-0.416366	0.51785	0.42138	-1.43135	0.59862	0.659439	0.238985	1.81961	NA	NA	NA	NA	NA	NA	NA	NA	NA
IgAN	genus.RuminococcaceaeUCG010.id.11367	Inverse variance weighted	6	-0.218206	0.390848	0.576648	-0.984267	0.547856	0.80396	0.373713	1.72954	NA	NA	NA	NA	NA	NA	NA	NA	NA
IgAN	genus.RuminococcaceaeUCG011.id.11368	MR-egger	8	-0.254236	0.947158	0.797366	-2.11067	1.60219	0.775509	0.121157	4.96391	NA	NA	NA	NA	NA	NA	NA	NA	NA
IgAN	genus.RuminococcaceaeUCG011.id.11368	Weighted-median	8	-0.0217297	0.242767	0.928678	-0.497554	0.454095	0.978505	0.608016	1.57475	NA	NA	NA	NA	NA	NA	NA	NA	NA
IgAN	genus.RuminococcaceaeUCG011.id.11368	Inverse variance weighted	8	0.0168136	0.189287	0.92922	-0.35419	0.387817	1.01696	0.701742	1.47376	NA	NA	NA	NA	NA	NA	NA	NA	NA
IgAN	genus.RuminococcaceaeUCG013.id.11370	MR-egger	11	-2.32535	1.22609	0.0903845	-4.72848	0.0777889	0.0977496	0.00883988	1.08089	NA	NA	NA	NA	NA	NA	NA	NA	NA
IgAN	genus.RuminococcaceaeUCG013.id.11370	Weighted-median	11	-0.753631	0.50431	0.135076	-1.74208	0.234817	0.470655	0.175156	1.26468	NA	NA	NA	NA	NA	NA	NA	NA	NA
IgAN	genus.RuminococcaceaeUCG013.id.11370	Inverse variance weighted	11	-0.0381201	0.485627	0.937433	-0.989949	0.913709	0.962597	0.371596	2.49355	NA	NA	NA	NA	NA	NA	NA	NA	NA
IgAN	genus.RuminococcaceaeUCG014.id.11371	MR-egger	11	-0.171728	0.70159	0.812125	-1.54684	1.20339	0.842209	0.212919	3.33139	NA	NA	NA	NA	NA	NA	NA	NA	NA
IgAN	genus.RuminococcaceaeUCG014.id.11371	Weighted-median	11	0.0405237	0.409672	0.921204	-0.762434	0.843481	1.04136	0.46653	2.32444	NA	NA	NA	NA	NA	NA	NA	NA	NA
IgAN	genus.RuminococcaceaeUCG014.id.11371	Inverse variance weighted(random）	11	-0.429468	0.295821	0.146563	-1.00928	0.150342	0.650856	0.364482	1.16223	NA	NA	NA	NA	NA	NA	NA	NA	NA
IgAN	genus.Ruminococcus1.id.11373	MR-egger	10	-0.511533	0.916307	0.591946	-2.3075	1.28443	0.599576	0.0995102	3.6126	NA	NA	NA	NA	NA	NA	NA	NA	NA
IgAN	genus.Ruminococcus1.id.11373	Weighted-median	10	-0.0177156	0.47734	0.970395	-0.953302	0.91787	0.98244	0.385466	2.50395	NA	NA	NA	NA	NA	NA	NA	NA	NA
IgAN	genus.Ruminococcus1.id.11373	Inverse variance weighted	10	-0.00043382	0.336652	0.998972	-0.660272	0.659404	0.999566	0.516711	1.93364	NA	NA	NA	NA	NA	NA	NA	NA	NA
IgAN	genus.Ruminococcus2.id.11374	MR-egger	14	0.0217568	0.814847	0.979137	-1.57534	1.61886	1.022	0.206937	5.04731	NA	NA	NA	NA	NA	NA	NA	NA	NA
IgAN	genus.Ruminococcus2.id.11374	Weighted-median	14	-0.05376	0.407671	0.895086	-0.852796	0.745276	0.947659	0.426222	2.10702	NA	NA	NA	NA	NA	NA	NA	NA	NA
IgAN	genus.Ruminococcus2.id.11374	Inverse variance weighted	14	-0.179757	0.33435	0.590831	-0.835084	0.475569	0.835473	0.433838	1.60893	NA	NA	NA	NA	NA	NA	NA	NA	NA
IgAN	genus.Ruminococcusgauvreauiigroup.id.11342	MR-egger	13	-0.524214	1.34876	0.704941	-3.16778	2.11935	0.59202	0.0420971	8.3257	NA	NA	NA	NA	NA	NA	NA	NA	NA
IgAN	genus.Ruminococcusgauvreauiigroup.id.11342	Weighted-median	13	0.135724	0.393502	0.73016	-0.63554	0.906989	1.14537	0.529649	2.47685	NA	NA	NA	NA	NA	NA	NA	NA	NA
IgAN	genus.Ruminococcusgauvreauiigroup.id.11342	Inverse variance weighted	13	0.277065	0.302592	0.359856	-0.316015	0.870145	1.31925	0.729049	2.38726	NA	NA	NA	NA	NA	NA	NA	NA	NA
IgAN	genus.Ruminococcusgnavusgroup.id.14376	MR-egger	11	0.753961	1.12817	0.520709	-1.45725	2.96518	2.1254	0.232875	19.3981	NA	NA	NA	NA	NA	NA	NA	NA	NA
IgAN	genus.Ruminococcusgnavusgroup.id.14376	Weighted-median	11	-0.0800549	0.307174	0.794388	-0.682117	0.522007	0.923066	0.505546	1.68541	NA	NA	NA	NA	NA	NA	NA	NA	NA
IgAN	genus.Ruminococcusgnavusgroup.id.14376	Inverse variance weighted	11	0.139885	0.228611	0.540611	-0.308192	0.587962	1.15014	0.734774	1.80032	NA	NA	NA	NA	NA	NA	NA	NA	NA
IgAN	genus.Sellimonas.id.14369	MR-egger	9	0.0234044	1.09178	0.983495	-2.11648	2.16329	1.02368	0.120455	8.69969	NA	NA	NA	NA	NA	NA	NA	NA	NA
IgAN	genus.Sellimonas.id.14369	Weighted-median	9	0.284504	0.234077	0.224202	-0.174286	0.743295	1.3291	0.840056	2.10285	NA	NA	NA	NA	NA	NA	NA	NA	NA
IgAN	genus.Sellimonas.id.14369	Inverse variance weighted	9	0.255433	0.175416	0.145349	-0.0883818	0.599248	1.29102	0.915411	1.82075	NA	NA	NA	NA	NA	NA	NA	NA	NA
IgAN	genus.Senegalimassilia.id.11160	MR-egger	6	2.71249	1.59716	0.16468	-0.417954	5.84293	15.0667	0.658393	344.789	NA	NA	NA	NA	NA	NA	NA	NA	NA
IgAN	genus.Senegalimassilia.id.11160	Weighted-median	6	0.338699	0.491204	0.490491	-0.62406	1.30146	1.40312	0.535765	3.67465	NA	NA	NA	NA	NA	NA	NA	NA	NA
IgAN	genus.Senegalimassilia.id.11160	Inverse variance weighted	6	0.343187	0.428551	0.423243	-0.496773	1.18315	1.40943	0.608491	3.26463	NA	NA	NA	NA	NA	NA	NA	NA	NA
IgAN	genus.Slackia.id.825	MR-egger	6	0.725274	2.81804	0.809592	-4.79809	6.24864	2.0653	0.00824545	517.31	NA	NA	NA	NA	NA	NA	NA	NA	NA
IgAN	genus.Slackia.id.825	Weighted-median	6	0.248106	0.435477	0.568859	-0.60543	1.10164	1.2816	0.54584	3.0091	NA	NA	NA	NA	NA	NA	NA	NA	NA
IgAN	genus.Slackia.id.825	Inverse variance weighted	6	0.491988	0.388762	0.205683	-0.269986	1.25396	1.63556	0.76339	3.5042	NA	NA	NA	NA	NA	NA	NA	NA	NA
IgAN	genus.Streptococcus.id.1853	MR-egger	13	2.01817	1.14516	0.105737	-0.22635	4.26269	7.52454	0.797439	71.0007	NA	NA	NA	NA	NA	NA	NA	NA	NA
IgAN	genus.Streptococcus.id.1853	Weighted-median	13	-0.176512	0.461517	0.70212	-1.08109	0.728061	0.838189	0.339227	2.07106	NA	NA	NA	NA	NA	NA	NA	NA	NA
IgAN	genus.Streptococcus.id.1853	Inverse variance weighted	13	-0.0575169	0.361133	0.873458	-0.765337	0.650303	0.944106	0.465177	1.91612	NA	NA	NA	NA	NA	NA	NA	NA	NA
IgAN	genus.Subdoligranulum.id.2070	MR-egger	11	-0.159628	0.85589	0.856184	-1.83717	1.51792	0.85246	0.159267	4.56271	NA	NA	NA	NA	NA	NA	NA	NA	NA
IgAN	genus.Subdoligranulum.id.2070	Weighted-median	11	0.913555	0.467229	0.0505522	-0.00221402	1.82933	2.49317	0.997788	6.22968	NA	NA	NA	NA	NA	NA	NA	NA	NA
IgAN	genus.Subdoligranulum.id.2070	Inverse variance weighted	11	0.649587	0.332978	0.0510758	-0.0030492	1.30222	1.91475	0.996955	3.67747	NA	NA	NA	NA	NA	NA	NA	NA	NA
IgAN	genus.Sutterella.id.2896	MR-egger	12	0.636189	1.42224	0.664181	-2.15141	3.42378	1.88927	0.11632	30.6853	NA	NA	NA	NA	NA	NA	NA	NA	NA
IgAN	genus.Sutterella.id.2896	Weighted-median	12	0.0246516	0.431368	0.954428	-0.820831	0.870134	1.02496	0.440066	2.38723	NA	NA	NA	NA	NA	NA	NA	NA	NA
IgAN	genus.Sutterella.id.2896	Inverse variance weighted	12	-0.0526744	0.318731	0.868737	-0.677387	0.572038	0.948689	0.507943	1.77187	NA	NA	NA	NA	NA	NA	NA	NA	NA
IgAN	genus.Terrisporobacter.id.11348	MR-egger	5	-0.378312	1.05018	0.74254	-2.43666	1.68004	0.685017	0.0874524	5.36576	NA	NA	NA	NA	NA	NA	NA	NA	NA
IgAN	genus.Terrisporobacter.id.11348	Weighted-median	5	-0.350303	0.446245	0.432453	-1.22494	0.524338	0.704475	0.293774	1.68934	NA	NA	NA	NA	NA	NA	NA	NA	NA
IgAN	genus.Terrisporobacter.id.11348	Inverse variance weighted	5	-0.216697	0.349816	0.535614	-0.902335	0.468942	0.805174	0.405621	1.5983	NA	NA	NA	NA	NA	NA	NA	NA	NA
IgAN	genus.Turicibacter.id.2162	MR-egger	9	-1.80655	1.41358	0.241995	-4.57718	0.964069	0.164219	0.0102839	2.62234	NA	NA	NA	NA	NA	NA	NA	NA	NA
IgAN	genus.Turicibacter.id.2162	Weighted-median	9	0.281108	0.3972	0.479116	-0.497403	1.05962	1.3246	0.608108	2.88527	NA	NA	NA	NA	NA	NA	NA	NA	NA
IgAN	genus.Turicibacter.id.2162	Inverse variance weighted	9	-0.0325399	0.348714	0.925654	-0.71602	0.65094	0.967984	0.488694	1.91734	NA	NA	NA	NA	NA	NA	NA	NA	NA
IgAN	genus.Tyzzerella3.id.11335	MR-egger	13	0.424829	1.16255	0.721721	-1.85377	2.70342	1.52933	0.156646	14.9308	NA	NA	NA	NA	NA	NA	NA	NA	NA
IgAN	genus.Tyzzerella3.id.11335	Weighted-median	13	-0.0180742	0.256264	0.943772	-0.520352	0.484203	0.982088	0.594312	1.62288	NA	NA	NA	NA	NA	NA	NA	NA	NA
IgAN	genus.Tyzzerella3.id.11335	Inverse variance weighted	13	0.0799426	0.193175	0.678995	-0.29868	0.458566	1.08322	0.741796	1.5818	NA	NA	NA	NA	NA	NA	NA	NA	NA
IgAN	genus.Veillonella.id.2198	MR-egger	6	-0.0280957	3.12675	0.993261	-6.15652	6.10033	0.972295	0.00211961	446.005	NA	NA	NA	NA	NA	NA	NA	NA	NA
IgAN	genus.Veillonella.id.2198	Weighted-median	6	-0.0289949	0.467069	0.9505	-0.94445	0.88646	0.971421	0.388894	2.42652	NA	NA	NA	NA	NA	NA	NA	NA	NA
IgAN	genus.Veillonella.id.2198	Inverse variance weighted	6	0.103946	0.367588	0.777347	-0.616527	0.824419	1.10954	0.539816	2.28056	NA	NA	NA	NA	NA	NA	NA	NA	NA
IgAN	genus.Victivallis.id.2256	MR-egger	10	-0.899016	1.3444	0.522502	-3.53403	1.736	0.40697	0.0291869	5.67461	NA	NA	NA	NA	NA	NA	NA	NA	NA
IgAN	genus.Victivallis.id.2256	Weighted-median	10	0.00804048	0.226533	0.971686	-0.435964	0.452045	1.00807	0.646641	1.57152	NA	NA	NA	NA	NA	NA	NA	NA	NA
IgAN	genus.Victivallis.id.2256	Inverse variance weighted	10	-0.0154018	0.175764	0.930173	-0.3599	0.329097	0.984716	0.697746	1.38971	NA	NA	NA	NA	NA	NA	NA	NA	NA
IgAN	order.Actinomycetales.id.420	MR-egger	5	0.231602	1.23333	0.863027	-2.18572	2.64892	1.26062	0.112397	14.1388	NA	NA	NA	NA	NA	NA	NA	NA	NA
IgAN	order.Actinomycetales.id.420	Weighted-median	5	-0.0248121	0.478465	0.958642	-0.962603	0.912979	0.975493	0.381897	2.49173	NA	NA	NA	NA	NA	NA	NA	NA	NA
IgAN	order.Actinomycetales.id.420	Inverse variance weighted	5	-0.339445	0.488962	0.487548	-1.29781	0.618921	0.712166	0.273129	1.85692	NA	NA	NA	NA	NA	NA	NA	NA	NA
IgAN	order.Bacillales.id.1674	MR-egger	9	-0.486914	0.74328	0.533339	-1.94374	0.969914	0.61452	0.143167	2.63772	NA	NA	NA	NA	NA	NA	NA	NA	NA
IgAN	order.Bacillales.id.1674	Weighted-median	9	0.0477073	0.228107	0.834336	-0.399383	0.494798	1.04886	0.670734	1.64017	NA	NA	NA	NA	NA	NA	NA	NA	NA
IgAN	order.Bacillales.id.1674	Inverse variance weighted	9	0.0125331	0.172524	0.942088	-0.325614	0.35068	1.01261	0.722084	1.42003	NA	NA	NA	NA	NA	NA	NA	NA	NA
IgAN	order.Bacteroidales.id.913	MR-egger	14	-0.742921	0.902345	0.426385	-2.51152	1.02568	0.475722	0.081145	2.78898	NA	NA	NA	NA	NA	NA	NA	NA	NA
IgAN	order.Bacteroidales.id.913	Weighted-median	14	0.152544	0.490611	0.755856	-0.809054	1.11414	1.16479	0.445279	3.04696	NA	NA	NA	NA	NA	NA	NA	NA	NA
IgAN	order.Bacteroidales.id.913	Inverse variance weighted	14	0.298847	0.377397	0.428441	-0.440852	1.03855	1.3483	0.643488	2.82511	NA	NA	NA	NA	NA	NA	NA	NA	NA
IgAN	order.Bifidobacteriales.id.432	MR-egger	11	0.0886654	1.16492	0.940994	-2.19457	2.3719	1.09272	0.111406	10.7178	NA	NA	NA	NA	NA	NA	NA	NA	NA
IgAN	order.Bifidobacteriales.id.432	Weighted-median	11	-0.153902	0.403644	0.702995	-0.945045	0.637241	0.857356	0.388662	1.89126	NA	NA	NA	NA	NA	NA	NA	NA	NA
IgAN	order.Bifidobacteriales.id.432	Inverse variance weighted	11	0.137055	0.338735	0.685766	-0.526866	0.800975	1.14689	0.590453	2.22771	NA	NA	NA	NA	NA	NA	NA	NA	NA
IgAN	order.Burkholderiales.id.2874	MR-egger	10	-0.211248	1.16044	0.860078	-2.4857	2.06321	0.809573	0.0832671	7.87116	NA	NA	NA	NA	NA	NA	NA	NA	NA
IgAN	order.Burkholderiales.id.2874	Weighted-median	10	0.0343629	0.479177	0.942831	-0.904823	0.973549	1.03496	0.404613	2.64732	NA	NA	NA	NA	NA	NA	NA	NA	NA
IgAN	order.Burkholderiales.id.2874	Inverse variance weighted	10	0.191192	0.366935	0.602331	-0.528	0.910384	1.21069	0.589783	2.48528	NA	NA	NA	NA	NA	NA	NA	NA	NA
IgAN	order.Clostridiales.id.1863	MR-egger	14	0.390929	1.49998	0.798802	-2.54903	3.33089	1.47835	0.0781571	27.9633	NA	NA	NA	NA	NA	NA	NA	NA	NA
IgAN	order.Clostridiales.id.1863	Weighted-median	14	-0.0130857	0.467991	0.977693	-0.930349	0.904177	0.987	0.394416	2.4699	NA	NA	NA	NA	NA	NA	NA	NA	NA
IgAN	order.Clostridiales.id.1863	Inverse variance weighted	14	0.146088	0.345851	0.672731	-0.53178	0.823956	1.1573	0.587558	2.2795	NA	NA	NA	NA	NA	NA	NA	NA	NA
IgAN	order.Coriobacteriales.id.810	MR-egger	14	-0.506825	1.32859	0.70952	-3.11087	2.09722	0.602405	0.0445622	8.14349	NA	NA	NA	NA	NA	NA	NA	NA	NA
IgAN	order.Coriobacteriales.id.810	Weighted-median	14	0.476372	0.451699	0.291597	-0.408957	1.3617	1.61022	0.664343	3.90283	NA	NA	NA	NA	NA	NA	NA	NA	NA
IgAN	order.Coriobacteriales.id.810	Inverse variance weighted	14	0.56286	0.325116	0.0834059	-0.074368	1.20009	1.75569	0.92833	3.32041	NA	NA	NA	NA	NA	NA	NA	NA	NA
IgAN	order.Desulfovibrionales.id.3156	MR-egger	12	-0.477538	0.955469	0.628033	-2.35026	1.39518	0.620309	0.0953447	4.0357	NA	NA	NA	NA	NA	NA	NA	NA	NA
IgAN	order.Desulfovibrionales.id.3156	Weighted-median	12	0.74769	0.459292	0.103542	-0.152522	1.6479	2.11211	0.85854	5.19606	NA	NA	NA	NA	NA	NA	NA	NA	NA
IgAN	order.Desulfovibrionales.id.3156	Inverse variance weighted	12	0.429901	0.378776	0.256386	-0.312499	1.1723	1.53711	0.731616	3.22942	NA	NA	NA	NA	NA	NA	NA	NA	NA
IgAN	order.Enterobacteriales.id.3468	MR-egger	6	1.13836	3.2024	0.74019	-5.13834	7.41505	3.12164	0.00586743	1660.8	NA	NA	NA	NA	NA	NA	NA	NA	NA
IgAN	order.Enterobacteriales.id.3468	Weighted-median	6	-0.632327	0.572715	0.269555	-1.75485	0.490193	0.531354	0.172934	1.63263	NA	NA	NA	NA	NA	NA	NA	NA	NA
IgAN	order.Enterobacteriales.id.3468	Inverse variance weighted	6	-0.62787	0.460193	0.172454	-1.52985	0.274108	0.533727	0.216568	1.31536	NA	NA	NA	NA	NA	NA	NA	NA	NA
IgAN	order.Erysipelotrichales.id.2148	MR-egger	13	-1.11594	1.52486	0.479572	-4.10466	1.87278	0.327607	0.0164956	6.50635	NA	NA	NA	NA	NA	NA	NA	NA	NA
IgAN	order.Erysipelotrichales.id.2148	Weighted-median	13	0.0364649	0.461473	0.937018	-0.868021	0.940951	1.03714	0.419781	2.56242	NA	NA	NA	NA	NA	NA	NA	NA	NA
IgAN	order.Erysipelotrichales.id.2148	Inverse variance weighted	13	0.17888	0.35206	0.611387	-0.511158	0.868917	1.19588	0.599801	2.38433	NA	NA	NA	NA	NA	NA	NA	NA	NA
IgAN	order.Gastranaerophilales.id.1591	MR-egger	9	-0.444907	0.70852	0.549973	-1.83361	0.943792	0.640884	0.159836	2.56971	NA	NA	NA	NA	NA	NA	NA	NA	NA
IgAN	order.Gastranaerophilales.id.1591	Weighted-median	9	-0.0339527	0.313075	0.91364	-0.64758	0.579674	0.966617	0.523311	1.78546	NA	NA	NA	NA	NA	NA	NA	NA	NA
IgAN	order.Gastranaerophilales.id.1591	Inverse variance weighted	9	-0.116974	0.237378	0.622171	-0.582236	0.348287	0.889608	0.558648	1.41664	NA	NA	NA	NA	NA	NA	NA	NA	NA
IgAN	order.Lactobacillales.id.1800	MR-egger	15	0.0185186	1.12022	0.987062	-2.17712	2.21416	1.01869	0.113367	9.15371	NA	NA	NA	NA	NA	NA	NA	NA	NA
IgAN	order.Lactobacillales.id.1800	Weighted-median	15	0.0719165	0.476015	0.879912	-0.861073	1.00491	1.07457	0.422708	2.73165	NA	NA	NA	NA	NA	NA	NA	NA	NA
IgAN	order.Lactobacillales.id.1800	Inverse variance weighted	15	-0.0471333	0.417571	0.91013	-0.865572	0.771305	0.95396	0.420811	2.16259	NA	NA	NA	NA	NA	NA	NA	NA	NA
IgAN	order.Methanobacteriales.id.120	MR-egger	10	-0.93618	0.870714	0.313646	-2.64278	0.770421	0.392123	0.0711632	2.16067	NA	NA	NA	NA	NA	NA	NA	NA	NA
IgAN	order.Methanobacteriales.id.120	Weighted-median	10	-0.113452	0.274015	0.678848	-0.650521	0.423617	0.892747	0.521774	1.52748	NA	NA	NA	NA	NA	NA	NA	NA	NA
IgAN	order.Methanobacteriales.id.120	Inverse variance weighted	10	-0.243002	0.207405	0.241345	-0.649515	0.163511	0.78427	0.522299	1.17764	NA	NA	NA	NA	NA	NA	NA	NA	NA
IgAN	order.MollicutesRF9.id.11579	MR-egger	13	0.769346	0.766977	0.337374	-0.733929	2.27262	2.15835	0.480019	9.7048	NA	NA	NA	NA	NA	NA	NA	NA	NA
IgAN	order.MollicutesRF9.id.11579	Weighted-median	13	-0.0299224	0.352861	0.932421	-0.72153	0.661685	0.970521	0.486008	1.93806	NA	NA	NA	NA	NA	NA	NA	NA	NA
IgAN	order.MollicutesRF9.id.11579	Inverse variance weighted	13	-0.064709	0.267605	0.808929	-0.589215	0.459797	0.93734	0.554763	1.58375	NA	NA	NA	NA	NA	NA	NA	NA	NA
IgAN	order.NB1n.id.3953	MR-egger	13	0.420529	0.803968	0.611302	-1.15525	1.99631	1.52277	0.314979	7.36182	NA	NA	NA	NA	NA	NA	NA	NA	NA
IgAN	order.NB1n.id.3953	Weighted-median	13	-0.158838	0.224251	0.478758	-0.59837	0.280695	0.853135	0.549707	1.32405	NA	NA	NA	NA	NA	NA	NA	NA	NA
IgAN	order.NB1n.id.3953	Inverse variance weighted	13	-0.0292356	0.178915	0.8702	-0.379909	0.321437	0.971188	0.683924	1.37911	NA	NA	NA	NA	NA	NA	NA	NA	NA
IgAN	order.Pasteurellales.id.3688	MR-egger	14	-0.237799	0.457468	0.612646	-1.13444	0.658838	0.788361	0.321603	1.93255	NA	NA	NA	NA	NA	NA	NA	NA	NA
IgAN	order.Pasteurellales.id.3688	Weighted-median	14	-0.0630739	0.294729	0.830542	-0.640744	0.514596	0.938874	0.5269	1.67296	NA	NA	NA	NA	NA	NA	NA	NA	NA
IgAN	order.Pasteurellales.id.3688	Inverse variance weighted	14	0.0659982	0.210755	0.754166	-0.347082	0.479079	1.06822	0.706747	1.61459	NA	NA	NA	NA	NA	NA	NA	NA	NA
IgAN	order.Rhodospirillales.id.2667	MR-egger	14	-0.428174	0.88039	0.635483	-2.15374	1.29739	0.651698	0.116049	3.65973	NA	NA	NA	NA	NA	NA	NA	NA	NA
IgAN	order.Rhodospirillales.id.2667	Weighted-median	14	-0.139768	0.299573	0.640818	-0.726932	0.447396	0.86956	0.48339	1.56423	NA	NA	NA	NA	NA	NA	NA	NA	NA
IgAN	order.Rhodospirillales.id.2667	Inverse variance weighted	14	-0.0493434	0.216765	0.81993	-0.474204	0.375517	0.951854	0.62238	1.45574	NA	NA	NA	NA	NA	NA	NA	NA	NA
IgAN	order.Selenomonadales.id.2165	MR-egger	11	2.27941	1.21715	0.0938878	-0.106211	4.66503	9.77089	0.899235	106.168	NA	NA	NA	NA	NA	NA	NA	NA	NA
IgAN	order.Selenomonadales.id.2165	Weighted-median	11	-0.366669	0.49601	0.459763	-1.33885	0.605511	0.693039	0.262147	1.83219	NA	NA	NA	NA	NA	NA	NA	NA	NA
IgAN	order.Selenomonadales.id.2165	Inverse variance weighted	11	0.0280427	0.362858	0.938398	-0.683159	0.739244	1.02844	0.505019	2.09435	NA	NA	NA	NA	NA	NA	NA	NA	NA
IgAN	order.Verrucomicrobiales.id.4030	MR-egger	11	-0.570274	0.992007	0.579465	-2.51461	1.37406	0.56537	0.0808947	3.95136	NA	NA	NA	NA	NA	NA	NA	NA	NA
IgAN	order.Verrucomicrobiales.id.4030	Weighted-median	11	-0.287529	0.37953	0.448695	-1.03141	0.456349	0.750115	0.356505	1.5783	NA	NA	NA	NA	NA	NA	NA	NA	NA
IgAN	order.Verrucomicrobiales.id.4030	Inverse variance weighted	11	-0.290906	0.293793	0.32209	-0.86674	0.284929	0.747586	0.42032	1.32967	NA	NA	NA	NA	NA	NA	NA	NA	NA
IgAN	order.Victivallales.id.2254	MR-egger	8	0.358206	0.7974	0.669045	-1.2047	1.92111	1.43076	0.299783	6.82853	NA	NA	NA	NA	NA	NA	NA	NA	NA
IgAN	order.Victivallales.id.2254	Weighted-median	8	-0.0325788	0.272883	0.904969	-0.56743	0.502272	0.967946	0.566981	1.65247	NA	NA	NA	NA	NA	NA	NA	NA	NA
IgAN	order.Victivallales.id.2254	Inverse variance weighted	8	-0.0260783	0.223923	0.907287	-0.464967	0.412811	0.974259	0.628156	1.51106	NA	NA	NA	NA	NA	NA	NA	NA	NA
IgAN	phylum.Actinobacteria.id.400	MR-egger	15	-1.16082	1.30489	0.389849	-3.71841	1.39676	0.313228	0.0242725	4.04209	NA	NA	NA	NA	NA	NA	NA	NA	NA
IgAN	phylum.Actinobacteria.id.400	Weighted-median	15	0.153319	0.434684	0.724303	-0.698661	1.0053	1.1657	0.497251	2.73272	NA	NA	NA	NA	NA	NA	NA	NA	NA
IgAN	phylum.Actinobacteria.id.400	Inverse variance weighted	15	0.420875	0.308071	0.171887	-0.182944	1.02469	1.52329	0.832815	2.78624	NA	NA	NA	NA	NA	NA	NA	NA	NA
IgAN	phylum.Bacteroidetes.id.905	MR-egger	13	-0.696271	0.817965	0.412792	-2.29948	0.906939	0.49844	0.100311	2.47673	NA	NA	NA	NA	NA	NA	NA	NA	NA
IgAN	phylum.Bacteroidetes.id.905	Weighted-median	13	0.069946	0.453513	0.877427	-0.81894	0.958832	1.07245	0.440899	2.60865	NA	NA	NA	NA	NA	NA	NA	NA	NA
IgAN	phylum.Bacteroidetes.id.905	Inverse variance weighted	13	0.171406	0.340136	0.614308	-0.495261	0.838074	1.18697	0.609412	2.31191	NA	NA	NA	NA	NA	NA	NA	NA	NA
IgAN	phylum.Cyanobacteria.id.1500	MR-egger	8	0.976277	1.28037	0.474661	-1.53324	3.48579	2.65455	0.215835	32.6483	NA	NA	NA	NA	NA	NA	NA	NA	NA
IgAN	phylum.Cyanobacteria.id.1500	Weighted-median	8	0.131	0.398646	0.742449	-0.650346	0.912345	1.13997	0.521865	2.49016	NA	NA	NA	NA	NA	NA	NA	NA	NA
IgAN	phylum.Cyanobacteria.id.1500	Inverse variance weighted	8	0.40966	0.337919	0.225397	-0.252662	1.07198	1.50631	0.77673	2.92116	NA	NA	NA	NA	NA	NA	NA	NA	NA
IgAN	phylum.Euryarchaeota.id.55	MR-egger	12	0.366744	0.720859	0.621957	-1.04614	1.77963	1.44303	0.351291	5.92765	NA	NA	NA	NA	NA	NA	NA	NA	NA
IgAN	phylum.Euryarchaeota.id.55	Weighted-median	12	-0.0819356	0.224632	0.715294	-0.522214	0.358343	0.921331	0.593206	1.43096	NA	NA	NA	NA	NA	NA	NA	NA	NA
IgAN	phylum.Euryarchaeota.id.55	Inverse variance weighted	12	-0.150714	0.163029	0.355245	-0.47025	0.168822	0.860094	0.624846	1.18391	NA	NA	NA	NA	NA	NA	NA	NA	NA
IgAN	phylum.Firmicutes.id.1672	MR-egger	15	-0.701275	0.773695	0.381219	-2.21772	0.815167	0.495953	0.108857	2.25955	NA	NA	NA	NA	NA	NA	NA	NA	NA
IgAN	phylum.Firmicutes.id.1672	Weighted-median	15	-0.0134941	0.398572	0.972992	-0.794696	0.767708	0.986596	0.451719	2.15482	NA	NA	NA	NA	NA	NA	NA	NA	NA
IgAN	phylum.Firmicutes.id.1672	Inverse variance weighted	15	0.106631	0.296555	0.719173	-0.474618	0.687879	1.11252	0.622123	1.98949	NA	NA	NA	NA	NA	NA	NA	NA	NA
IgAN	phylum.Lentisphaerae.id.2238	MR-egger	9	0.557087	0.799451	0.508378	-1.00984	2.12401	1.74558	0.364278	8.36462	NA	NA	NA	NA	NA	NA	NA	NA	NA
IgAN	phylum.Lentisphaerae.id.2238	Weighted-median	9	8.49767e-05	0.27022	0.999749	-0.529547	0.529716	1.00008	0.588872	1.69845	NA	NA	NA	NA	NA	NA	NA	NA	NA
IgAN	phylum.Lentisphaerae.id.2238	Inverse variance weighted	9	0.0666323	0.209718	0.750695	-0.344415	0.47768	1.0689	0.708635	1.61233	NA	NA	NA	NA	NA	NA	NA	NA	NA
IgAN	phylum.Proteobacteria.id.2375	MR-egger	12	-1.17144	1.13603	0.326753	-3.39806	1.05517	0.309919	0.0334382	2.87246	NA	NA	NA	NA	NA	NA	NA	NA	NA
IgAN	phylum.Proteobacteria.id.2375	Weighted-median	12	-0.0639374	0.487202	0.89559	-1.01885	0.89098	0.938064	0.361008	2.43752	NA	NA	NA	NA	NA	NA	NA	NA	NA
IgAN	phylum.Proteobacteria.id.2375	Inverse variance weighted	12	0.153607	0.417367	0.712844	-0.664432	0.971647	1.16603	0.514566	2.64229	NA	NA	NA	NA	NA	NA	NA	NA	NA
IgAN	phylum.Tenericutes.id.3919	MR-egger	11	1.49122	1.47791	0.339329	-1.40549	4.38792	4.4425	0.245248	80.473	10	1.39706	1.19162	0.274762	-0.938519	3.73264	4.0433	0.391207	41.7894
IgAN	phylum.Tenericutes.id.3919	Weighted-median	11	0.231105	0.456893	0.612984	-0.664406	1.12662	1.25999	0.514579	3.0852	10	0.354771	0.458857	0.439426	-0.544588	1.25413	1.42585	0.58008	3.50479
IgAN	phylum.Tenericutes.id.3919	Inverse variance weighted(random）	11	-0.420653	0.465902	0.36659	-1.33382	0.492514	0.656618	0.263469	1.63643	10	-0.135255	0.393809	0.731259	-0.907121	0.636612	0.873494	0.403685	1.89007
IgAN	phylum.Verrucomicrobia.id.3982	MR-egger	12	-0.0851644	0.772587	0.914406	-1.59944	1.42911	0.918361	0.202011	4.17497	NA	NA	NA	NA	NA	NA	NA	NA	NA
IgAN	phylum.Verrucomicrobia.id.3982	Weighted-median	12	-0.33113	0.390435	0.396378	-1.09638	0.434122	0.718112	0.334077	1.54361	NA	NA	NA	NA	NA	NA	NA	NA	NA
IgAN	phylum.Verrucomicrobia.id.3982	Inverse variance weighted	12	-0.403117	0.283035	0.15437	-0.957866	0.151632	0.668234	0.383711	1.16373	NA	NA	NA	NA	NA	NA	NA	NA	NA
Abbreviations: IgAN, IgA nephropathy; OR, odds ratio; Nsnps: number of single nucleotide polymorphisms.
