# Supplementary material for: Causal effects between gut microbiota and IgA nephropathy: a bidirectional Mendelian randomization study
Source: Front Cell Infect Microbiol. 2023 May 2;13:1171517. doi: 10.3389/fcimb.2023.1171517 (PMC10185820; doi:10.3389/fcimb.2023.1171517)
Supplement: Supplementary file 4 [file Table_4.xlsx]

## Sheet: Supplemental Table 4
Supplemental Table 4. Casual effects and Sensitivity analysis of the associations between IgAN and four bacterial taxa in the reverse MR analysis.
Expourse	Bacterial Taxa (outcome)	Nsnps	Method	OR	OR (95% CI)	Beta	P-value	MR-Egger regression			MR-PRESSO				Heterogeneity (IVW）		Heterogeneity (MR-Egger）
								Egger intercept	SE	P_value	Raw P_value	Global P_value	Corrected P_value	Outliers	Cochran’s Q	P_value	Cochran’s Q	P_value
IgAN	Peptococcaceae	6	MR-egger	0.895994	0.651-1.232	-0.109822	0.536501	0.0458522	0.0579665	0.473196	0.408539	0.405	NA	NA	5.51847	0.355924	4.77201	0.311501
		6	Weighted-median	1.0078	0.961-1.057	0.00777286	0.751246
		6	Inverse variance weighted	1.01795	0.979-1.058	0.0177877	0.367206
IgAN	Prevotellaceae	7	MR-egger	0.987809	0.792-1.232	-0.0122655	0.91753	-0.00642542	0.0405997	0.880443	0.0144129	0.941	NA	NA	1.87519	0.930812	1.85014	0.869468
		7	Weighted-median	0.978832	0.942-1.018	-0.0122655	0.279507
		7	Inverse variance weighted	0.970524	0.941-1.001	-0.0299192	0.0569933
IgAN	Butyricicoccus	7	MR-egger	0.904757	0.722-1.135	-0.100089	0.425672	0.0302788	0.0414718	0.498082	0.315372	0.388	NA	NA	6.38864	0.381091	5.77316	0.328921
		7	Weighted-median	0.969828	0.933-1.008	-0.0306367	0.11584
		7	Inverse variance weighted	0.983561	0.955-1.013	-0.0165752	0.273363
IgAN	Enterorhabdus	6	MR-egger	0.928691	0.655-1.136	-0.0739796	0.698714	0.0356317	0.0632998	0.603555	0.260627	0.583	NA	NA	3.99433	0.550233	3.67747	0.451412
		6	Weighted-median	1.0275	0.971-1.088	0.0271304	0.350595
		6	Inverse variance weighted	1.02564	0.982-1.072	0.0253153	0.257068
Abbreviations: IgAN, IgA nephropathy; OR, odds ratio; Nsnps: number of single nucleotide polymorphisms.
